# Supplementary material for: Gene editing of the multi-copy H2A.B gene and its importance for fertility
Source: Genome Biol. 2019 Jan 31;20:23. doi: 10.1186/s13059-019-1633-3 (PMC6357441; doi:10.1186/s13059-019-1633-3)
Supplement: Supplementary file 19 — Table S8. Results of the differential RNA-Seq gene expression analysis comparing wt with H2A.B.3 KO round spermatids. (CSV 22 kb) [file 13059_2019_1633_MOESM19_ESM.csv]

	ensembl_gene_id	external_gene_name	chromosome_name	start_position	end_position	strand	band	description	gene_biotype	entrezgene	table.logFC	table.logCPM	table.LR	table.PValue	table.FDR	adjust.method	comparison	test
1	ENSMUSG00000000631	Myo18a	11	77763246	77865980	1	B5	myosin XVIIIA [Source:MGI Symbol;Acc:MGI:2667185]	protein_coding	360013	-0.681122372228887	4.89098365111787	17.3432742684993	3.120004890383e-05	0.0131493348963499	BH	xKO	glm
2	ENSMUSG00000001521	Tulp3	6	128321161	128355851	-1	F3	tubby-like protein 3 [Source:MGI Symbol;Acc:MGI:1329045]	protein_coding	22158	-1.47966890135961	0.848223694416434	16.046080493912	6.18194599522315e-05	0.0223319645023357	BH	xKO	glm
3	ENSMUSG00000004562	Arhgef40	14	51984719	52006251	1	C2	Rho guanine nucleotide exchange factor (GEF) 40 [Source:MGI Symbol;Acc:MGI:2685515]	protein_coding	268739	-0.898908073765045	0.441268511441051	12.4280505026283	0.000422933151864026	0.0924239471746312	BH	xKO	glm
4	ENSMUSG00000006154	Eps8l1	7	4460674	4480487	1	A1	EPS8-like 1 [Source:MGI Symbol;Acc:MGI:1914675]	protein_coding	67425	-2.65510989022303	-1.41491128533371	32.9095992895742	9.6545371351566e-09	1.42412468191173e-05	BH	xKO	glm
5	ENSMUSG00000006281	Tep1	14	50824059	50870560	-1	C1	telomerase associated protein 1 [Source:MGI Symbol;Acc:MGI:109573]	protein_coding	21745	-0.92491775840058	2.79042976733524	17.4495170730475	2.95039230641473e-05	0.013020063143936	BH	xKO	glm
6	ENSMUSG00000006345	Ggt1	10	75561604	75586200	1	C1	gamma-glutamyltransferase 1 [Source:MGI Symbol;Acc:MGI:95706]	protein_coding	14598	-1.82809932533302	0.686807369226987	13.3155308207443	0.00026321680029819	0.0705939482133069	BH	xKO	glm
7	ENSMUSG00000015340	Cybb	X	9435252	9487771	-1	A1.1	cytochrome b-245, beta polypeptide [Source:MGI Symbol;Acc:MGI:88574]	protein_coding	13058	1.58300670337514	-1.08676902523446	27.3942738340663	1.65921816542728e-07	0.00016316567081238	BH	xKO	glm
8	ENSMUSG00000017679	Ttpal	2	163602314	163619013	1	H3	tocopherol (alpha) transfer protein-like [Source:MGI Symbol;Acc:MGI:1923330]	protein_coding	76080	-1.43389792699347	0.176332817411392	34.8827633448224	3.50167168159107e-09	6.19830904358435e-06	BH	xKO	glm
9	ENSMUSG00000018654	Ikzf1	11	11685003	11772926	1	A1	IKAROS family zinc finger 1 [Source:MGI Symbol;Acc:MGI:1342540]	protein_coding	22778	-1.69074817839431	-1.3352292797192	20.6199386269737	5.60097457446204e-06	0.00343858465652696	BH	xKO	glm
10	ENSMUSG00000018750	Zbtb4	11	69765912	69784023	1	B3	zinc finger and BTB domain containing 4 [Source:MGI Symbol;Acc:MGI:1922830]	protein_coding	75580	-0.95535370890353	1.87615363661673	13.5749505368535	0.000229224028676934	0.0644046751049272	BH	xKO	glm
11	ENSMUSG00000019082	Slc25a22	7	141429744	141437892	-1	F5	solute carrier family 25 (mitochondrial carrier, glutamate), member 22 [Source:MGI Symbol;Acc:MGI:1915517]	protein_coding	68267	-1.93435680752963	-1.00181161747074	38.7261811291141	4.87624417180602e-10	1.23306282978769e-06	BH	xKO	glm
12	ENSMUSG00000019734	Tmc4	7	3665790	3677553	-1	A1	transmembrane channel-like gene family 4 [Source:MGI Symbol;Acc:MGI:2669035]	protein_coding	353499	1.13721779300611	-0.398262287146323	20.6088459552886	5.63352098973402e-06	0.00343858465652696	BH	xKO	glm
13	ENSMUSG00000019823	Mical1	10	41476314	41487032	1	B2	microtubule associated monooxygenase, calponin and LIM domain containing 1 [Source:MGI Symbol;Acc:MGI:2385847]	protein_coding	171580	2.04760519762194	0.870882125208573	24.6786684936883	6.77296926940968e-07	0.000521253604512264	BH	xKO	glm
14	ENSMUSG00000020546	Stxbp4	11	90476492	90638084	-1	D	syntaxin binding protein 4 [Source:MGI Symbol;Acc:MGI:1342296]	protein_coding	20913	-1.92767722285383	2.0462340065972	40.121004357289	2.38708462500711e-10	7.04229749120846e-07	BH	xKO	glm
15	ENSMUSG00000020829	Slc46a1	11	78465697	78472059	1	B5	solute carrier family 46, member 1 [Source:MGI Symbol;Acc:MGI:1098733]	protein_coding	52466	-1.17691805135647	-1.14354579614305	13.6099222960973	0.000224993201729961	0.0642355590939039	BH	xKO	glm
16	ENSMUSG00000021103	Mnat1	12	73123717	73273988	1	C3	menage a trois 1 [Source:MGI Symbol;Acc:MGI:106207]	protein_coding	17420	-0.647317444266652	2.47302316051845	12.4447795219774	0.000419161763705779	0.0924239471746312	BH	xKO	glm
17	ENSMUSG00000021612	Slc6a18	13	73661752	73678023	-1	C1	solute carrier family 6 (neurotransmitter transporter), member 18 [Source:MGI Symbol;Acc:MGI:1336892]	protein_coding	22598	3.57343284486399	-1.12969874973452	15.2863044662565	9.23838951066011e-05	0.0320644573976852	BH	xKO	glm
18	ENSMUSG00000021779	Thrb	14	17660261	18038090	1	A2	thyroid hormone receptor beta [Source:MGI Symbol;Acc:MGI:98743]	protein_coding	21834	2.55044681483234	-0.520253799852234	19.4992395388882	1.00639740186083e-05	0.00556695012823078	BH	xKO	glm
19	ENSMUSG00000022203	Efs	14	54916535	54926126	-1	C2	embryonal Fyn-associated substrate [Source:MGI Symbol;Acc:MGI:105311]	protein_coding	13644	-1.41296324199458	0.0940379478903176	20.2977307231545	6.62791470909802e-06	0.00378453929889497	BH	xKO	glm
20	ENSMUSG00000022329	Stk3	15	34875496	35178921	-1	B3.1	serine/threonine kinase 3 [Source:MGI Symbol;Acc:MGI:1928487]	protein_coding	56274	-1.12626586252407	2.56713417729237	38.1169517650738	6.66287446595073e-10	1.47424426152242e-06	BH	xKO	glm
21	ENSMUSG00000022750	Klhl22	16	17759618	17793382	1	A3	kelch-like 22 [Source:MGI Symbol;Acc:MGI:1337995]	protein_coding	224023	-0.909971604739579	1.41651294916695	13.1873584007281	0.000281843898499072	0.0723031717004648	BH	xKO	glm
22	ENSMUSG00000022994	Adcy6	15	98589973	98610076	-1	F1	adenylate cyclase 6 [Source:MGI Symbol;Acc:MGI:87917]	protein_coding	11512	-1.02665215204874	0.835350946208684	14.0301787518777	0.000179900048659056	0.0531620494838661	BH	xKO	glm
23	ENSMUSG00000025461	Cd163l1	7	140218267	140231145	1	F4	CD163 molecule-like 1 [Source:MGI Symbol;Acc:MGI:2443796]	protein_coding	244233	2.44796285993048	-2.94885658261498	16.6508014727309	4.49313197427897e-05	0.0180756656992527	BH	xKO	glm
24	ENSMUSG00000026028	Trak2	1	58900449	58973430	-1	C1.3	trafficking protein, kinesin binding 2 [Source:MGI Symbol;Acc:MGI:1918077]	protein_coding	70827	-0.873734615977884	1.4248834852729	16.4531043199182	4.98684553035993e-05	0.0191895984201959	BH	xKO	glm
25	ENSMUSG00000026271	Gpr35	1	92950865	92986391	1	D	G protein-coupled receptor 35 [Source:MGI Symbol;Acc:MGI:1929509]	protein_coding	64095	-1.3205399472554	-1.53543419289127	14.3473717884477	0.00015199171993511	0.049822322862433	BH	xKO	glm
26	ENSMUSG00000026768	Itga8	2	12106632	12301922	-1	A1	integrin alpha 8 [Source:MGI Symbol;Acc:MGI:109442]	protein_coding	241226	1.54358667342522	-0.361447156848092	27.4040957124736	1.65081236855893e-07	0.00016316567081238	BH	xKO	glm
27	ENSMUSG00000026792	Lrsam1	2	32925216	32961614	-1	B	leucine rich repeat and sterile alpha motif containing 1 [Source:MGI Symbol;Acc:MGI:2684789]	protein_coding	227738	-1.05898125176705	2.48896485253747	21.9258898209696	2.83384846845503e-06	0.00209008132250511	BH	xKO	glm
28	ENSMUSG00000026999	Nup35	2	80617236	80658906	1	C3	nucleoporin 35 [Source:MGI Symbol;Acc:MGI:1916732]	protein_coding	69482	2.9842040762072	-2.52393999085622	25.1072763850267	5.42278496550777e-07	0.000436312348520241	BH	xKO	glm
29	ENSMUSG00000029712	Actl6b	5	137553517	137569582	1	G2	actin-like 6B [Source:MGI Symbol;Acc:MGI:1933548]	protein_coding	83766	2.26520305052568	-1.68431608509533	37.0390424626687	1.15787433224404e-09	2.27728150611686e-06	BH	xKO	glm
30	ENSMUSG00000030109	Slc6a12	6	121343076	121365775	1	F1	solute carrier family 6 (neurotransmitter transporter, betaine/GABA), member 12 [Source:MGI Symbol;Acc:MGI:95628]	protein_coding	14411	1.36775807006337	-2.10644228476496	12.2493090832052	0.000465430462012127	0.0969245248009019	BH	xKO	glm
31	ENSMUSG00000031387	Renbp	X	73922121	73930850	-1	A7.3	renin binding protein [Source:MGI Symbol;Acc:MGI:105940]	protein_coding	19703	-1.67929020245501	0.156479333226478	30.703738172125	3.005854055275e-08	3.80047304517306e-05	BH	xKO	glm
32	ENSMUSG00000031521	Aga	8	53511727	53523421	1	B1.3	aspartylglucosaminidase [Source:MGI Symbol;Acc:MGI:104873]	protein_coding	11593	-1.46790313445631	-0.410205165915921	12.6002982913776	0.000385685198986119	0.0908139471475957	BH	xKO	glm
33	ENSMUSG00000031639	Tlr3	8	45395665	45411080	-1	B1.1	toll-like receptor 3 [Source:MGI Symbol;Acc:MGI:2156367]	protein_coding	142980	1.39681723700659	-1.1536834988803	18.8091913032606	1.44469230895531e-05	0.00730642816023368	BH	xKO	glm
34	ENSMUSG00000031881	Cdh16	8	104601911	104624396	-1	D3	cadherin 16 [Source:MGI Symbol;Acc:MGI:106671]	protein_coding	12556	-4.32012287170856	-3.09280135208625	27.8461123885044	1.31357742947101e-07	0.000145322712994165	BH	xKO	glm
35	ENSMUSG00000032372	Plscr2	9	92275602	92297752	1	E3.3	phospholipid scramblase 2 [Source:MGI Symbol;Acc:MGI:1270860]	protein_coding	18828	-1.57797645317344	-1.46503656450672	13.2015402686155	0.000279719134688164	0.0723031717004648	BH	xKO	glm
36	ENSMUSG00000033182	Kbtbd12	6	88545114	88637950	-1	D1	kelch repeat and BTB (POZ) domain containing 12 [Source:MGI Symbol;Acc:MGI:1918481]	protein_coding	74589	0.914907016164891	0.132084889846274	12.3710941897311	0.000436031996306305	0.0935726638679029	BH	xKO	glm
37	ENSMUSG00000033386	Frrs1	3	116859464	116908177	1	G1	ferric-chelate reductase 1 [Source:MGI Symbol;Acc:MGI:108076]	protein_coding	20321	-1.84961631856528	-1.86910668990146	17.628903010339	2.68476913333039e-05	0.0121854098536106	BH	xKO	glm
38	ENSMUSG00000035112	Wnk4	11	101260567	101277409	1	D	WNK lysine deficient protein kinase 4 [Source:MGI Symbol;Acc:MGI:1917097]	protein_coding	69847	-2.22651703343928	1.34786455829306	62.6000953556852	2.53241210844207e-15	4.48262267315331e-11	BH	xKO	glm
39	ENSMUSG00000036499	Eea1	10	95940650	96045518	1	C2	early endosome antigen 1 [Source:MGI Symbol;Acc:MGI:2442192]	protein_coding	216238	0.646747722848934	3.50931515729456	17.4078515786977	3.01577644710115e-05	0.013020063143936	BH	xKO	glm
40	ENSMUSG00000036923	Stox1	10	62659043	62726128	-1	B4	storkhead box 1 [Source:MGI Symbol;Acc:MGI:2684909]	protein_coding	216021	-0.983690472389707	0.247255661608603	13.9177896734095	0.000190982303489054	0.0554193074436022	BH	xKO	glm
41	ENSMUSG00000037447	Arid5a	1	36307733	36324029	1	B	AT rich interactive domain 5A (MRF1-like) [Source:MGI Symbol;Acc:MGI:2443039]	protein_coding	214855	-1.08789844177355	0.40091407377476	12.953761634316	0.000319279315873065	0.0784939329204044	BH	xKO	glm
42	ENSMUSG00000037606	Osbpl5	7	143688762	143756985	-1	F5	oxysterol binding protein-like 5 [Source:MGI Symbol;Acc:MGI:1930265]	protein_coding	79196	-1.16988561324178	-1.19988885537456	14.4471639136	0.000144146750350547	0.0481422948670761	BH	xKO	glm
43	ENSMUSG00000037860	Aim2	1	173350879	173466040	1	H3	absent in melanoma 2 [Source:MGI Symbol;Acc:MGI:2686159]	protein_coding	383619	1.48709699751692	-2.03978006858329	13.2589058985612	0.000271287938360383	0.0716726536853304	BH	xKO	glm
44	ENSMUSG00000037868	Egr2	10	67535475	67542188	1	B5.1	early growth response 2 [Source:MGI Symbol;Acc:MGI:95296]	protein_coding	13654	-2.51326312400396	-1.96484395100366	26.3429334986143	2.85862887283492e-07	0.000253002948390255	BH	xKO	glm
45	ENSMUSG00000038058	Nod1	6	54923949	54972612	-1	B3	nucleotide-binding oligomerization domain containing 1 [Source:MGI Symbol;Acc:MGI:1341839]	protein_coding	107607	1.49836631604963	-0.346316457803895	16.2292553285512	5.61207341294979e-05	0.0211360237197073	BH	xKO	glm
46	ENSMUSG00000040663	Clcf1	19	4214238	4223490	1	A	cardiotrophin-like cytokine factor 1 [Source:MGI Symbol;Acc:MGI:1930088]	protein_coding	56708	-1.66732335025196	-1.69449705341499	12.5313785984518	0.000400174446500902	0.0908139471475957	BH	xKO	glm
47	ENSMUSG00000041696	Rasl12	9	65398506	65414853	1	C	RAS-like, family 12 [Source:MGI Symbol;Acc:MGI:1918034]	protein_coding	70784	1.53220655063373	-1.25201953587275	13.1341647316015	0.000289959512963641	0.0728508906004685	BH	xKO	glm
48	ENSMUSG00000042289	Hsd3b7	7	127800604	127803802	1	F3	hydroxy-delta-5-steroid dehydrogenase, 3 beta- and steroid delta-isomerase 7 [Source:MGI Symbol;Acc:MGI:2141879]	protein_coding	101502	-0.916772361711906	-0.130008731122299	14.1528891920602	0.000168538081333687	0.0523384662752208	BH	xKO	glm
49	ENSMUSG00000043279	Trim56	5	137105644	137116209	-1	G2	tripartite motif-containing 56 [Source:MGI Symbol;Acc:MGI:2685298]	protein_coding	384309	-1.42227093668622	-2.0495098044007	12.675480119341	0.000370482069321582	0.0886203122846124	BH	xKO	glm
50	ENSMUSG00000043549	Fam90a1b	X	94355053	94366777	-1	C3	family with sequence similarity 90, member A1B [Source:MGI Symbol;Acc:MGI:1921682]	protein_coding	NA	-1.04460946326131	1.54918934559567	20.7082799460696	5.34842290011853e-06	0.00343858465652696	BH	xKO	glm
51	ENSMUSG00000044534	Ackr2	9	121898355	121911074	1	F4	atypical chemokine receptor 2 [Source:MGI Symbol;Acc:MGI:1891697]	protein_coding	59289	2.54074872356986	-1.67399074288774	13.5387559687333	0.000233687241898781	0.0646327792007864	BH	xKO	glm
52	ENSMUSG00000045763	Basp1	15	25363277	25413764	-1	B1	brain abundant, membrane attached signal protein 1 [Source:MGI Symbol;Acc:MGI:1917600]	protein_coding	70350	-0.996110742075812	-0.314517478907443	14.30764399396	0.000155233239341951	0.0499597012653069	BH	xKO	glm
53	ENSMUSG00000046079	Lrrc8d	5	105699969	105832436	1	E5	leucine rich repeat containing 8D [Source:MGI Symbol;Acc:MGI:1922368]	protein_coding	231549	0.736136830853041	0.652125535970025	12.3008465225625	0.00045275290093888	0.0954068940418943	BH	xKO	glm
54	ENSMUSG00000047878	A4galt	15	83226722	83251774	-1	E1	alpha 1,4-galactosyltransferase [Source:MGI Symbol;Acc:MGI:3512453]	protein_coding	239559	1.16661792894188	-1.15847417793713	15.0550049355484	0.000104422991700078	0.0355459880015978	BH	xKO	glm
55	ENSMUSG00000048489	8430408G22Rik	6	116650609	116652794	1	E3	RIKEN cDNA 8430408G22 gene [Source:MGI Symbol;Acc:MGI:1918730]	protein_coding	213393	-2.30678277911107	-2.66830513714715	19.0852393279697	1.2500799478628e-05	0.00650813681091746	BH	xKO	glm
56	ENSMUSG00000048897	Zfp710	7	80024814	80094173	1	D2	zinc finger protein 710 [Source:MGI Symbol;Acc:MGI:1921747]	protein_coding	209225	1.00984449893496	0.571091522205228	16.1872883781292	5.73778538802082e-05	0.0211592789902826	BH	xKO	glm
57	ENSMUSG00000049600	Zbtb45	7	13003898	13010034	-1	A1	zinc finger and BTB domain containing 45 [Source:MGI Symbol;Acc:MGI:2685003]	protein_coding	232879	-1.35296125440756	0.368199485421909	12.3594399965584	0.000438762279025814	0.0935726638679029	BH	xKO	glm
58	ENSMUSG00000051224	Tceanc	X	166499812	166518567	-1	F5	transcription elongation factor A (SII) N-terminal and central domain containing [Source:MGI Symbol;Acc:MGI:2685236]	protein_coding	245695	1.71954349564225	-1.11591734232861	20.779847352689	5.15222795839334e-06	0.00343858465652696	BH	xKO	glm
59	ENSMUSG00000052334	1700024B05Rik	14	41943995	42003821	1	B	RIKEN cDNA 1700024B05 gene [Source:MGI Symbol;Acc:MGI:1922768]	protein_coding	NA	5.25072915600519	-2.2502333479351	41.4634584637006	1.2009491213774e-10	4.25160007950028e-07	BH	xKO	glm
60	ENSMUSG00000056116	H2-T22	17	36037128	36042747	-1	B1	histocompatibility 2, T region locus 22 [Source:MGI Symbol;Acc:MGI:95956]	protein_coding	15039	2.30255583780515	-2.03397266291156	25.659070333242	4.07376200618205e-07	0.000343379339387754	BH	xKO	glm
61	ENSMUSG00000056116	H2-T22	17	36037128	36042747	-1	B1	histocompatibility 2, T region locus 22 [Source:MGI Symbol;Acc:MGI:95956]	protein_coding	15051	2.30255583780515	-2.03397266291156	25.659070333242	4.07376200618205e-07	0.000343379339387754	BH	xKO	glm
62	ENSMUSG00000057836	Xlr3a	X	73086293	73097095	-1	A7.3	X-linked lymphocyte-regulated 3A [Source:MGI Symbol;Acc:MGI:109506]	protein_coding	22445	-0.829948361747045	0.211933194834806	12.5758198367297	0.000390769784720778	0.0908139471475957	BH	xKO	glm
63	ENSMUSG00000060716	Plekhh1	12	79029163	79081655	1	C3	pleckstrin homology domain containing, family H (with MyTH4 domain) member 1 [Source:MGI Symbol;Acc:MGI:2144989]	protein_coding	211945	-0.890660590539607	2.07425751342549	15.4133047918903	8.63779805497097e-05	0.0305795326742082	BH	xKO	glm
64	ENSMUSG00000069045	Ddx3y	Y	1260771	1286629	-1	A1	DEAD (Asp-Glu-Ala-Asp) box polypeptide 3, Y-linked [Source:MGI Symbol;Acc:MGI:1349406]	protein_coding	26900	-1.14836846652348	2.08654176546511	13.1196781669069	0.000292210227254577	0.0728508906004685	BH	xKO	glm
65	ENSMUSG00000070985	Acnat1	4	49447105	49473912	-1	B1	acyl-coenzyme A amino acid N-acyltransferase 1 [Source:MGI Symbol;Acc:MGI:2140197]	protein_coding	230161	-2.24582767183808	-0.381135347536448	49.638010318597	1.84896574730989e-12	1.63642713465662e-08	BH	xKO	glm
66	ENSMUSG00000071531	Gprin2	14	34185688	34201653	-1	B	G protein regulated inducer of neurite outgrowth 2 [Source:MGI Symbol;Acc:MGI:2444560]	protein_coding	432839	-2.21560422065204	-2.01371465402203	12.441761866126	0.000419839546670985	0.0924239471746312	BH	xKO	glm
67	ENSMUSG00000071713	Csf2rb	15	78325752	78353847	1	E1	colony stimulating factor 2 receptor, beta, low-affinity (granulocyte-macrophage) [Source:MGI Symbol;Acc:MGI:1339759]	protein_coding	12983	1.61496713219012	0.614984292559458	28.2438220142957	1.06955457719177e-07	0.000126214570472476	BH	xKO	glm
68	ENSMUSG00000071815	Fthl17e	X	9033493	9034333	1	A1.1	ferritin, heavy polypeptide-like 17, member E [Source:MGI Symbol;Acc:MGI:1933180]	protein_coding	83457	-2.13754668596641	-2.05950070873135	20.8950033772501	4.85158472340137e-06	0.00343511604755711	BH	xKO	glm
69	ENSMUSG00000073747	Gm7534	4	134190804	134203004	-1	D3	predicted gene 7534 [Source:MGI Symbol;Acc:MGI:3702974]	protein_coding	665186	-2.07049325021236	-2.99009211543686	12.7364683822237	0.000358594176526393	0.0869517194341601	BH	xKO	glm
70	ENSMUSG00000075014	Gm10800	2	98666547	98667301	-1	E1	predicted gene 10800 [Source:MGI Symbol;Acc:MGI:3641657]	protein_coding	NA	4.05590344246176	-2.49905228790116	33.7322705581807	6.32428065463793e-09	1.01769174425224e-05	BH	xKO	glm
71	ENSMUSG00000075284	Wipf1	2	73429610	73529734	-1	C3	WAS/WASL interacting protein family, member 1 [Source:MGI Symbol;Acc:MGI:2178801]	protein_coding	215280	-1.64061165243435	-1.88358039672203	16.8035729527676	4.14551764152704e-05	0.0170650715750396	BH	xKO	glm
72	ENSMUSG00000078921	Tgtp2	11	49057194	49064206	-1	B1.2	T cell specific GTPase 2 [Source:MGI Symbol;Acc:MGI:3710083]	protein_coding	100039796	2.00526673645637	-1.85193358118734	14.2733520760438	0.000158087161224089	0.0499696578719215	BH	xKO	glm
73	ENSMUSG00000078926	Cdc20b	13	113035111	113091195	1	D2.2	cell division cycle 20B [Source:MGI Symbol;Acc:MGI:3644472]	protein_coding	238896	-1.26599435448941	1.36062928310259	31.0424653091716	2.52444391218512e-08	3.4373216684299e-05	BH	xKO	glm
74	ENSMUSG00000090539	Gm9602	14	4776337	4785002	1	A1	predicted gene 9602 [Source:MGI Symbol;Acc:MGI:3780010]	protein_coding	673676	4.65274025709434	-0.929884772444621	46.0447339053392	1.15583415108043e-11	6.81980676942492e-08	BH	xKO	glm
75	ENSMUSG00000090627	Gm8356	14	6528612	6537290	-1	A1	predicted gene 8356 [Source:MGI Symbol;Acc:MGI:3779798]	protein_coding	108168187	4.25922840373528	-1.05146388714358	18.0026929525116	2.20592690409613e-05	0.0102755558235278	BH	xKO	glm
76	ENSMUSG00000090713	Gm8127	14	43288312	43293832	-1	B	predicted gene 8127 [Source:MGI Symbol;Acc:MGI:3646865]	protein_coding	666485	0.997691719095911	0.12590301160249	18.7132760446771	1.51921067977442e-05	0.00746987451185752	BH	xKO	glm
77	ENSMUSG00000094855	AC133095.1	JH584299.1	921942	924675	1		uncharacterized LOC620639 [Source:NCBI gene;Acc:620639]	protein_coding	620639	2.00976158821834	-1.47151724564699	18.1718080580887	2.018447090329e-05	0.00965635998538208	BH	xKO	glm
78	ENSMUSG00000095082	Gm15091	X	149941655	149984982	1	F3	predicted gene 15091 [Source:MGI Symbol;Acc:MGI:3712222]	protein_coding	382244	0.635497564929176	1.9067025155603	13.4155429615939	0.000249547921101911	0.0679576577142297	BH	xKO	glm
79	ENSMUSG00000095253	Zfp799	17	32815449	32830261	-1	B1	zinc finger protein 799 [Source:MGI Symbol;Acc:MGI:2443934]	protein_coding	240064	-1.3240833204763	-0.696348067772684	14.1032533571297	0.000173044226229468	0.0528113077325484	BH	xKO	glm
80	ENSMUSG00000096276	Gm2042	12	87954080	87960683	1	D2	predicted gene 2042 [Source:MGI Symbol;Acc:MGI:3800544]	protein_coding	100039087	-1.99619087637858	-2.21683323888663	19.2907184639118	1.12250689282589e-05	0.00602105894239728	BH	xKO	glm
81	ENSMUSG00000096756	AC165294.3	JH584297.1	108318	111392	-1		PRAME family member 8-like [Source:NCBI gene;Acc:100862202]	protein_coding	100862202	6.47716741638348	-2.61071103532002	43.6671804811608	3.89244950705797e-11	1.72250621811083e-07	BH	xKO	glm
82	ENSMUSG00000096839	Gm3460	14	6613967	6622418	-1	A1	predicted gene 3460 [Source:MGI Symbol;Acc:MGI:3781636]	protein_coding	NA	0.835264254553102	0.91943934424382	16.4830174565456	4.90877962746447e-05	0.0191895984201959	BH	xKO	glm
83	ENSMUSG00000097629	Clcf1	CHR_MG153_PATCH	4214237	4223489	1		cardiotrophin-like cytokine factor 1 [Source:MGI Symbol;Acc:MGI:1930088]	protein_coding	56708	-1.66732335025196	-1.69449705341499	12.5313785984518	0.000400174446500902	0.0908139471475957	BH	xKO	glm
84	ENSMUSG00000110206	Flt3l	7	45129788	45136432	-1	B3	FMS-like tyrosine kinase 3 ligand [Source:MGI Symbol;Acc:MGI:95560]	protein_coding	14256	-1.61345539001264	-1.29330308406539	20.5239522876955	5.88897069832049e-06	0.00347468901103237	BH	xKO	glm
85	ENSMUSG00000112241	Gm49325	10	77606197	77641543	1	C1	predicted gene, 49325 [Source:MGI Symbol;Acc:MGI:6121509]	protein_coding	NA	2.17642005743332	-2.33754964881663	14.0270443926328	0.000180200156433646	0.0531620494838661	BH	xKO	glm
86	ENSMUSG00000116458	Egr2	CHR_MG3530_PATCH	67535504	67542217	1		early growth response 2 [Source:MGI Symbol;Acc:MGI:95296]	protein_coding	13654	-2.51326312400396	-1.96484395100366	26.3429334986143	2.85862887283492e-07	0.000253002948390255	BH	xKO	glm
