# Supplementary material for: Gene editing of the multi-copy H2A.B gene and its importance for fertility
Source: Genome Biol. 2019 Jan 31;20:23. doi: 10.1186/s13059-019-1633-3 (PMC6357441; doi:10.1186/s13059-019-1633-3)
Supplement: Supplementary file 21 — Table S9. Results of the differential splicing analysis showing the differential transcript usage comparing wt with H2A.B.3 KO round spermatids. (XLSX 196 kb) [file 13059_2019_1633_MOESM21_ESM.xlsx]

## Sheet: WT_isoform_suppa_results
	ensembl_gene_id	Event_id	WT_isoform-KO_isoform_dPSI	WT_isoform-KO_isoform_p-val	qval	lfdr	tpm
1	ENSMUSG00000000126	ENSMUSG00000000126;ENSMUST00000000128	0.333333	0.0904096	1	1	-1.09894
2	ENSMUSG00000000126	ENSMUSG00000000126;ENSMUST00000108783	-0.333333	0.0904096	1	1	-1.09894
3	ENSMUSG00000000204	ENSMUSG00000000204;ENSMUST00000000208	-0.354581	0.0769231	1	1	-1.38252
4	ENSMUSG00000000204	ENSMUSG00000000204;ENSMUST00000167596	-0.354581	0.0769231	1	1	-1.38252
5	ENSMUSG00000000204	ENSMUSG00000000204;ENSMUST00000215472	0.709162	0.0769231	1	1	-1.38252
6	ENSMUSG00000000581	ENSMUSG00000000581;ENSMUST00000000594	-0.127394	0.016983	1	1	1.1757
7	ENSMUSG00000000581	ENSMUSG00000000581;ENSMUST00000156784	0.127394	0.016983	1	1	1.1757
8	ENSMUSG00000000628	ENSMUSG00000000628;ENSMUST00000000642	-0.271538	0.0427073	1	1	0.0752199
9	ENSMUSG00000000628	ENSMUSG00000000628;ENSMUST00000169270	0.271515	0.0427073	1	1	0.0752199
10	ENSMUSG00000000628	ENSMUSG00000000628;ENSMUST00000170833	2.38475e-05	1	1	1	0.0752199
11	ENSMUSG00000000817	ENSMUSG00000000817;ENSMUST00000000834	-0.195618	0.0774226	1	1	-0.063205
12	ENSMUSG00000000817	ENSMUSG00000000817;ENSMUST00000193648	0.195618	0.0774226	1	1	-0.063205
13	ENSMUSG00000000948	ENSMUSG00000000948;ENSMUST00000179360	0.15185	0.011988	1	1	1.31419
14	ENSMUSG00000000948	ENSMUSG00000000948;ENSMUST00000189432	-0.15185	0.011988	1	1	1.31419
15	ENSMUSG00000001366	ENSMUSG00000001366;ENSMUST00000001402	-0.129762	0.0909091	1	1	0.435822
16	ENSMUSG00000001366	ENSMUSG00000001366;ENSMUST00000085311	0.131386	0.0909091	1	1	0.435822
17	ENSMUSG00000001366	ENSMUSG00000001366;ENSMUST00000159099	-0.00162323	1	1	1	0.435822
18	ENSMUSG00000001366	ENSMUSG00000001366;ENSMUST00000162625	0	1	1	1	0.435822
19	ENSMUSG00000001521	ENSMUSG00000001521;ENSMUST00000001562	0.529994	0.00524476	1	1	0.16393
20	ENSMUSG00000001521	ENSMUSG00000001521;ENSMUST00000133134	-0.0138944	1	1	1	0.16393
21	ENSMUSG00000001521	ENSMUSG00000001521;ENSMUST00000157005	-0.516099	0.00524476	1	1	0.16393
22	ENSMUSG00000001627	ENSMUSG00000001627;ENSMUST00000001672	-0.181955	0.0874126	1	1	0.646603
23	ENSMUSG00000001627	ENSMUSG00000001627;ENSMUST00000164047	0.203984	0.0874126	1	1	0.646603
24	ENSMUSG00000001627	ENSMUSG00000001627;ENSMUST00000164354	0	1	1	1	0.646603
25	ENSMUSG00000001627	ENSMUSG00000001627;ENSMUST00000165027	-0.0220292	1	1	1	0.646603
26	ENSMUSG00000001627	ENSMUSG00000001627;ENSMUST00000169319	0	1	1	1	0.646603
27	ENSMUSG00000001627	ENSMUSG00000001627;ENSMUST00000169926	0	1	1	1	0.646603
28	ENSMUSG00000001627	ENSMUSG00000001627;ENSMUST00000171530	2e-10	1	1	1	0.646603
29	ENSMUSG00000001630	ENSMUSG00000001630;ENSMUST00000001675	-0.113846	0.0674326	1	1	0.675376
30	ENSMUSG00000001630	ENSMUSG00000001630;ENSMUST00000111644	-0.000398952	1	1	1	0.675376
31	ENSMUSG00000001630	ENSMUSG00000001630;ENSMUST00000203318	0.114245	0.0674326	1	1	0.675376
32	ENSMUSG00000001763	ENSMUSG00000001763;ENSMUST00000046750	-0.153308	0.0424575	1	1	0.382279
33	ENSMUSG00000001763	ENSMUSG00000001763;ENSMUST00000115250	0.153308	0.0424575	1	1	0.382279
34	ENSMUSG00000001768	ENSMUSG00000001768;ENSMUST00000094480	0.00313366	1	1	1	0.878108
35	ENSMUSG00000001768	ENSMUSG00000001768;ENSMUST00000110005	-0.0390909	1	1	1	0.878108
36	ENSMUSG00000001768	ENSMUSG00000001768;ENSMUST00000142847	0.282996	0.0324675	1	1	0.878108
37	ENSMUSG00000001768	ENSMUSG00000001768;ENSMUST00000147976	-0.123519	0.0699301	1	1	0.878108
38	ENSMUSG00000001768	ENSMUSG00000001768;ENSMUST00000150449	-0.123519	0.0699301	1	1	0.878108
39	ENSMUSG00000001802	ENSMUSG00000001802;ENSMUST00000118444	0.666667	0.0424575	1	1	-1.1381
40	ENSMUSG00000001802	ENSMUSG00000001802;ENSMUST00000122409	-0.666667	0.0424575	1	1	-1.1381
41	ENSMUSG00000002032	ENSMUSG00000002032;ENSMUST00000002100	-0.100297	0.258741	1	1	0.0498408
42	ENSMUSG00000002032	ENSMUSG00000002032;ENSMUST00000114705	-0.0575283	0.272527	1	1	0.0498408
43	ENSMUSG00000002032	ENSMUSG00000002032;ENSMUST00000132020	0.426942	0.0799201	1	1	0.0498408
44	ENSMUSG00000002032	ENSMUSG00000002032;ENSMUST00000213203	0.00350722	1	1	1	0.0498408
45	ENSMUSG00000002032	ENSMUSG00000002032;ENSMUST00000213363	0.025823	1	1	1	0.0498408
46	ENSMUSG00000002032	ENSMUSG00000002032;ENSMUST00000213972	3.5e-09	1	1	1	0.0498408
47	ENSMUSG00000002032	ENSMUSG00000002032;ENSMUST00000214431	-0.211609	0.183816	1	1	0.0498408
48	ENSMUSG00000002032	ENSMUSG00000002032;ENSMUST00000214833	-0.0868386	0.258741	1	1	0.0498408
49	ENSMUSG00000002325	ENSMUSG00000002325;ENSMUST00000130697	-0.369755	0.047952	1	1	-0.292298
50	ENSMUSG00000002325	ENSMUSG00000002325;ENSMUST00000134863	0.0928543	0.142358	1	1	-0.292298
51	ENSMUSG00000002325	ENSMUSG00000002325;ENSMUST00000138037	0.388831	0.047952	1	1	-0.292298
52	ENSMUSG00000002325	ENSMUSG00000002325;ENSMUST00000226275	-0.11193	0.142358	1	1	-0.292298
53	ENSMUSG00000002343	ENSMUSG00000002343;ENSMUST00000019679	-0.132405	0.0944056	1	1	0.023671
54	ENSMUSG00000002343	ENSMUSG00000002343;ENSMUST00000130319	0.132405	0.0944056	1	1	0.023671
55	ENSMUSG00000002395	ENSMUSG00000002395;ENSMUST00000019169	0.0204739	1	1	1	1.91045
56	ENSMUSG00000002395	ENSMUSG00000002395;ENSMUST00000110053	0.01635	1	1	1	1.91045
57	ENSMUSG00000002395	ENSMUSG00000002395;ENSMUST00000110054	0.0204739	1	1	1	1.91045
58	ENSMUSG00000002395	ENSMUSG00000002395;ENSMUST00000139541	-0.0572979	0.0699301	1	1	1.91045
59	ENSMUSG00000002475	ENSMUSG00000002475;ENSMUST00000002549	-0.313032	0.0899101	1	1	-0.244285
60	ENSMUSG00000002475	ENSMUSG00000002475;ENSMUST00000117726	0	1	1	1	-0.244285
61	ENSMUSG00000002475	ENSMUSG00000002475;ENSMUST00000117828	0.277406	0.0899101	1	1	-0.244285
62	ENSMUSG00000002475	ENSMUSG00000002475;ENSMUST00000144150	0.0356259	1	1	1	-0.244285
63	ENSMUSG00000002602	ENSMUSG00000002602;ENSMUST00000002677	0.376151	0.0734266	1	1	-0.323787
64	ENSMUSG00000002602	ENSMUSG00000002602;ENSMUST00000085948	-0.298169	0.0734266	1	1	-0.323787
65	ENSMUSG00000002602	ENSMUSG00000002602;ENSMUST00000132038	-0.077982	0.165335	1	1	-0.323787
66	ENSMUSG00000002870	ENSMUSG00000002870;ENSMUST00000058011	0.127424	0.0839161	1	1	0.400556
67	ENSMUSG00000002870	ENSMUSG00000002870;ENSMUST00000203935	-0.127424	0.0839161	1	1	0.400556
68	ENSMUSG00000002870	ENSMUSG00000002870;ENSMUST00000205165	0	1	1	1	0.400556
69	ENSMUSG00000002900	ENSMUSG00000002900;ENSMUST00000002979	-0.349384	0.0614386	1	1	-0.388506
70	ENSMUSG00000002900	ENSMUSG00000002900;ENSMUST00000169088	0.412354	0.0614386	1	1	-0.388506
71	ENSMUSG00000002900	ENSMUSG00000002900;ENSMUST00000170495	-0.0629696	0.177323	1	1	-0.388506
72	ENSMUSG00000003131	ENSMUSG00000003131;ENSMUST00000172450	0.0229056	1	1	1	2.82954
73	ENSMUSG00000003131	ENSMUSG00000003131;ENSMUST00000213853	0.000859621	1	1	1	2.82954
74	ENSMUSG00000003131	ENSMUSG00000003131;ENSMUST00000214179	0.0229056	1	1	1	2.82954
75	ENSMUSG00000003131	ENSMUSG00000003131;ENSMUST00000215060	0	1	1	1	2.82954
76	ENSMUSG00000003131	ENSMUSG00000003131;ENSMUST00000215427	0.0107319	1	1	1	2.82954
77	ENSMUSG00000003131	ENSMUSG00000003131;ENSMUST00000216334	-0.071919	0.0759241	1	1	2.82954
78	ENSMUSG00000003131	ENSMUSG00000003131;ENSMUST00000217514	0.0182259	1	1	1	2.82954
79	ENSMUSG00000003131	ENSMUSG00000003131;ENSMUST00000217636	-0.00370948	1	1	1	2.82954
80	ENSMUSG00000003134	ENSMUSG00000003134;ENSMUST00000054462	-0.254306	0.0539461	1	1	0.429547
81	ENSMUSG00000003134	ENSMUSG00000003134;ENSMUST00000192099	0.267755	0.0539461	1	1	0.429547
82	ENSMUSG00000003134	ENSMUSG00000003134;ENSMUST00000192531	0	1	1	1	0.429547
83	ENSMUSG00000003134	ENSMUSG00000003134;ENSMUST00000193823	-0.0134486	1	1	1	0.429547
84	ENSMUSG00000003352	ENSMUSG00000003352;ENSMUST00000003442	0.0720001	0.162338	1	1	-0.549587
85	ENSMUSG00000003352	ENSMUSG00000003352;ENSMUST00000109150	-0.566524	0.035964	1	1	-0.549587
86	ENSMUSG00000003352	ENSMUSG00000003352;ENSMUST00000230490	0.494524	0.035964	1	1	-0.549587
87	ENSMUSG00000003360	ENSMUSG00000003360;ENSMUST00000003450	0.0952784	0.0609391	1	1	0.850736
88	ENSMUSG00000003360	ENSMUSG00000003360;ENSMUST00000162384	-0.0952784	0.0609391	1	1	0.850736
89	ENSMUSG00000003458	ENSMUSG00000003458;ENSMUST00000003550	0.178519	0.0434565	1	1	0.81303
90	ENSMUSG00000003458	ENSMUSG00000003458;ENSMUST00000140643	-0.0892594	0.0569431	1	1	0.81303
91	ENSMUSG00000003458	ENSMUSG00000003458;ENSMUST00000146137	-0.0892594	0.0569431	1	1	0.81303
92	ENSMUSG00000003484	ENSMUSG00000003484;ENSMUST00000003574	-0.360696	0.0814186	1	1	-1.34779
93	ENSMUSG00000003484	ENSMUSG00000003484;ENSMUST00000141975	0.360696	0.0814186	1	1	-1.34779
94	ENSMUSG00000003528	ENSMUSG00000003528;ENSMUST00000003622	-0.100585	0.0424575	1	1	0.812411
95	ENSMUSG00000003528	ENSMUSG00000003528;ENSMUST00000131507	0.100585	0.0424575	1	1	0.812411
96	ENSMUSG00000003872	ENSMUSG00000003872;ENSMUST00000003971	0.542018	0.017982	1	1	-0.461735
97	ENSMUSG00000003872	ENSMUSG00000003872;ENSMUST00000210865	-0.542018	0.017982	1	1	-0.461735
98	ENSMUSG00000004317	ENSMUSG00000004317;ENSMUST00000004428	0.06268	0.167832	1	1	-0.723977
99	ENSMUSG00000004317	ENSMUSG00000004317;ENSMUST00000115746	-0.423062	0.0839161	1	1	-0.723977
100	ENSMUSG00000004317	ENSMUSG00000004317;ENSMUST00000128319	0.360382	0.0839161	1	1	-0.723977
101	ENSMUSG00000004552	ENSMUSG00000004552;ENSMUST00000073350	-0.333333	0.0959041	1	1	-1.27312
102	ENSMUSG00000004552	ENSMUSG00000004552;ENSMUST00000112411	0.333333	0.0959041	1	1	-1.27312
103	ENSMUSG00000004568	ENSMUSG00000004568;ENSMUST00000004684	-0.173754	0.0864136	1	1	-0.191327
104	ENSMUSG00000004568	ENSMUSG00000004568;ENSMUST00000145394	0.173754	0.0864136	1	1	-0.191327
105	ENSMUSG00000004610	ENSMUSG00000004610;ENSMUST00000004729	0.0960243	0.0574426	1	1	1.23979
106	ENSMUSG00000004610	ENSMUSG00000004610;ENSMUST00000205363	-0.0121006	1	1	1	1.23979
107	ENSMUSG00000004610	ENSMUSG00000004610;ENSMUST00000206196	-0.0850992	0.0574426	1	1	1.23979
108	ENSMUSG00000004610	ENSMUSG00000004610;ENSMUST00000206286	0	1	1	1	1.23979
109	ENSMUSG00000004610	ENSMUSG00000004610;ENSMUST00000206411	0.00117551	1	1	1	1.23979
110	ENSMUSG00000004612	ENSMUSG00000004612;ENSMUST00000070518	-0.236538	0.0904096	1	1	-0.540819
111	ENSMUSG00000004612	ENSMUSG00000004612;ENSMUST00000206741	0.236538	0.0904096	1	1	-0.540819
112	ENSMUSG00000004846	ENSMUSG00000004846;ENSMUST00000004968	0.0874439	0.0989011	1	1	0.229642
113	ENSMUSG00000004846	ENSMUSG00000004846;ENSMUST00000127100	-0.0874439	0.0989011	1	1	0.229642
114	ENSMUSG00000005125	ENSMUSG00000005125;ENSMUST00000005256	0.273287	0.118132	1	1	0.191387
115	ENSMUSG00000005125	ENSMUSG00000005125;ENSMUST00000163496	-0.0438372	1	1	1	0.191387
116	ENSMUSG00000005125	ENSMUSG00000005125;ENSMUST00000164070	0	1	1	1	0.191387
117	ENSMUSG00000005125	ENSMUSG00000005125;ENSMUST00000164675	0	1	1	1	0.191387
118	ENSMUSG00000005125	ENSMUSG00000005125;ENSMUST00000166420	0	1	1	1	0.191387
119	ENSMUSG00000005125	ENSMUSG00000005125;ENSMUST00000167817	0	1	1	1	0.191387
120	ENSMUSG00000005125	ENSMUSG00000005125;ENSMUST00000168542	0.0203005	1	1	1	0.191387
121	ENSMUSG00000005125	ENSMUSG00000005125;ENSMUST00000168979	0.0144047	1	1	1	0.191387
122	ENSMUSG00000005125	ENSMUSG00000005125;ENSMUST00000170903	0	1	1	1	0.191387
123	ENSMUSG00000005125	ENSMUSG00000005125;ENSMUST00000171266	-0.454442	0.021978	1	1	0.191387
124	ENSMUSG00000005125	ENSMUSG00000005125;ENSMUST00000172447	0.190287	0.141026	1	1	0.191387
125	ENSMUSG00000005262	ENSMUSG00000005262;ENSMUST00000005394	0.0028017	1	1	1	2.42481
126	ENSMUSG00000005262	ENSMUSG00000005262;ENSMUST00000115578	0.0028017	1	1	1	2.42481
127	ENSMUSG00000005262	ENSMUSG00000005262;ENSMUST00000163695	0.00254232	1	1	1	2.42481
128	ENSMUSG00000005262	ENSMUSG00000005262;ENSMUST00000171789	-0.0716279	0.026973	1	1	2.42481
129	ENSMUSG00000005262	ENSMUSG00000005262;ENSMUST00000172013	0.058798	0.0314685	1	1	2.42481
130	ENSMUSG00000005262	ENSMUSG00000005262;ENSMUST00000172451	0.00468422	1	1	1	2.42481
131	ENSMUSG00000005339	ENSMUSG00000005339;ENSMUST00000049706	-0.270429	0.0994006	1	1	-0.994496
132	ENSMUSG00000005339	ENSMUSG00000005339;ENSMUST00000193017	0.270429	0.0994006	1	1	-0.994496
133	ENSMUSG00000005705	ENSMUSG00000005705;ENSMUST00000005849	-0.239631	0.0644356	1	1	-0.339572
134	ENSMUSG00000005705	ENSMUSG00000005705;ENSMUST00000194091	-0.239631	0.0644356	1	1	-0.339572
135	ENSMUSG00000005705	ENSMUSG00000005705;ENSMUST00000194654	0.479262	0.047952	1	1	-0.339572
136	ENSMUSG00000005803	ENSMUSG00000005803;ENSMUST00000005953	-0.00197506	1	1	1	2.80311
137	ENSMUSG00000005803	ENSMUSG00000005803;ENSMUST00000110506	-0.00197506	1	1	1	2.80311
138	ENSMUSG00000005803	ENSMUSG00000005803;ENSMUST00000124460	-0.0644366	0.035964	1	1	2.80311
139	ENSMUSG00000005803	ENSMUSG00000005803;ENSMUST00000126403	-0.00541342	1	1	1	2.80311
140	ENSMUSG00000005803	ENSMUSG00000005803;ENSMUST00000147475	0.0793356	0.035964	1	1	2.80311
141	ENSMUSG00000005803	ENSMUSG00000005803;ENSMUST00000176343	-0.0055354	1	1	1	2.80311
142	ENSMUSG00000006395	ENSMUSG00000006395;ENSMUST00000006562	0.654019	0.0314685	1	1	-0.604053
143	ENSMUSG00000006395	ENSMUSG00000006395;ENSMUST00000106393	0	1	1	1	-0.604053
144	ENSMUSG00000006395	ENSMUSG00000006395;ENSMUST00000194248	-0.654019	0.0314685	1	1	-0.604053
145	ENSMUSG00000006932	ENSMUSG00000006932;ENSMUST00000007130	-0.0575087	0.177323	1	1	1.00598
146	ENSMUSG00000006932	ENSMUSG00000006932;ENSMUST00000130466	0.160965	0.0849151	1	1	1.00598
147	ENSMUSG00000006932	ENSMUSG00000006932;ENSMUST00000130845	0.0283002	1	1	1	1.00598
148	ENSMUSG00000006932	ENSMUSG00000006932;ENSMUST00000133689	-0.00360215	1	1	1	1.00598
149	ENSMUSG00000006932	ENSMUSG00000006932;ENSMUST00000145093	-0.0616746	0.177323	1	1	1.00598
150	ENSMUSG00000006932	ENSMUSG00000006932;ENSMUST00000154356	-0.00309601	1	1	1	1.00598
151	ENSMUSG00000006932	ENSMUSG00000006932;ENSMUST00000163844	0	1	1	1	1.00598
152	ENSMUSG00000006932	ENSMUSG00000006932;ENSMUST00000169931	-0.00587552	1	1	1	1.00598
153	ENSMUSG00000006932	ENSMUSG00000006932;ENSMUST00000170729	0	1	1	1	1.00598
154	ENSMUSG00000006932	ENSMUSG00000006932;ENSMUST00000178812	-0.0575087	0.177323	1	1	1.00598
155	ENSMUSG00000007030	ENSMUSG00000007030;ENSMUST00000007245	0.333333	0.0894106	1	1	-1.17134
156	ENSMUSG00000007030	ENSMUSG00000007030;ENSMUST00000172499	-0.333333	0.0894106	1	1	-1.17134
157	ENSMUSG00000007039	ENSMUSG00000007039;ENSMUST00000007255	-0.285183	0.0591908	1	1	0.0811231
158	ENSMUSG00000007039	ENSMUSG00000007039;ENSMUST00000173520	0.206326	0.0591908	1	1	0.0811231
159	ENSMUSG00000007039	ENSMUSG00000007039;ENSMUST00000174493	0.0788574	0.108891	1	1	0.0811231
160	ENSMUSG00000007097	ENSMUSG00000007097;ENSMUST00000085913	0.149892	0.0974026	1	1	-0.271029
161	ENSMUSG00000007097	ENSMUSG00000007097;ENSMUST00000097464	-0.149892	0.0974026	1	1	-0.271029
162	ENSMUSG00000007415	ENSMUSG00000007415;ENSMUST00000007559	0.0169806	1	1	1	2.29115
163	ENSMUSG00000007415	ENSMUSG00000007415;ENSMUST00000119783	-0.000978036	1	1	1	2.29115
164	ENSMUSG00000007415	ENSMUSG00000007415;ENSMUST00000140871	-0.0535592	0.02997	1	1	2.29115
165	ENSMUSG00000007415	ENSMUSG00000007415;ENSMUST00000196304	0.0375566	1	1	1	2.29115
166	ENSMUSG00000007721	ENSMUSG00000007721;ENSMUST00000007865	-0.0593829	0.0244755	1	1	1.62354
167	ENSMUSG00000007721	ENSMUSG00000007721;ENSMUST00000212680	0.0593829	0.0244755	1	1	1.62354
168	ENSMUSG00000007815	ENSMUSG00000007815;ENSMUST00000007959	0.0688867	0.0374625	1	1	1.49106
169	ENSMUSG00000007815	ENSMUSG00000007815;ENSMUST00000193490	-0.0688867	0.0374625	1	1	1.49106
170	ENSMUSG00000007815	ENSMUSG00000007815;ENSMUST00000194701	0	1	1	1	1.49106
171	ENSMUSG00000007817	ENSMUSG00000007817;ENSMUST00000007961	0.285231	0.0224775	1	1	0.129668
172	ENSMUSG00000007817	ENSMUSG00000007817;ENSMUST00000162645	-0.285231	0.0224775	1	1	0.129668
173	ENSMUSG00000008226	ENSMUSG00000008226;ENSMUST00000090811	0.125999	0.0734266	1	1	0.285564
174	ENSMUSG00000008226	ENSMUSG00000008226;ENSMUST00000112050	-0.125999	0.0734266	1	1	0.285564
175	ENSMUSG00000008301	ENSMUSG00000008301;ENSMUST00000008445	-0.177046	0.0719281	1	1	0.432473
176	ENSMUSG00000008301	ENSMUSG00000008301;ENSMUST00000130163	0.146695	0.0719281	1	1	0.432473
177	ENSMUSG00000008301	ENSMUSG00000008301;ENSMUST00000132628	0.0303509	1	1	1	0.432473
178	ENSMUSG00000008450	ENSMUSG00000008450;ENSMUST00000008594	0.0172332	1	1	1	1.11212
179	ENSMUSG00000008450	ENSMUSG00000008450;ENSMUST00000212042	0.0172332	1	1	1	1.11212
180	ENSMUSG00000008450	ENSMUSG00000008450;ENSMUST00000212200	-0.21221	0.0187313	1	1	1.11212
181	ENSMUSG00000008450	ENSMUSG00000008450;ENSMUST00000212484	0.177744	0.0187313	1	1	1.11212
182	ENSMUSG00000008450	ENSMUSG00000008450;ENSMUST00000212610	0	1	1	1	1.11212
183	ENSMUSG00000008461	ENSMUSG00000008461;ENSMUST00000008605	0.351508	0.0352148	1	1	-0.242946
184	ENSMUSG00000008461	ENSMUSG00000008461;ENSMUST00000209379	-0.351508	0.0352148	1	1	-0.242946
185	ENSMUSG00000008461	ENSMUSG00000008461;ENSMUST00000210150	0	1	1	1	-0.242946
186	ENSMUSG00000008601	ENSMUSG00000008601;ENSMUST00000008745	0.332941	0.0864136	1	1	-1.17007
187	ENSMUSG00000008601	ENSMUSG00000008601;ENSMUST00000131775	-0.332941	0.0864136	1	1	-1.17007
188	ENSMUSG00000009092	ENSMUSG00000009092;ENSMUST00000009236	-0.0632278	0.0889111	1	1	0.720206
189	ENSMUSG00000009092	ENSMUSG00000009092;ENSMUST00000217811	0.0632278	0.0889111	1	1	0.720206
190	ENSMUSG00000009097	ENSMUSG00000009097;ENSMUST00000009241	-0.231715	0.0639361	1	1	0.236367
191	ENSMUSG00000009097	ENSMUSG00000009097;ENSMUST00000232143	0.0121354	1	1	1	0.236367
192	ENSMUSG00000009097	ENSMUSG00000009097;ENSMUST00000232335	0.219579	0.0639361	1	1	0.236367
193	ENSMUSG00000009097	ENSMUSG00000009097;ENSMUST00000232589	0	1	1	1	0.236367
194	ENSMUSG00000009112	ENSMUSG00000009112;ENSMUST00000009256	-0.125793	0.035964	1	1	0.986318
195	ENSMUSG00000009112	ENSMUSG00000009112;ENSMUST00000203037	0.00590023	1	1	1	0.986318
196	ENSMUSG00000009112	ENSMUSG00000009112;ENSMUST00000203584	0.119893	0.035964	1	1	0.986318
197	ENSMUSG00000009575	ENSMUSG00000009575;ENSMUST00000108813	0.0172575	1	1	1	1.77077
198	ENSMUSG00000009575	ENSMUSG00000009575;ENSMUST00000118152	0.0172575	1	1	1	1.77077
199	ENSMUSG00000009575	ENSMUSG00000009575;ENSMUST00000122182	0.0172575	1	1	1	1.77077
200	ENSMUSG00000009575	ENSMUSG00000009575;ENSMUST00000127191	-0.0517724	0.0859141	1	1	1.77077
201	ENSMUSG00000010406	ENSMUSG00000010406;ENSMUST00000010550	-0.0925271	0.044955	1	1	1.30671
202	ENSMUSG00000010406	ENSMUSG00000010406;ENSMUST00000196273	0.0107433	1	1	1	1.30671
203	ENSMUSG00000010406	ENSMUSG00000010406;ENSMUST00000199195	0.0817838	0.044955	1	1	1.30671
204	ENSMUSG00000010760	ENSMUSG00000010760;ENSMUST00000010904	-0.563093	0.042957	1	1	-0.934129
205	ENSMUSG00000010760	ENSMUSG00000010760;ENSMUST00000207425	0.563093	0.042957	1	1	-0.934129
206	ENSMUSG00000011008	ENSMUSG00000011008;ENSMUST00000011152	-0.666667	0.0472028	1	1	-0.763364
207	ENSMUSG00000011008	ENSMUSG00000011008;ENSMUST00000098524	0.600298	0.0472028	1	1	-0.763364
208	ENSMUSG00000011008	ENSMUSG00000011008;ENSMUST00000170972	0.0663687	0.169331	1	1	-0.763364
209	ENSMUSG00000011148	ENSMUSG00000011148;ENSMUST00000021726	0.226311	0.0889111	1	1	-0.497248
210	ENSMUSG00000011148	ENSMUSG00000011148;ENSMUST00000180015	-0.226311	0.0889111	1	1	-0.497248
211	ENSMUSG00000012296	ENSMUSG00000012296;ENSMUST00000012440	0.00133156	1	1	1	1.48514
212	ENSMUSG00000012296	ENSMUSG00000012296;ENSMUST00000164342	0.00133156	1	1	1	1.48514
213	ENSMUSG00000012296	ENSMUSG00000012296;ENSMUST00000180283	0.00133156	1	1	1	1.48514
214	ENSMUSG00000012296	ENSMUSG00000012296;ENSMUST00000224055	0.0110824	1	1	1	1.48514
215	ENSMUSG00000012296	ENSMUSG00000012296;ENSMUST00000224230	0.124421	0.0357143	1	1	1.48514
216	ENSMUSG00000012296	ENSMUSG00000012296;ENSMUST00000224901	-0.191308	0.0274725	1	1	1.48514
217	ENSMUSG00000012296	ENSMUSG00000012296;ENSMUST00000225080	0.00133156	1	1	1	1.48514
218	ENSMUSG00000012296	ENSMUSG00000012296;ENSMUST00000225288	0	1	1	1	1.48514
219	ENSMUSG00000012296	ENSMUSG00000012296;ENSMUST00000225359	0	1	1	1	1.48514
220	ENSMUSG00000012296	ENSMUSG00000012296;ENSMUST00000225413	0.0238701	1	1	1	1.48514
221	ENSMUSG00000012296	ENSMUSG00000012296;ENSMUST00000225943	0.0266084	1	1	1	1.48514
222	ENSMUSG00000013736	ENSMUSG00000013736;ENSMUST00000057578	0.0452907	1	1	1	1.60576
223	ENSMUSG00000013736	ENSMUSG00000013736;ENSMUST00000113247	-0.00145562	1	1	1	1.60576
224	ENSMUSG00000013736	ENSMUSG00000013736;ENSMUST00000113248	0.0452907	1	1	1	1.60576
225	ENSMUSG00000013736	ENSMUSG00000013736;ENSMUST00000113249	0.0452907	1	1	1	1.60576
226	ENSMUSG00000013736	ENSMUSG00000013736;ENSMUST00000204782	0	1	1	1	1.60576
227	ENSMUSG00000013736	ENSMUSG00000013736;ENSMUST00000205163	-0.134416	0.017982	1	1	1.60576
228	ENSMUSG00000014303	ENSMUSG00000014303;ENSMUST00000014447	-0.198502	0.0814186	1	1	-0.11078
229	ENSMUSG00000014303	ENSMUSG00000014303;ENSMUST00000141682	0.198502	0.0814186	1	1	-0.11078
230	ENSMUSG00000014444	ENSMUSG00000014444;ENSMUST00000067252	0.49135	0.0629371	1	1	-0.617246
231	ENSMUSG00000014444	ENSMUSG00000014444;ENSMUST00000128383	0	1	1	1	-0.617246
232	ENSMUSG00000014444	ENSMUSG00000014444;ENSMUST00000148497	-0.0104303	1	1	1	-0.617246
233	ENSMUSG00000014444	ENSMUSG00000014444;ENSMUST00000156333	-0.480919	0.0629371	1	1	-0.617246
234	ENSMUSG00000014504	ENSMUSG00000014504;ENSMUST00000072576	-0.0769283	0.0352148	1	1	1.50715
235	ENSMUSG00000014504	ENSMUSG00000014504;ENSMUST00000119329	-0.0169846	1	1	1	1.50715
236	ENSMUSG00000014504	ENSMUSG00000014504;ENSMUST00000142010	0.0939129	0.0352148	1	1	1.50715
237	ENSMUSG00000014606	ENSMUSG00000014606;ENSMUST00000014750	-0.173587	0.0374625	1	1	0.726742
238	ENSMUSG00000014606	ENSMUSG00000014606;ENSMUST00000136383	0.173587	0.0374625	1	1	0.726742
239	ENSMUSG00000014606	ENSMUSG00000014606;ENSMUST00000139638	0	1	1	1	0.726742
240	ENSMUSG00000014686	ENSMUSG00000014686;ENSMUST00000014830	-0.333333	0.0979021	1	1	-1.30357
241	ENSMUSG00000014686	ENSMUSG00000014686;ENSMUST00000208198	0.333333	0.0979021	1	1	-1.30357
242	ENSMUSG00000015093	ENSMUSG00000015093;ENSMUST00000102918	0.333333	0.0814186	1	1	-0.789689
243	ENSMUSG00000015093	ENSMUSG00000015093;ENSMUST00000114265	-0.333333	0.0814186	1	1	-0.789689
244	ENSMUSG00000015202	ENSMUSG00000015202;ENSMUST00000015346	-0.130585	0.0959041	1	1	-0.0187315
245	ENSMUSG00000015202	ENSMUSG00000015202;ENSMUST00000150282	0.130585	0.0959041	1	1	-0.0187315
246	ENSMUSG00000015340	ENSMUSG00000015340;ENSMUST00000015484	-0.643962	0.0262238	1	1	-0.66316
247	ENSMUSG00000015340	ENSMUSG00000015340;ENSMUST00000164685	0	1	1	1	-0.66316
248	ENSMUSG00000015340	ENSMUSG00000015340;ENSMUST00000170885	0.643962	0.0262238	1	1	-0.66316
249	ENSMUSG00000015787	ENSMUSG00000015787;ENSMUST00000102900	0.333285	0.0909091	1	1	-0.823441
250	ENSMUSG00000015787	ENSMUSG00000015787;ENSMUST00000114045	-0.333285	0.0909091	1	1	-0.823441
251	ENSMUSG00000015790	ENSMUSG00000015790;ENSMUST00000015934	0.054039	0.225524	1	1	0.604903
252	ENSMUSG00000015790	ENSMUSG00000015790;ENSMUST00000129682	0	1	1	1	0.604903
253	ENSMUSG00000015790	ENSMUSG00000015790;ENSMUST00000129822	-0.222931	0.0874126	1	1	0.604903
254	ENSMUSG00000015790	ENSMUSG00000015790;ENSMUST00000133513	0.0092036	1	1	1	0.604903
255	ENSMUSG00000015790	ENSMUSG00000015790;ENSMUST00000147110	0.0556102	0.225524	1	1	0.604903
256	ENSMUSG00000015790	ENSMUSG00000015790;ENSMUST00000167661	0.104871	0.208042	1	1	0.604903
257	ENSMUSG00000015790	ENSMUSG00000015790;ENSMUST00000183520	-0.000792431	1	1	1	0.604903
258	ENSMUSG00000015942	ENSMUSG00000015942;ENSMUST00000016086	-0.227903	0.0899101	1	1	0.0749177
259	ENSMUSG00000015942	ENSMUSG00000015942;ENSMUST00000123941	0.227903	0.0899101	1	1	0.0749177
260	ENSMUSG00000015942	ENSMUSG00000015942;ENSMUST00000135588	0	1	1	1	0.0749177
261	ENSMUSG00000015942	ENSMUSG00000015942;ENSMUST00000152587	0	1	1	1	0.0749177
262	ENSMUSG00000016528	ENSMUSG00000016528;ENSMUST00000016672	-0.0864961	0.018981	1	1	1.27663
263	ENSMUSG00000016528	ENSMUSG00000016528;ENSMUST00000188459	0.0864961	0.018981	1	1	1.27663
264	ENSMUSG00000017004	ENSMUSG00000017004;ENSMUST00000017148	0.163273	0.0664336	1	1	0.13375
265	ENSMUSG00000017004	ENSMUSG00000017004;ENSMUST00000149370	-0.163273	0.0664336	1	1	0.13375
266	ENSMUSG00000017376	ENSMUSG00000017376;ENSMUST00000142739	-0.160326	0.043956	1	1	0.388815
267	ENSMUSG00000017376	ENSMUSG00000017376;ENSMUST00000170394	0.160326	0.043956	1	1	0.388815
268	ENSMUSG00000017639	ENSMUSG00000017639;ENSMUST00000017783	-0.175532	0.0334665	1	1	0.453224
269	ENSMUSG00000017639	ENSMUSG00000017639;ENSMUST00000155381	0.175532	0.0334665	1	1	0.453224
270	ENSMUSG00000017679	ENSMUSG00000017679;ENSMUST00000109405	0	1	1	1	0.010928
271	ENSMUSG00000017679	ENSMUSG00000017679;ENSMUST00000109408	0.283519	0.0516151	1	1	0.010928
272	ENSMUSG00000017679	ENSMUSG00000017679;ENSMUST00000152135	-0.567039	0.024975	1	1	0.010928
273	ENSMUSG00000017679	ENSMUSG00000017679;ENSMUST00000156839	1.953e-07	1	1	1	0.010928
274	ENSMUSG00000017679	ENSMUSG00000017679;ENSMUST00000171696	0.283519	0.0516151	1	1	0.010928
275	ENSMUSG00000017724	ENSMUSG00000017724;ENSMUST00000017868	0.724035	0.0254745	1	1	-0.518427
276	ENSMUSG00000017724	ENSMUSG00000017724;ENSMUST00000107176	-0.457787	0.0531968	1	1	-0.518427
277	ENSMUSG00000017724	ENSMUSG00000017724;ENSMUST00000164750	-0.266248	0.0794206	1	1	-0.518427
278	ENSMUSG00000017747	ENSMUSG00000017747;ENSMUST00000017891	-0.243938	0.0634366	1	1	-0.348692
279	ENSMUSG00000017747	ENSMUSG00000017747;ENSMUST00000139341	0.243938	0.0634366	1	1	-0.348692
280	ENSMUSG00000017764	ENSMUSG00000017764;ENSMUST00000017908	-0.113841	0.017982	1	1	0.994332
281	ENSMUSG00000017764	ENSMUSG00000017764;ENSMUST00000132282	0.113841	0.017982	1	1	0.994332
282	ENSMUSG00000017868	ENSMUSG00000017868;ENSMUST00000018012	0.250902	0.0644356	1	1	-0.329888
283	ENSMUSG00000017868	ENSMUSG00000017868;ENSMUST00000117123	-0.250902	0.0644356	1	1	-0.329888
284	ENSMUSG00000018322	ENSMUSG00000018322;ENSMUST00000018466	0.0773288	0.0864136	1	1	0.69058
285	ENSMUSG00000018322	ENSMUSG00000018322;ENSMUST00000109384	-0.0773288	0.0864136	1	1	0.69058
286	ENSMUSG00000018326	ENSMUSG00000018326;ENSMUST00000018470	-0.0837817	0.045954	1	1	1.00199
287	ENSMUSG00000018326	ENSMUSG00000018326;ENSMUST00000131288	0.0837817	0.045954	1	1	1.00199
288	ENSMUSG00000018459	ENSMUSG00000018459;ENSMUST00000029208	0.333333	0.0884116	1	1	-1.03978
289	ENSMUSG00000018459	ENSMUSG00000018459;ENSMUST00000109279	-0.333333	0.0884116	1	1	-1.03978
290	ENSMUSG00000018565	ENSMUSG00000018565;ENSMUST00000108594	0.0703052	0.0284715	1	1	1.9612
291	ENSMUSG00000018565	ENSMUSG00000018565;ENSMUST00000108595	0	1	1	1	1.9612
292	ENSMUSG00000018565	ENSMUSG00000018565;ENSMUST00000127437	0	1	1	1	1.9612
293	ENSMUSG00000018565	ENSMUSG00000018565;ENSMUST00000142788	0.011692	1	1	1	1.9612
294	ENSMUSG00000018565	ENSMUSG00000018565;ENSMUST00000143175	-0.0819972	0.0284715	1	1	1.9612
295	ENSMUSG00000018565	ENSMUSG00000018565;ENSMUST00000147437	0	1	1	1	1.9612
296	ENSMUSG00000018830	ENSMUSG00000018830;ENSMUST00000090287	-0.182177	0.0629371	1	1	0.222574
297	ENSMUSG00000018830	ENSMUSG00000018830;ENSMUST00000230397	-0.00950242	1	1	1	0.222574
298	ENSMUSG00000018830	ENSMUSG00000018830;ENSMUST00000231567	0.191679	0.0629371	1	1	0.222574
299	ENSMUSG00000018858	ENSMUSG00000018858;ENSMUST00000103036	0.266858	0.027972	1	1	0.509131
300	ENSMUSG00000018858	ENSMUSG00000018858;ENSMUST00000106539	0.0452137	1	1	1	0.509131
301	ENSMUSG00000018858	ENSMUSG00000018858;ENSMUST00000122946	0	1	1	1	0.509131
302	ENSMUSG00000018858	ENSMUSG00000018858;ENSMUST00000153983	-0.312071	0.027972	1	1	0.509131
303	ENSMUSG00000018900	ENSMUSG00000018900;ENSMUST00000019044	0.112176	0.0839161	1	1	0.602752
304	ENSMUSG00000018900	ENSMUSG00000018900;ENSMUST00000136307	0.0156647	1	1	1	0.602752
305	ENSMUSG00000018900	ENSMUSG00000018900;ENSMUST00000152084	-0.12784	0.0839161	1	1	0.602752
306	ENSMUSG00000018920	ENSMUSG00000018920;ENSMUST00000019064	0.240403	0.0569431	1	1	-0.196073
307	ENSMUSG00000018920	ENSMUSG00000018920;ENSMUST00000126391	-0.240403	0.0569431	1	1	-0.196073
308	ENSMUSG00000018923	ENSMUSG00000018923;ENSMUST00000019067	-0.0886441	0.0889111	1	1	0.341193
309	ENSMUSG00000018923	ENSMUSG00000018923;ENSMUST00000151013	0.0886441	0.0889111	1	1	0.341193
310	ENSMUSG00000018995	ENSMUSG00000018995;ENSMUST00000044466	0.170493	0.0639361	1	1	0.42864
311	ENSMUSG00000018995	ENSMUSG00000018995;ENSMUST00000107159	0	1	1	1	0.42864
312	ENSMUSG00000018995	ENSMUSG00000018995;ENSMUST00000122835	0.00399791	1	1	1	0.42864
313	ENSMUSG00000018995	ENSMUSG00000018995;ENSMUST00000150681	-0.174491	0.0639361	1	1	0.42864
314	ENSMUSG00000019295	ENSMUSG00000019295;ENSMUST00000019439	0.125614	0.0394605	1	1	0.681766
315	ENSMUSG00000019295	ENSMUSG00000019295;ENSMUST00000200849	-0.125614	0.0394605	1	1	0.681766
316	ENSMUSG00000019518	ENSMUSG00000019518;ENSMUST00000019662	0.0508099	0.0756743	1	1	1.36654
317	ENSMUSG00000019518	ENSMUSG00000019518;ENSMUST00000143241	-0.0630895	0.0756743	1	1	1.36654
318	ENSMUSG00000019518	ENSMUSG00000019518;ENSMUST00000151318	0.0122796	1	1	1	1.36654
319	ENSMUSG00000019528	ENSMUSG00000019528;ENSMUST00000118015	-0.664276	0.0292208	1	1	-0.541055
320	ENSMUSG00000019528	ENSMUSG00000019528;ENSMUST00000178328	0.664276	0.0292208	1	1	-0.541055
321	ENSMUSG00000019528	ENSMUSG00000019528;ENSMUST00000184552	0	1	1	1	-0.541055
322	ENSMUSG00000019734	ENSMUSG00000019734;ENSMUST00000038743	-0.375709	0.0681818	1	1	-0.33813
323	ENSMUSG00000019734	ENSMUSG00000019734;ENSMUST00000121743	0.0302391	1	1	1	-0.33813
324	ENSMUSG00000019734	ENSMUSG00000019734;ENSMUST00000145034	0.34547	0.0681818	1	1	-0.33813
325	ENSMUSG00000019794	ENSMUSG00000019794;ENSMUST00000019929	0	1	1	1	1.01706
326	ENSMUSG00000019794	ENSMUSG00000019794;ENSMUST00000165806	-0.078834	0.0974026	1	1	1.01706
327	ENSMUSG00000019794	ENSMUSG00000019794;ENSMUST00000173400	0.0027803	1	1	1	1.01706
328	ENSMUSG00000019794	ENSMUSG00000019794;ENSMUST00000173511	-0.00854432	1	1	1	1.01706
329	ENSMUSG00000019794	ENSMUSG00000019794;ENSMUST00000174007	0.084598	0.0974026	1	1	1.01706
330	ENSMUSG00000019803	ENSMUSG00000019803;ENSMUST00000019938	-0.277963	0.0969031	1	1	-0.775365
331	ENSMUSG00000019803	ENSMUSG00000019803;ENSMUST00000105498	0.277963	0.0969031	1	1	-0.775365
332	ENSMUSG00000019822	ENSMUSG00000019822;ENSMUST00000019965	0.1	0.0669331	1	1	0.549858
333	ENSMUSG00000019822	ENSMUSG00000019822;ENSMUST00000155411	-0.1	0.0669331	1	1	0.549858
334	ENSMUSG00000019823	ENSMUSG00000019823;ENSMUST00000019967	-0.236073	0.112388	1	1	-0.150982
335	ENSMUSG00000019823	ENSMUSG00000019823;ENSMUST00000099934	-0.298094	0.112388	1	1	-0.150982
336	ENSMUSG00000019823	ENSMUSG00000019823;ENSMUST00000119962	0	1	1	1	-0.150982
337	ENSMUSG00000019823	ENSMUSG00000019823;ENSMUST00000126436	0	1	1	1	-0.150982
338	ENSMUSG00000019823	ENSMUSG00000019823;ENSMUST00000151486	0.534167	0.0774226	1	1	-0.150982
339	ENSMUSG00000019891	ENSMUSG00000019891;ENSMUST00000069004	-0.0837794	0.0794206	1	1	0.620249
340	ENSMUSG00000019891	ENSMUSG00000019891;ENSMUST00000218582	0.0837794	0.0794206	1	1	0.620249
341	ENSMUSG00000019929	ENSMUSG00000019929;ENSMUST00000105287	0.219381	0.024975	1	1	0.283516
342	ENSMUSG00000019929	ENSMUSG00000019929;ENSMUST00000163448	0.219381	0.024975	1	1	0.283516
343	ENSMUSG00000019929	ENSMUSG00000019929;ENSMUST00000219784	-0.438762	0.0164835	1	1	0.283516
344	ENSMUSG00000019933	ENSMUSG00000019933;ENSMUST00000020090	0.187503	0.0424575	1	1	0.287661
345	ENSMUSG00000019933	ENSMUSG00000019933;ENSMUST00000190199	-0.187503	0.0424575	1	1	0.287661
346	ENSMUSG00000019960	ENSMUSG00000019960;ENSMUST00000020118	0.372989	0.043956	1	1	-0.417699
347	ENSMUSG00000019960	ENSMUSG00000019960;ENSMUST00000220291	-0.372989	0.043956	1	1	-0.417699
348	ENSMUSG00000019966	ENSMUSG00000019966;ENSMUST00000020129	-0.0261308	1	1	1	-0.231246
349	ENSMUSG00000019966	ENSMUSG00000019966;ENSMUST00000105283	0.494881	0.0619381	1	1	-0.231246
350	ENSMUSG00000019966	ENSMUSG00000019966;ENSMUST00000130190	-0.139004	0.165168	1	1	-0.231246
351	ENSMUSG00000019966	ENSMUSG00000019966;ENSMUST00000218200	-0.329746	0.0709291	1	1	-0.231246
352	ENSMUSG00000019982	ENSMUSG00000019982;ENSMUST00000020158	0.333333	0.0559441	1	1	-1.63071
353	ENSMUSG00000019982	ENSMUSG00000019982;ENSMUST00000188495	-0.333333	0.0559441	1	1	-1.63071
354	ENSMUSG00000019988	ENSMUSG00000019988;ENSMUST00000020163	-0.110545	0.014985	1	1	1.24757
355	ENSMUSG00000019988	ENSMUSG00000019988;ENSMUST00000216086	0.110545	0.014985	1	1	1.24757
356	ENSMUSG00000020009	ENSMUSG00000020009;ENSMUST00000020188	-0.22827	0.0519481	1	1	0.0378631
357	ENSMUSG00000020009	ENSMUSG00000020009;ENSMUST00000164591	0.22827	0.0519481	1	1	0.0378631
358	ENSMUSG00000020057	ENSMUSG00000020057;ENSMUST00000020249	0.059255	0.0681818	1	1	1.24766
359	ENSMUSG00000020057	ENSMUSG00000020057;ENSMUST00000138159	0	1	1	1	1.24766
360	ENSMUSG00000020057	ENSMUSG00000020057;ENSMUST00000156097	-0.059255	0.0681818	1	1	1.24766
361	ENSMUSG00000020074	ENSMUSG00000020074;ENSMUST00000020268	-0.0553009	0.0965701	1	1	1.17993
362	ENSMUSG00000020074	ENSMUSG00000020074;ENSMUST00000217768	0	1	1	1	1.17993
363	ENSMUSG00000020074	ENSMUSG00000020074;ENSMUST00000218229	0.110602	0.0965701	1	1	1.17993
364	ENSMUSG00000020074	ENSMUSG00000020074;ENSMUST00000218946	0	1	1	1	1.17993
365	ENSMUSG00000020074	ENSMUSG00000020074;ENSMUST00000219527	-0.0553009	0.0965701	1	1	1.17993
366	ENSMUSG00000020128	ENSMUSG00000020128;ENSMUST00000006221	-0.148351	0.0996503	1	1	0.141737
367	ENSMUSG00000020128	ENSMUSG00000020128;ENSMUST00000109578	0.148351	0.0996503	1	1	0.141737
368	ENSMUSG00000020128	ENSMUSG00000020128;ENSMUST00000132017	0	1	1	1	0.141737
369	ENSMUSG00000020142	ENSMUSG00000020142;ENSMUST00000004634	-0.280296	0.0984016	1	1	-0.901393
370	ENSMUSG00000020142	ENSMUSG00000020142;ENSMUST00000109594	0.280296	0.0984016	1	1	-0.901393
371	ENSMUSG00000020190	ENSMUSG00000020190;ENSMUST00000003433	0	1	1	1	1.16444
372	ENSMUSG00000020190	ENSMUSG00000020190;ENSMUST00000197276	4.13e-08	1	1	1	1.16444
373	ENSMUSG00000020190	ENSMUSG00000020190;ENSMUST00000198819	0	1	1	1	1.16444
374	ENSMUSG00000020190	ENSMUSG00000020190;ENSMUST00000199949	-0.112504	0.0474525	1	1	1.16444
375	ENSMUSG00000020190	ENSMUSG00000020190;ENSMUST00000200082	0.112504	0.0474525	1	1	1.16444
376	ENSMUSG00000020218	ENSMUSG00000020218;ENSMUST00000020439	-0.333333	0.0819181	1	1	-1.46096
377	ENSMUSG00000020218	ENSMUSG00000020218;ENSMUST00000175867	0.333333	0.0819181	1	1	-1.46096
378	ENSMUSG00000020251	ENSMUSG00000020251;ENSMUST00000020485	0.199205	0.0474525	1	1	0.775981
379	ENSMUSG00000020251	ENSMUSG00000020251;ENSMUST00000065815	0.0161899	1	1	1	0.775981
380	ENSMUSG00000020251	ENSMUSG00000020251;ENSMUST00000125505	-0.14234	0.0607726	1	1	0.775981
381	ENSMUSG00000020251	ENSMUSG00000020251;ENSMUST00000150269	-0.116494	0.0607726	1	1	0.775981
382	ENSMUSG00000020251	ENSMUSG00000020251;ENSMUST00000155529	0.0434382	1	1	1	0.775981
383	ENSMUSG00000020286	ENSMUSG00000020286;ENSMUST00000020527	-0.0106308	1	1	1	2.76251
384	ENSMUSG00000020286	ENSMUSG00000020286;ENSMUST00000140122	-0.0316519	1	1	1	2.76251
385	ENSMUSG00000020286	ENSMUSG00000020286;ENSMUST00000156629	0.0529135	0.0539461	1	1	2.76251
386	ENSMUSG00000020286	ENSMUSG00000020286;ENSMUST00000169264	-0.0106308	1	1	1	2.76251
387	ENSMUSG00000020288	ENSMUSG00000020288;ENSMUST00000020529	-0.0247249	1	1	1	1.39559
388	ENSMUSG00000020288	ENSMUSG00000020288;ENSMUST00000109539	0	1	1	1	1.39559
389	ENSMUSG00000020288	ENSMUSG00000020288;ENSMUST00000128372	-0.00120001	1	1	1	1.39559
390	ENSMUSG00000020288	ENSMUSG00000020288;ENSMUST00000128559	0.0875624	0.0924076	1	1	1.39559
391	ENSMUSG00000020288	ENSMUSG00000020288;ENSMUST00000147157	-0.0616374	0.0974026	1	1	1.39559
392	ENSMUSG00000020290	ENSMUSG00000020290;ENSMUST00000020538	-0.0432504	1	1	1	0.932094
393	ENSMUSG00000020290	ENSMUSG00000020290;ENSMUST00000102869	-0.0432504	1	1	1	0.932094
394	ENSMUSG00000020290	ENSMUSG00000020290;ENSMUST00000102870	-0.0432504	1	1	1	0.932094
395	ENSMUSG00000020290	ENSMUSG00000020290;ENSMUST00000109551	-0.0432504	1	1	1	0.932094
396	ENSMUSG00000020290	ENSMUSG00000020290;ENSMUST00000136235	0.176799	0.026973	1	1	0.932094
397	ENSMUSG00000020290	ENSMUSG00000020290;ENSMUST00000150750	-0.00379768	1	1	1	0.932094
398	ENSMUSG00000020395	ENSMUSG00000020395;ENSMUST00000020664	-0.193499	0.0696803	1	1	-1.68566
399	ENSMUSG00000020395	ENSMUSG00000020395;ENSMUST00000101306	0.193499	0.0696803	1	1	-1.68566
400	ENSMUSG00000020395	ENSMUSG00000020395;ENSMUST00000109237	1.115e-07	1	1	1	-1.68566
401	ENSMUSG00000020399	ENSMUSG00000020399;ENSMUST00000020668	0.333333	0.0964036	1	1	-1.23445
402	ENSMUSG00000020399	ENSMUSG00000020399;ENSMUST00000109229	-0.333333	0.0964036	1	1	-1.23445
403	ENSMUSG00000020402	ENSMUSG00000020402;ENSMUST00000020673	-0.261034	0.0427073	1	1	0.135259
404	ENSMUSG00000020402	ENSMUSG00000020402;ENSMUST00000102758	0.304893	0.0427073	1	1	0.135259
405	ENSMUSG00000020402	ENSMUSG00000020402;ENSMUST00000125694	-0.0438597	1	1	1	0.135259
406	ENSMUSG00000020491	ENSMUSG00000020491;ENSMUST00000073924	0.145279	0.0684316	1	1	0.248638
407	ENSMUSG00000020491	ENSMUSG00000020491;ENSMUST00000132570	-0.145279	0.0684316	1	1	0.248638
408	ENSMUSG00000020546	ENSMUSG00000020546;ENSMUST00000020858	0.108185	0.125874	1	1	0.49012
409	ENSMUSG00000020546	ENSMUSG00000020546;ENSMUST00000107872	0.0872741	0.125874	1	1	0.49012
410	ENSMUSG00000020546	ENSMUSG00000020546;ENSMUST00000107875	-0.0101147	1	1	1	0.49012
411	ENSMUSG00000020546	ENSMUSG00000020546;ENSMUST00000123260	0.0286478	1	1	1	0.49012
412	ENSMUSG00000020546	ENSMUSG00000020546;ENSMUST00000132905	-0.591659	0.002997	1	1	0.49012
413	ENSMUSG00000020546	ENSMUSG00000020546;ENSMUST00000143203	0.377667	0.0134865	1	1	0.49012
414	ENSMUSG00000020620	ENSMUSG00000020620;ENSMUST00000020948	-0.26867	0.0994006	1	1	-1.28857
415	ENSMUSG00000020620	ENSMUSG00000020620;ENSMUST00000106669	0.26867	0.0994006	1	1	-1.28857
416	ENSMUSG00000020641	ENSMUSG00000020641;ENSMUST00000020970	-0.578423	0.0579421	1	1	-1.42394
417	ENSMUSG00000020641	ENSMUSG00000020641;ENSMUST00000137792	0.578423	0.0579421	1	1	-1.42394
418	ENSMUSG00000020701	ENSMUSG00000020701;ENSMUST00000054245	0.333333	0.0914086	1	1	-0.843577
419	ENSMUSG00000020701	ENSMUSG00000020701;ENSMUST00000092852	-0.333333	0.0914086	1	1	-0.843577
420	ENSMUSG00000020709	ENSMUSG00000020709;ENSMUST00000021050	-0.289479	0.0869131	1	1	-0.758296
421	ENSMUSG00000020709	ENSMUSG00000020709;ENSMUST00000134118	0.289479	0.0869131	1	1	-0.758296
422	ENSMUSG00000020738	ENSMUSG00000020738;ENSMUST00000021084	0.0617642	0.0749251	1	1	1.92957
423	ENSMUSG00000020738	ENSMUSG00000020738;ENSMUST00000117589	-0.0184685	1	1	1	1.92957
424	ENSMUSG00000020738	ENSMUSG00000020738;ENSMUST00000118155	0.00161409	1	1	1	1.92957
425	ENSMUSG00000020738	ENSMUSG00000020738;ENSMUST00000121185	-0.0184685	1	1	1	1.92957
426	ENSMUSG00000020738	ENSMUSG00000020738;ENSMUST00000153892	-0.0264412	1	1	1	1.92957
427	ENSMUSG00000020773	ENSMUSG00000020773;ENSMUST00000021120	-0.298208	0.0689311	1	1	-0.505495
428	ENSMUSG00000020773	ENSMUSG00000020773;ENSMUST00000106441	0.298208	0.0689311	1	1	-0.505495
429	ENSMUSG00000020776	ENSMUSG00000020776;ENSMUST00000103031	-0.0442217	1	1	1	1.4431
430	ENSMUSG00000020776	ENSMUSG00000020776;ENSMUST00000106435	-0.0442217	1	1	1	1.4431
431	ENSMUSG00000020776	ENSMUSG00000020776;ENSMUST00000124828	-0.0380506	1	1	1	1.4431
432	ENSMUSG00000020776	ENSMUSG00000020776;ENSMUST00000139020	0.126494	0.043956	1	1	1.4431
433	ENSMUSG00000020787	ENSMUSG00000020787;ENSMUST00000021141	0.301679	0.0934066	1	1	-0.938352
434	ENSMUSG00000020787	ENSMUSG00000020787;ENSMUST00000092938	-0.301679	0.0934066	1	1	-0.938352
435	ENSMUSG00000020798	ENSMUSG00000020798;ENSMUST00000021154	-0.375713	0.0464535	1	1	-0.54177
436	ENSMUSG00000020798	ENSMUSG00000020798;ENSMUST00000092940	0.375713	0.0464535	1	1	-0.54177
437	ENSMUSG00000020812	ENSMUSG00000020812;ENSMUST00000106378	-0.130898	0.0397103	1	1	0.787333
438	ENSMUSG00000020812	ENSMUSG00000020812;ENSMUST00000131260	0.185616	0.0397103	1	1	0.787333
439	ENSMUSG00000020812	ENSMUSG00000020812;ENSMUST00000134818	0.151121	0.0397103	1	1	0.787333
440	ENSMUSG00000020812	ENSMUSG00000020812;ENSMUST00000139934	-0.130898	0.0397103	1	1	0.787333
441	ENSMUSG00000020812	ENSMUSG00000020812;ENSMUST00000142834	-0.0623482	0.1001	1	1	0.787333
442	ENSMUSG00000020812	ENSMUSG00000020812;ENSMUST00000144049	-0.0125937	1	1	1	0.787333
443	ENSMUSG00000020829	ENSMUSG00000020829;ENSMUST00000001126	0.448555	0.047952	1	1	-0.638629
444	ENSMUSG00000020829	ENSMUSG00000020829;ENSMUST00000146431	-0.448555	0.047952	1	1	-0.638629
445	ENSMUSG00000020870	ENSMUSG00000020870;ENSMUST00000021240	0.333333	0.0729271	1	1	-0.70786
446	ENSMUSG00000020870	ENSMUSG00000020870;ENSMUST00000188741	-0.333333	0.0729271	1	1	-0.70786
447	ENSMUSG00000020891	ENSMUSG00000020891;ENSMUST00000021262	-0.333333	0.0989011	1	1	-1.06781
448	ENSMUSG00000020891	ENSMUSG00000020891;ENSMUST00000094078	0.333333	0.0989011	1	1	-1.06781
449	ENSMUSG00000020932	ENSMUSG00000020932;ENSMUST00000067444	0.283718	0.0719281	1	1	-0.537315
450	ENSMUSG00000020932	ENSMUSG00000020932;ENSMUST00000077902	-0.283718	0.0719281	1	1	-0.537315
451	ENSMUSG00000020935	ENSMUSG00000020935;ENSMUST00000021313	-0.150774	0.028971	1	1	0.53871
452	ENSMUSG00000020935	ENSMUSG00000020935;ENSMUST00000155490	0.150774	0.028971	1	1	0.53871
453	ENSMUSG00000020952	ENSMUSG00000020952;ENSMUST00000021335	-0.119534	0.0584416	1	1	0.845428
454	ENSMUSG00000020952	ENSMUSG00000020952;ENSMUST00000218138	-0.00116501	1	1	1	0.845428
455	ENSMUSG00000020952	ENSMUSG00000020952;ENSMUST00000219434	0.120699	0.0584416	1	1	0.845428
456	ENSMUSG00000020956	ENSMUSG00000020956;ENSMUST00000021339	0.127169	0.0649351	1	1	0.352866
457	ENSMUSG00000020956	ENSMUSG00000020956;ENSMUST00000085404	-0.127169	0.0649351	1	1	0.352866
458	ENSMUSG00000020993	ENSMUSG00000020993;ENSMUST00000021380	0.0762306	0.0674326	1	1	1.35144
459	ENSMUSG00000020993	ENSMUSG00000020993;ENSMUST00000217660	0.0205124	1	1	1	1.35144
460	ENSMUSG00000020993	ENSMUSG00000020993;ENSMUST00000217863	-0.0117196	1	1	1	1.35144
461	ENSMUSG00000020993	ENSMUSG00000020993;ENSMUST00000218686	-0.00762145	1	1	1	1.35144
462	ENSMUSG00000020993	ENSMUSG00000020993;ENSMUST00000218799	-0.077402	0.0674326	1	1	1.35144
463	ENSMUSG00000021028	ENSMUSG00000021028;ENSMUST00000021416	0.110655	0.0929071	1	1	0.242307
464	ENSMUSG00000021028	ENSMUSG00000021028;ENSMUST00000218118	-0.110655	0.0929071	1	1	0.242307
465	ENSMUSG00000021033	ENSMUSG00000021033;ENSMUST00000063117	-0.0987272	0.0599401	1	1	1.39101
466	ENSMUSG00000021033	ENSMUSG00000021033;ENSMUST00000220574	0.0591731	0.0659341	1	1	1.39101
467	ENSMUSG00000021033	ENSMUSG00000021033;ENSMUST00000222222	-0.0196189	1	1	1	1.39101
468	ENSMUSG00000021033	ENSMUSG00000021033;ENSMUST00000222885	0.0591731	0.0659341	1	1	1.39101
469	ENSMUSG00000021103	ENSMUSG00000021103;ENSMUST00000021523	0.228431	0.0164835	1	1	0.701114
470	ENSMUSG00000021103	ENSMUSG00000021103;ENSMUST00000187549	0	1	1	1	0.701114
471	ENSMUSG00000021103	ENSMUSG00000021103;ENSMUST00000189644	-0.228431	0.0164835	1	1	0.701114
472	ENSMUSG00000021113	ENSMUSG00000021113;ENSMUST00000021532	-0.470769	0.0162338	1	1	0.11877
473	ENSMUSG00000021113	ENSMUSG00000021113;ENSMUST00000220882	-0.0378075	1	1	1	0.11877
474	ENSMUSG00000021113	ENSMUSG00000021113;ENSMUST00000220909	0.0740754	0.24975	1	1	0.11877
475	ENSMUSG00000021113	ENSMUSG00000021113;ENSMUST00000221556	0.434501	0.0162338	1	1	0.11877
476	ENSMUSG00000021113	ENSMUSG00000021113;ENSMUST00000222025	0	1	1	1	0.11877
477	ENSMUSG00000021130	ENSMUSG00000021130;ENSMUST00000021558	0.0389491	1	1	1	0.737172
478	ENSMUSG00000021130	ENSMUSG00000021130;ENSMUST00000217926	0.0667512	0.1998	1	1	0.737172
479	ENSMUSG00000021130	ENSMUSG00000021130;ENSMUST00000218943	0.0389491	1	1	1	0.737172
480	ENSMUSG00000021130	ENSMUSG00000021130;ENSMUST00000219267	-0.183598	0.0824176	1	1	0.737172
481	ENSMUSG00000021130	ENSMUSG00000021130;ENSMUST00000219993	0.0389491	1	1	1	0.737172
482	ENSMUSG00000021139	ENSMUSG00000021139;ENSMUST00000164386	0.0726826	0.0599401	1	1	1.35076
483	ENSMUSG00000021139	ENSMUSG00000021139;ENSMUST00000166664	-0.0139517	1	1	1	1.35076
484	ENSMUSG00000021139	ENSMUSG00000021139;ENSMUST00000171459	-0.0587309	0.0599401	1	1	1.35076
485	ENSMUSG00000021252	ENSMUSG00000021252;ENSMUST00000021676	-0.19396	0.021978	1	1	0.719703
486	ENSMUSG00000021252	ENSMUSG00000021252;ENSMUST00000142331	0.19396	0.021978	1	1	0.719703
487	ENSMUSG00000021277	ENSMUSG00000021277;ENSMUST00000021706	-0.258317	0.0969031	1	1	-0.227109
488	ENSMUSG00000021277	ENSMUSG00000021277;ENSMUST00000060274	2.09752e-05	1	1	1	-0.227109
489	ENSMUSG00000021277	ENSMUSG00000021277;ENSMUST00000117269	2.09752e-05	1	1	1	-0.227109
490	ENSMUSG00000021277	ENSMUSG00000021277;ENSMUST00000139162	0.258275	0.0969031	1	1	-0.227109
491	ENSMUSG00000021356	ENSMUSG00000021356;ENSMUST00000021784	0.320232	0.0442058	1	1	-0.311627
492	ENSMUSG00000021356	ENSMUSG00000021356;ENSMUST00000110307	-0.320232	0.0442058	1	1	-0.311627
493	ENSMUSG00000021356	ENSMUSG00000021356;ENSMUST00000222125	0	1	1	1	-0.311627
494	ENSMUSG00000021362	ENSMUSG00000021362;ENSMUST00000021791	-0.20404	0.0999001	1	1	-1.41516
495	ENSMUSG00000021362	ENSMUSG00000021362;ENSMUST00000225271	0.20404	0.0999001	1	1	-1.41516
496	ENSMUSG00000021404	ENSMUSG00000021404;ENSMUST00000021837	0.692535	0.0202298	1	1	-0.725888
497	ENSMUSG00000021404	ENSMUSG00000021404;ENSMUST00000110284	-0.692535	0.0202298	1	1	-0.725888
498	ENSMUSG00000021404	ENSMUSG00000021404;ENSMUST00000135897	0	1	1	1	-0.725888
499	ENSMUSG00000021458	ENSMUSG00000021458;ENSMUST00000021911	0	1	1	1	1.27434
500	ENSMUSG00000021458	ENSMUSG00000021458;ENSMUST00000091560	-0.0237319	1	1	1	1.27434
501	ENSMUSG00000021458	ENSMUSG00000021458;ENSMUST00000159152	0.0400638	1	1	1	1.27434
502	ENSMUSG00000021458	ENSMUSG00000021458;ENSMUST00000220485	0.124062	0.0769231	1	1	1.27434
503	ENSMUSG00000021458	ENSMUSG00000021458;ENSMUST00000220863	-0.0004248	1	1	1	1.27434
504	ENSMUSG00000021458	ENSMUSG00000021458;ENSMUST00000220884	-0.158072	0.0769231	1	1	1.27434
505	ENSMUSG00000021458	ENSMUSG00000021458;ENSMUST00000221676	0	1	1	1	1.27434
506	ENSMUSG00000021458	ENSMUSG00000021458;ENSMUST00000221820	0.0278792	1	1	1	1.27434
507	ENSMUSG00000021458	ENSMUSG00000021458;ENSMUST00000222282	-0.00709535	1	1	1	1.27434
508	ENSMUSG00000021458	ENSMUSG00000021458;ENSMUST00000222907	-0.0111147	1	1	1	1.27434
509	ENSMUSG00000021458	ENSMUSG00000021458;ENSMUST00000222929	0.00843442	1	1	1	1.27434
510	ENSMUSG00000021482	ENSMUSG00000021482;ENSMUST00000021938	-0.0471279	1	1	1	1.02195
511	ENSMUSG00000021482	ENSMUSG00000021482;ENSMUST00000220895	-0.00311536	1	1	1	1.02195
512	ENSMUSG00000021482	ENSMUSG00000021482;ENSMUST00000221118	0.139231	0.0624376	1	1	1.02195
513	ENSMUSG00000021482	ENSMUSG00000021482;ENSMUST00000221350	0	1	1	1	1.02195
514	ENSMUSG00000021482	ENSMUSG00000021482;ENSMUST00000222570	-0.0889878	0.0886613	1	1	1.02195
515	ENSMUSG00000021539	ENSMUSG00000021539;ENSMUST00000062806	1	0	0	0.000665176	-1.07624
516	ENSMUSG00000021539	ENSMUSG00000021539;ENSMUST00000225183	-1	0	0	0.000665176	-1.07624
517	ENSMUSG00000021555	ENSMUSG00000021555;ENSMUST00000022038	0.116259	0.0944056	1	1	0.905694
518	ENSMUSG00000021555	ENSMUSG00000021555;ENSMUST00000164011	-0.0154211	1	1	1	0.905694
519	ENSMUSG00000021555	ENSMUSG00000021555;ENSMUST00000165253	-0.00706335	1	1	1	0.905694
520	ENSMUSG00000021555	ENSMUSG00000021555;ENSMUST00000166923	0.00127083	1	1	1	0.905694
521	ENSMUSG00000021555	ENSMUSG00000021555;ENSMUST00000168367	-0.110155	0.0944056	1	1	0.905694
522	ENSMUSG00000021555	ENSMUSG00000021555;ENSMUST00000172166	0.0114152	1	1	1	0.905694
523	ENSMUSG00000021555	ENSMUSG00000021555;ENSMUST00000172419	0.00369413	1	1	1	0.905694
524	ENSMUSG00000021619	ENSMUSG00000021619;ENSMUST00000022119	-0.23801	0.0584416	1	1	-0.146598
525	ENSMUSG00000021619	ENSMUSG00000021619;ENSMUST00000224449	0.23801	0.0584416	1	1	-0.146598
526	ENSMUSG00000021696	ENSMUSG00000021696;ENSMUST00000022207	0.223988	0.0814186	1	1	-0.532895
527	ENSMUSG00000021696	ENSMUSG00000021696;ENSMUST00000225550	-0.223988	0.0814186	1	1	-0.532895
528	ENSMUSG00000021704	ENSMUSG00000021704;ENSMUST00000076169	-0.188578	0.0754246	1	1	-0.221065
529	ENSMUSG00000021704	ENSMUSG00000021704;ENSMUST00000224368	0.188578	0.0754246	1	1	-0.221065
530	ENSMUSG00000021725	ENSMUSG00000021725;ENSMUST00000022239	0.482478	0.0524476	1	1	-0.141558
531	ENSMUSG00000021725	ENSMUSG00000021725;ENSMUST00000223949	-0.392238	0.0524476	1	1	-0.141558
532	ENSMUSG00000021725	ENSMUSG00000021725;ENSMUST00000225344	0	1	1	1	-0.141558
533	ENSMUSG00000021725	ENSMUSG00000021725;ENSMUST00000225974	-0.104516	0.218115	1	1	-0.141558
534	ENSMUSG00000021725	ENSMUSG00000021725;ENSMUST00000226107	0.0142756	1	1	1	-0.141558
535	ENSMUSG00000021756	ENSMUSG00000021756;ENSMUST00000070731	-0.0473855	1	1	1	0.587525
536	ENSMUSG00000021756	ENSMUSG00000021756;ENSMUST00000183513	-0.234804	0.0924076	1	1	0.587525
537	ENSMUSG00000021756	ENSMUSG00000021756;ENSMUST00000183663	-0.0473855	1	1	1	0.587525
538	ENSMUSG00000021756	ENSMUSG00000021756;ENSMUST00000183829	0	1	1	1	0.587525
539	ENSMUSG00000021756	ENSMUSG00000021756;ENSMUST00000183868	0.348586	0.0599401	1	1	0.587525
540	ENSMUSG00000021756	ENSMUSG00000021756;ENSMUST00000183886	0	1	1	1	0.587525
541	ENSMUSG00000021756	ENSMUSG00000021756;ENSMUST00000184276	-0.00177203	1	1	1	0.587525
542	ENSMUSG00000021756	ENSMUSG00000021756;ENSMUST00000184311	-0.0473855	1	1	1	0.587525
543	ENSMUSG00000021756	ENSMUSG00000021756;ENSMUST00000184445	-0.0010089	1	1	1	0.587525
544	ENSMUSG00000021756	ENSMUSG00000021756;ENSMUST00000184949	0.0311558	1	1	1	0.587525
545	ENSMUSG00000021764	ENSMUSG00000021764;ENSMUST00000022286	-0.0483858	1	1	1	2.29439
546	ENSMUSG00000021764	ENSMUSG00000021764;ENSMUST00000225035	-0.012839	1	1	1	2.29439
547	ENSMUSG00000021764	ENSMUSG00000021764;ENSMUST00000225707	0.0608772	0.0424575	1	1	2.29439
548	ENSMUSG00000021764	ENSMUSG00000021764;ENSMUST00000225978	0.000921316	1	1	1	2.29439
549	ENSMUSG00000021764	ENSMUSG00000021764;ENSMUST00000232101	-0.000573614	1	1	1	2.29439
550	ENSMUSG00000021779	ENSMUSG00000021779;ENSMUST00000022303	-0.204034	0.140859	1	1	-0.0113032
551	ENSMUSG00000021779	ENSMUSG00000021779;ENSMUST00000022304	0	1	1	1	-0.0113032
552	ENSMUSG00000021779	ENSMUSG00000021779;ENSMUST00000091471	-0.204034	0.140859	1	1	-0.0113032
553	ENSMUSG00000021779	ENSMUSG00000021779;ENSMUST00000224470	0.557189	0.0599401	1	1	-0.0113032
554	ENSMUSG00000021779	ENSMUSG00000021779;ENSMUST00000224597	-0.123031	0.157343	1	1	-0.0113032
555	ENSMUSG00000021779	ENSMUSG00000021779;ENSMUST00000224934	-0.0260906	1	1	1	-0.0113032
556	ENSMUSG00000021796	ENSMUSG00000021796;ENSMUST00000049005	0.142839	0.0669331	1	1	0.666241
557	ENSMUSG00000021796	ENSMUSG00000021796;ENSMUST00000165280	0.0133657	1	1	1	0.666241
558	ENSMUSG00000021796	ENSMUSG00000021796;ENSMUST00000171343	0.00788311	1	1	1	0.666241
559	ENSMUSG00000021796	ENSMUSG00000021796;ENSMUST00000171551	-0.164088	0.0669331	1	1	0.666241
560	ENSMUSG00000021799	ENSMUSG00000021799;ENSMUST00000022331	0.333333	0.0759241	1	1	-1.53899
561	ENSMUSG00000021799	ENSMUSG00000021799;ENSMUST00000168444	-0.333333	0.0759241	1	1	-1.53899
562	ENSMUSG00000021810	ENSMUSG00000021810;ENSMUST00000022344	0.0619398	0.0644356	1	1	1.15382
563	ENSMUSG00000021810	ENSMUSG00000021810;ENSMUST00000223955	-0.0619398	0.0644356	1	1	1.15382
564	ENSMUSG00000021810	ENSMUSG00000021810;ENSMUST00000224412	0	1	1	1	1.15382
565	ENSMUSG00000021831	ENSMUSG00000021831;ENSMUST00000022378	-0.104437	0.0929071	1	1	0.568647
566	ENSMUSG00000021831	ENSMUSG00000021831;ENSMUST00000227147	0.104437	0.0929071	1	1	0.568647
567	ENSMUSG00000021831	ENSMUSG00000021831;ENSMUST00000227315	0	1	1	1	0.568647
568	ENSMUSG00000021832	ENSMUSG00000021832;ENSMUST00000022380	0.0945309	0.0314685	1	1	1.3046
569	ENSMUSG00000021832	ENSMUSG00000021832;ENSMUST00000228300	-0.0997461	0.0314685	1	1	1.3046
570	ENSMUSG00000021832	ENSMUSG00000021832;ENSMUST00000228479	0.00521521	1	1	1	1.3046
571	ENSMUSG00000021867	ENSMUSG00000021867;ENSMUST00000022418	0.00483527	1	1	1	0.249897
572	ENSMUSG00000021867	ENSMUSG00000021867;ENSMUST00000100806	-0.167028	0.0659341	1	1	0.249897
573	ENSMUSG00000021867	ENSMUSG00000021867;ENSMUST00000183976	0.162192	0.0659341	1	1	0.249897
574	ENSMUSG00000021903	ENSMUSG00000021903;ENSMUST00000022460	-0.437336	0.0594406	1	1	-0.873259
575	ENSMUSG00000021903	ENSMUSG00000021903;ENSMUST00000164208	0.437336	0.0594406	1	1	-0.873259
576	ENSMUSG00000021957	ENSMUSG00000021957;ENSMUST00000022529	0.257063	0.0584416	1	1	0.165453
577	ENSMUSG00000021957	ENSMUSG00000021957;ENSMUST00000162356	-0.254552	0.0584416	1	1	0.165453
578	ENSMUSG00000021957	ENSMUSG00000021957;ENSMUST00000223717	-0.00251154	1	1	1	0.165453
579	ENSMUSG00000021969	ENSMUSG00000021969;ENSMUST00000089473	0.060371	0.0799201	1	1	0.848417
580	ENSMUSG00000021969	ENSMUSG00000021969;ENSMUST00000226057	-0.060371	0.0799201	1	1	0.848417
581	ENSMUSG00000022016	ENSMUSG00000022016;ENSMUST00000022593	0.125066	0.047952	1	1	0.413124
582	ENSMUSG00000022016	ENSMUSG00000022016;ENSMUST00000123853	-0.125066	0.047952	1	1	0.413124
583	ENSMUSG00000022025	ENSMUSG00000022025;ENSMUST00000022603	0.150525	0.0964036	1	1	-0.0857868
584	ENSMUSG00000022025	ENSMUSG00000022025;ENSMUST00000165835	-0.150525	0.0964036	1	1	-0.0857868
585	ENSMUSG00000022033	ENSMUSG00000022033;ENSMUST00000022612	0.0884955	0.021978	1	1	1.39354
586	ENSMUSG00000022033	ENSMUSG00000022033;ENSMUST00000139644	-0.0884955	0.021978	1	1	1.39354
587	ENSMUSG00000022089	ENSMUSG00000022089;ENSMUST00000022680	0.0901363	0.0124875	1	1	1.48706
588	ENSMUSG00000022089	ENSMUSG00000022089;ENSMUST00000228717	-0.0901363	0.0124875	1	1	1.48706
589	ENSMUSG00000022132	ENSMUSG00000022132;ENSMUST00000047761	0.497578	0.0989011	1	1	-1.10856
590	ENSMUSG00000022132	ENSMUSG00000022132;ENSMUST00000071546	0	1	1	1	-1.10856
591	ENSMUSG00000022132	ENSMUSG00000022132;ENSMUST00000100314	-0.497578	0.0989011	1	1	-1.10856
592	ENSMUSG00000022177	ENSMUSG00000022177;ENSMUST00000022784	-0.0516385	0.0869131	1	1	1.82413
593	ENSMUSG00000022177	ENSMUSG00000022177;ENSMUST00000226358	0.020689	1	1	1	1.82413
594	ENSMUSG00000022177	ENSMUSG00000022177;ENSMUST00000226832	0.0309495	1	1	1	1.82413
595	ENSMUSG00000022203	ENSMUSG00000022203;ENSMUST00000022813	0.459662	0.0629371	1	1	-0.291684
596	ENSMUSG00000022203	ENSMUSG00000022203;ENSMUST00000227037	-0.04052	1	1	1	-0.291684
597	ENSMUSG00000022203	ENSMUSG00000022203;ENSMUST00000227587	-0.419142	0.0629371	1	1	-0.291684
598	ENSMUSG00000022292	ENSMUSG00000022292;ENSMUST00000022901	-0.180957	0.0967366	1	1	0.139302
599	ENSMUSG00000022292	ENSMUSG00000022292;ENSMUST00000137636	0.188164	0.0967366	1	1	0.139302
600	ENSMUSG00000022292	ENSMUSG00000022292;ENSMUST00000144498	0.139256	0.109091	1	1	0.139302
601	ENSMUSG00000022292	ENSMUSG00000022292;ENSMUST00000145155	0.118593	0.109091	1	1	0.139302
602	ENSMUSG00000022292	ENSMUSG00000022292;ENSMUST00000145175	0.036035	1	1	1	0.139302
603	ENSMUSG00000022292	ENSMUSG00000022292;ENSMUST00000146821	-0.0577387	0.160256	1	1	0.139302
604	ENSMUSG00000022292	ENSMUSG00000022292;ENSMUST00000153481	-0.243353	0.0967366	1	1	0.139302
605	ENSMUSG00000022305	ENSMUSG00000022305;ENSMUST00000022916	0.104457	0.0539461	1	1	0.835533
606	ENSMUSG00000022305	ENSMUSG00000022305;ENSMUST00000110305	-0.104457	0.0539461	1	1	0.835533
607	ENSMUSG00000022305	ENSMUSG00000022305;ENSMUST00000228575	0	1	1	1	0.835533
608	ENSMUSG00000022329	ENSMUSG00000022329;ENSMUST00000018476	0.232154	0.030636	1	1	0.56327
609	ENSMUSG00000022329	ENSMUSG00000022329;ENSMUST00000067033	0.20649	0.030636	1	1	0.56327
610	ENSMUSG00000022329	ENSMUSG00000022329;ENSMUST00000138841	-0.438644	0.013986	1	1	0.56327
611	ENSMUSG00000022329	ENSMUSG00000022329;ENSMUST00000226555	2.1e-09	1	1	1	0.56327
612	ENSMUSG00000022339	ENSMUSG00000022339;ENSMUST00000022964	-0.0170751	1	1	1	1.76722
613	ENSMUSG00000022339	ENSMUSG00000022339;ENSMUST00000226165	-0.0170751	1	1	1	1.76722
614	ENSMUSG00000022339	ENSMUSG00000022339;ENSMUST00000227691	-0.0170751	1	1	1	1.76722
615	ENSMUSG00000022339	ENSMUSG00000022339;ENSMUST00000228648	0.0512252	0.0939061	1	1	1.76722
616	ENSMUSG00000022372	ENSMUSG00000022372;ENSMUST00000100572	-0.202405	0.116384	1	1	-0.66692
617	ENSMUSG00000022372	ENSMUSG00000022372;ENSMUST00000164163	-0.202405	0.116384	1	1	-0.66692
618	ENSMUSG00000022372	ENSMUSG00000022372;ENSMUST00000168522	0.607216	0.0839161	1	1	-0.66692
619	ENSMUSG00000022372	ENSMUSG00000022372;ENSMUST00000168589	-0.202405	0.116384	1	1	-0.66692
620	ENSMUSG00000022415	ENSMUSG00000022415;ENSMUST00000009727	-0.0159127	1	1	1	0.198213
621	ENSMUSG00000022415	ENSMUSG00000022415;ENSMUST00000009728	-0.179761	0.0909091	1	1	0.198213
622	ENSMUSG00000022415	ENSMUSG00000022415;ENSMUST00000135727	0.195674	0.0909091	1	1	0.198213
623	ENSMUSG00000022415	ENSMUSG00000022415;ENSMUST00000143928	0	1	1	1	0.198213
624	ENSMUSG00000022544	ENSMUSG00000022544;ENSMUST00000064635	-0.0516929	0.0984016	1	1	0.828413
625	ENSMUSG00000022544	ENSMUSG00000022544;ENSMUST00000139584	0.0516929	0.0984016	1	1	0.828413
626	ENSMUSG00000022579	ENSMUSG00000022579;ENSMUST00000023243	0.148542	0.122378	1	1	-0.593621
627	ENSMUSG00000022579	ENSMUSG00000022579;ENSMUST00000189874	-0.492218	0.0801698	1	1	-0.593621
628	ENSMUSG00000022579	ENSMUSG00000022579;ENSMUST00000189944	0.343676	0.0801698	1	1	-0.593621
629	ENSMUSG00000022594	ENSMUSG00000022594;ENSMUST00000023259	-0.160395	0.0959041	1	1	-0.139143
630	ENSMUSG00000022594	ENSMUSG00000022594;ENSMUST00000189128	0.160395	0.0959041	1	1	-0.139143
631	ENSMUSG00000022659	ENSMUSG00000022659;ENSMUST00000023339	0.23878	0.0984016	1	1	-0.646669
632	ENSMUSG00000022659	ENSMUSG00000022659;ENSMUST00000161347	-0.23878	0.0984016	1	1	-0.646669
633	ENSMUSG00000022678	ENSMUSG00000022678;ENSMUST00000023359	0.16216	0.0774226	1	1	0.623527
634	ENSMUSG00000022678	ENSMUSG00000022678;ENSMUST00000115795	-0.000933091	1	1	1	0.623527
635	ENSMUSG00000022678	ENSMUSG00000022678;ENSMUST00000117958	0.034618	1	1	1	0.623527
636	ENSMUSG00000022678	ENSMUSG00000022678;ENSMUST00000132316	-0.175881	0.0774226	1	1	0.623527
637	ENSMUSG00000022678	ENSMUSG00000022678;ENSMUST00000149232	-0.0199636	1	1	1	0.623527
638	ENSMUSG00000022698	ENSMUSG00000022698;ENSMUST00000063520	0.105008	0.0869131	1	1	0.73645
639	ENSMUSG00000022698	ENSMUSG00000022698;ENSMUST00000063542	0.00577247	1	1	1	0.73645
640	ENSMUSG00000022698	ENSMUSG00000022698;ENSMUST00000159514	8.80894e-05	1	1	1	0.73645
641	ENSMUSG00000022698	ENSMUSG00000022698;ENSMUST00000161326	-0.110868	0.0869131	1	1	0.73645
642	ENSMUSG00000022779	ENSMUSG00000022779;ENSMUST00000023465	-0.0324167	1	1	1	1.61154
643	ENSMUSG00000022779	ENSMUSG00000022779;ENSMUST00000231812	-0.0484431	1	1	1	1.61154
644	ENSMUSG00000022779	ENSMUSG00000022779;ENSMUST00000231966	-0.0103084	1	1	1	1.61154
645	ENSMUSG00000022779	ENSMUSG00000022779;ENSMUST00000232017	-0.0230327	1	1	1	1.61154
646	ENSMUSG00000022779	ENSMUSG00000022779;ENSMUST00000232080	0	1	1	1	1.61154
647	ENSMUSG00000022779	ENSMUSG00000022779;ENSMUST00000232117	-0.00330934	1	1	1	1.61154
648	ENSMUSG00000022779	ENSMUSG00000022779;ENSMUST00000232200	0.0536054	0.162338	1	1	1.61154
649	ENSMUSG00000022779	ENSMUSG00000022779;ENSMUST00000232231	-0.00432862	1	1	1	1.61154
650	ENSMUSG00000022779	ENSMUSG00000022779;ENSMUST00000232547	0.10065	0.0649351	1	1	1.61154
651	ENSMUSG00000022779	ENSMUSG00000022779;ENSMUST00000232581	-0.0324167	1	1	1	1.61154
652	ENSMUSG00000022861	ENSMUSG00000022861;ENSMUST00000023578	-0.487906	0.0959041	1	1	-1.04169
653	ENSMUSG00000022861	ENSMUSG00000022861;ENSMUST00000089925	0.487906	0.0959041	1	1	-1.04169
654	ENSMUSG00000022861	ENSMUSG00000022861;ENSMUST00000137311	0	1	1	1	-1.04169
655	ENSMUSG00000022964	ENSMUSG00000022964;ENSMUST00000023686	-0.0642295	0.0337163	1	1	1.68726
656	ENSMUSG00000022964	ENSMUSG00000022964;ENSMUST00000133180	0	1	1	1	1.68726
657	ENSMUSG00000022964	ENSMUSG00000022964;ENSMUST00000141885	0.0642295	0.0337163	1	1	1.68726
658	ENSMUSG00000022974	ENSMUSG00000022974;ENSMUST00000023698	0.00200364	1	1	1	1.03712
659	ENSMUSG00000022974	ENSMUSG00000022974;ENSMUST00000118522	0.0750788	0.0801698	1	1	1.03712
660	ENSMUSG00000022974	ENSMUSG00000022974;ENSMUST00000145136	-0.0770824	0.0801698	1	1	1.03712
661	ENSMUSG00000023011	ENSMUSG00000023011;ENSMUST00000023750	-0.333333	0.0929071	1	1	-1.08238
662	ENSMUSG00000023011	ENSMUSG00000023011;ENSMUST00000231171	0.333333	0.0929071	1	1	-1.08238
663	ENSMUSG00000023015	ENSMUSG00000023015;ENSMUST00000023756	0.077567	0.0745921	1	1	1.36362
664	ENSMUSG00000023015	ENSMUSG00000023015;ENSMUST00000109581	-0.157018	0.03996	1	1	1.36362
665	ENSMUSG00000023015	ENSMUSG00000023015;ENSMUST00000164983	0.00270735	1	1	1	1.36362
666	ENSMUSG00000023015	ENSMUSG00000023015;ENSMUST00000165730	0.00270735	1	1	1	1.36362
667	ENSMUSG00000023015	ENSMUSG00000023015;ENSMUST00000168065	0.00183164	1	1	1	1.36362
668	ENSMUSG00000023015	ENSMUSG00000023015;ENSMUST00000169810	-0.000521431	1	1	1	1.36362
669	ENSMUSG00000023015	ENSMUSG00000023015;ENSMUST00000171702	0.077567	0.0745921	1	1	1.36362
670	ENSMUSG00000023015	ENSMUSG00000023015;ENSMUST00000171908	-0.00484078	1	1	1	1.36362
671	ENSMUSG00000023017	ENSMUSG00000023017;ENSMUST00000023758	0.125178	0.0719281	1	1	0.0756646
672	ENSMUSG00000023017	ENSMUSG00000023017;ENSMUST00000228185	-0.125178	0.0719281	1	1	0.0756646
673	ENSMUSG00000023025	ENSMUSG00000023025;ENSMUST00000057632	-0.0678934	0.111139	1	1	0.631078
674	ENSMUSG00000023025	ENSMUSG00000023025;ENSMUST00000100206	-0.300122	0.0124875	1	1	0.631078
675	ENSMUSG00000023025	ENSMUSG00000023025;ENSMUST00000230521	0.180902	0.0258075	1	1	0.631078
676	ENSMUSG00000023025	ENSMUSG00000023025;ENSMUST00000230956	-0.00211408	1	1	1	0.631078
677	ENSMUSG00000023025	ENSMUSG00000023025;ENSMUST00000231160	0.189227	0.0258075	1	1	0.631078
678	ENSMUSG00000023132	ENSMUSG00000023132;ENSMUST00000023897	-0.333333	0.0914086	1	1	-1.30418
679	ENSMUSG00000023132	ENSMUSG00000023132;ENSMUST00000224282	0.333333	0.0914086	1	1	-1.30418
680	ENSMUSG00000023143	ENSMUSG00000023143;ENSMUST00000023911	-0.156227	0.0994006	1	1	-0.260926
681	ENSMUSG00000023143	ENSMUSG00000023143;ENSMUST00000147567	0.156227	0.0994006	1	1	-0.260926
682	ENSMUSG00000023348	ENSMUSG00000023348;ENSMUST00000024119	0.211018	0.026973	1	1	0.438725
683	ENSMUSG00000023348	ENSMUSG00000023348;ENSMUST00000199121	-0.211018	0.026973	1	1	0.438725
684	ENSMUSG00000023905	ENSMUSG00000023905;ENSMUST00000024698	0.35004	0.0694306	1	1	-0.516553
685	ENSMUSG00000023905	ENSMUSG00000023905;ENSMUST00000167059	-0.35004	0.0694306	1	1	-0.516553
686	ENSMUSG00000023923	ENSMUSG00000023923;ENSMUST00000024717	0.0753917	0.0679321	1	1	0.79326
687	ENSMUSG00000023923	ENSMUSG00000023923;ENSMUST00000224528	-0.0753917	0.0679321	1	1	0.79326
688	ENSMUSG00000023942	ENSMUSG00000023942;ENSMUST00000051574	0.0107552	1	1	1	1.48755
689	ENSMUSG00000023942	ENSMUSG00000023942;ENSMUST00000064889	0.0189238	1	1	1	1.48755
690	ENSMUSG00000023942	ENSMUSG00000023942;ENSMUST00000097317	0.0107552	1	1	1	1.48755
691	ENSMUSG00000023942	ENSMUSG00000023942;ENSMUST00000163492	0.0189238	1	1	1	1.48755
692	ENSMUSG00000023942	ENSMUSG00000023942;ENSMUST00000163905	-0.00130579	1	1	1	1.48755
693	ENSMUSG00000023942	ENSMUSG00000023942;ENSMUST00000164217	0	1	1	1	1.48755
694	ENSMUSG00000023942	ENSMUSG00000023942;ENSMUST00000164618	-1.3e-08	1	1	1	1.48755
695	ENSMUSG00000023942	ENSMUSG00000023942;ENSMUST00000164769	0.00138803	1	1	1	1.48755
696	ENSMUSG00000023942	ENSMUSG00000023942;ENSMUST00000166119	0.0107552	1	1	1	1.48755
697	ENSMUSG00000023942	ENSMUSG00000023942;ENSMUST00000166633	0	1	1	1	1.48755
698	ENSMUSG00000023942	ENSMUSG00000023942;ENSMUST00000167195	-0.000287043	1	1	1	1.48755
699	ENSMUSG00000023942	ENSMUSG00000023942;ENSMUST00000167332	-0.00702757	1	1	1	1.48755
700	ENSMUSG00000023942	ENSMUSG00000023942;ENSMUST00000167692	0.0107552	1	1	1	1.48755
701	ENSMUSG00000023942	ENSMUSG00000023942;ENSMUST00000168274	-0.182001	0.01998	1	1	1.48755
702	ENSMUSG00000023942	ENSMUSG00000023942;ENSMUST00000169729	0	1	1	1	1.48755
703	ENSMUSG00000023942	ENSMUSG00000023942;ENSMUST00000170113	0.0552553	0.354645	1	1	1.48755
704	ENSMUSG00000023942	ENSMUSG00000023942;ENSMUST00000170488	0	1	1	1	1.48755
705	ENSMUSG00000023942	ENSMUSG00000023942;ENSMUST00000171081	0	1	1	1	1.48755
706	ENSMUSG00000023942	ENSMUSG00000023942;ENSMUST00000171847	0.0189238	1	1	1	1.48755
707	ENSMUSG00000023942	ENSMUSG00000023942;ENSMUST00000172301	0.0341858	1	1	1	1.48755
708	ENSMUSG00000023952	ENSMUSG00000023952;ENSMUST00000024748	0.0417902	1	1	1	2.01446
709	ENSMUSG00000023952	ENSMUSG00000023952;ENSMUST00000166252	0.00504031	1	1	1	2.01446
710	ENSMUSG00000023952	ENSMUSG00000023952;ENSMUST00000166563	0.00111157	1	1	1	2.01446
711	ENSMUSG00000023952	ENSMUSG00000023952;ENSMUST00000166701	-0.00121517	1	1	1	2.01446
712	ENSMUSG00000023952	ENSMUSG00000023952;ENSMUST00000169383	-0.0611462	0.0779221	1	1	2.01446
713	ENSMUSG00000023952	ENSMUSG00000023952;ENSMUST00000172170	0.0144192	1	1	1	2.01446
714	ENSMUSG00000024077	ENSMUSG00000024077;ENSMUST00000024881	0.0835886	0.0854146	1	1	0.705111
715	ENSMUSG00000024077	ENSMUSG00000024077;ENSMUST00000145480	-0.00269797	1	1	1	0.705111
716	ENSMUSG00000024077	ENSMUSG00000024077;ENSMUST00000145910	-0.0808906	0.0854146	1	1	0.705111
717	ENSMUSG00000024122	ENSMUSG00000024122;ENSMUST00000052462	0	1	1	1	2.21064
718	ENSMUSG00000024122	ENSMUSG00000024122;ENSMUST00000102927	-0.0713157	0.045954	1	1	2.21064
719	ENSMUSG00000024122	ENSMUSG00000024122;ENSMUST00000115407	-0.000363609	1	1	1	2.21064
720	ENSMUSG00000024122	ENSMUSG00000024122;ENSMUST00000115409	0	1	1	1	2.21064
721	ENSMUSG00000024122	ENSMUSG00000024122;ENSMUST00000115411	-0.000320173	1	1	1	2.21064
722	ENSMUSG00000024122	ENSMUSG00000024122;ENSMUST00000128997	0.0719995	0.045954	1	1	2.21064
723	ENSMUSG00000024122	ENSMUSG00000024122;ENSMUST00000144533	0	1	1	1	2.21064
724	ENSMUSG00000024122	ENSMUSG00000024122;ENSMUST00000154982	0	1	1	1	2.21064
725	ENSMUSG00000024143	ENSMUSG00000024143;ENSMUST00000024956	-0.191691	0.0959041	1	1	-0.364025
726	ENSMUSG00000024143	ENSMUSG00000024143;ENSMUST00000139344	0.191691	0.0959041	1	1	-0.364025
727	ENSMUSG00000024186	ENSMUSG00000024186;ENSMUST00000025020	0.332603	0.0714286	1	1	-0.572646
728	ENSMUSG00000024186	ENSMUSG00000024186;ENSMUST00000122058	-0.332603	0.0714286	1	1	-0.572646
729	ENSMUSG00000024228	ENSMUSG00000024228;ENSMUST00000025065	0.145015	0.0779221	1	1	0.117708
730	ENSMUSG00000024228	ENSMUSG00000024228;ENSMUST00000174122	-0.145015	0.0779221	1	1	0.117708
731	ENSMUSG00000024235	ENSMUSG00000024235;ENSMUST00000025078	-0.33978	0.0849151	1	1	-0.83548
732	ENSMUSG00000024235	ENSMUSG00000024235;ENSMUST00000173930	0.33978	0.0849151	1	1	-0.83548
733	ENSMUSG00000024270	ENSMUSG00000024270;ENSMUST00000070726	0.0502216	0.0764236	1	1	1.41082
734	ENSMUSG00000024270	ENSMUSG00000024270;ENSMUST00000152504	-0.052453	0.0764236	1	1	1.41082
735	ENSMUSG00000024270	ENSMUSG00000024270;ENSMUST00000154205	0.00223136	1	1	1	1.41082
736	ENSMUSG00000024276	ENSMUSG00000024276;ENSMUST00000060762	0.273277	0.013986	1	1	0.606435
737	ENSMUSG00000024276	ENSMUSG00000024276;ENSMUST00000225682	-0.273277	0.013986	1	1	0.606435
738	ENSMUSG00000024277	ENSMUSG00000024277;ENSMUST00000025127	-0.130407	0.127872	1	1	0.566667
739	ENSMUSG00000024277	ENSMUSG00000024277;ENSMUST00000115830	-0.116132	0.127872	1	1	0.566667
740	ENSMUSG00000024277	ENSMUSG00000024277;ENSMUST00000118826	-0.000935269	1	1	1	0.566667
741	ENSMUSG00000024277	ENSMUSG00000024277;ENSMUST00000155708	0	1	1	1	0.566667
742	ENSMUSG00000024277	ENSMUSG00000024277;ENSMUST00000165387	0.247473	0.0659341	1	1	0.566667
743	ENSMUSG00000024277	ENSMUSG00000024277;ENSMUST00000170802	0	1	1	1	0.566667
744	ENSMUSG00000024339	ENSMUSG00000024339;ENSMUST00000025197	0.41617	0.0561938	1	1	0.0260954
745	ENSMUSG00000024339	ENSMUSG00000024339;ENSMUST00000131105	-0.0735671	0.167832	1	1	0.0260954
746	ENSMUSG00000024339	ENSMUSG00000024339;ENSMUST00000138491	-0.342603	0.0561938	1	1	0.0260954
747	ENSMUSG00000024354	ENSMUSG00000024354;ENSMUST00000025212	-0.277766	0.0899101	1	1	-0.680436
748	ENSMUSG00000024354	ENSMUSG00000024354;ENSMUST00000150877	0.277766	0.0899101	1	1	-0.680436
749	ENSMUSG00000024395	ENSMUSG00000024395;ENSMUST00000025254	0.0565849	0.0815851	1	1	1.28406
750	ENSMUSG00000024395	ENSMUSG00000024395;ENSMUST00000223753	0.000779624	1	1	1	1.28406
751	ENSMUSG00000024395	ENSMUSG00000024395;ENSMUST00000224328	-0.126012	0.0624376	1	1	1.28406
752	ENSMUSG00000024395	ENSMUSG00000024395;ENSMUST00000224383	0	1	1	1	1.28406
753	ENSMUSG00000024395	ENSMUSG00000024395;ENSMUST00000225404	0.0686475	0.0815851	1	1	1.28406
754	ENSMUSG00000024472	ENSMUSG00000024472;ENSMUST00000025350	0.135777	0.0579421	1	1	0.20595
755	ENSMUSG00000024472	ENSMUSG00000024472;ENSMUST00000202306	-0.135777	0.0579421	1	1	0.20595
756	ENSMUSG00000024691	ENSMUSG00000024691;ENSMUST00000025595	0.333333	0.0864136	1	1	-1.12042
757	ENSMUSG00000024691	ENSMUSG00000024691;ENSMUST00000144662	0.333333	0.0864136	1	1	-1.12042
758	ENSMUSG00000024691	ENSMUSG00000024691;ENSMUST00000151307	-0.666667	0.0864136	1	1	-1.12042
759	ENSMUSG00000024734	ENSMUSG00000024734;ENSMUST00000025641	0.196884	0.0974026	1	1	-1.37528
760	ENSMUSG00000024734	ENSMUSG00000024734;ENSMUST00000168708	-0.196884	0.0974026	1	1	-1.37528
761	ENSMUSG00000024829	ENSMUSG00000024829;ENSMUST00000025743	0.110207	0.0734266	1	1	0.743443
762	ENSMUSG00000024829	ENSMUSG00000024829;ENSMUST00000025745	0.00763057	1	1	1	0.743443
763	ENSMUSG00000024829	ENSMUSG00000024829;ENSMUST00000141610	-0.117837	0.0734266	1	1	0.743443
764	ENSMUSG00000024883	ENSMUSG00000024883;ENSMUST00000025818	0.136168	0.0402098	1	1	1.04764
765	ENSMUSG00000024883	ENSMUSG00000024883;ENSMUST00000224032	0.00845346	1	1	1	1.04764
766	ENSMUSG00000024883	ENSMUSG00000024883;ENSMUST00000224178	0	1	1	1	1.04764
767	ENSMUSG00000024883	ENSMUSG00000024883;ENSMUST00000224288	-0.155517	0.0402098	1	1	1.04764
768	ENSMUSG00000024883	ENSMUSG00000024883;ENSMUST00000224363	0.0125803	1	1	1	1.04764
769	ENSMUSG00000024883	ENSMUSG00000024883;ENSMUST00000225427	0.00523607	1	1	1	1.04764
770	ENSMUSG00000024883	ENSMUSG00000024883;ENSMUST00000225799	-0.00692085	1	1	1	1.04764
771	ENSMUSG00000024992	ENSMUSG00000024992;ENSMUST00000025956	-0.333333	0.0919081	1	1	-1.37073
772	ENSMUSG00000024992	ENSMUSG00000024992;ENSMUST00000112329	0.333333	0.0919081	1	1	-1.37073
773	ENSMUSG00000025025	ENSMUSG00000025025;ENSMUST00000003870	-0.00283781	1	1	1	1.35615
774	ENSMUSG00000025025	ENSMUSG00000025025;ENSMUST00000025998	-0.0503929	0.0816683	1	1	1.35615
775	ENSMUSG00000025025	ENSMUSG00000025025;ENSMUST00000111737	0.0532307	0.0816683	1	1	1.35615
776	ENSMUSG00000025041	ENSMUSG00000025041;ENSMUST00000086961	-0.0223739	1	1	1	1.40037
777	ENSMUSG00000025041	ENSMUSG00000025041;ENSMUST00000168536	-0.0500893	0.0979021	1	1	1.40037
778	ENSMUSG00000025041	ENSMUSG00000025041;ENSMUST00000172239	0.0617703	0.0979021	1	1	1.40037
779	ENSMUSG00000025041	ENSMUSG00000025041;ENSMUST00000174731	0.0106928	1	1	1	1.40037
780	ENSMUSG00000025077	ENSMUSG00000025077;ENSMUST00000182059	0.375302	0.0576923	1	1	-0.427995
781	ENSMUSG00000025077	ENSMUSG00000025077;ENSMUST00000182276	-0.37988	0.0576923	1	1	-0.427995
782	ENSMUSG00000025077	ENSMUSG00000025077;ENSMUST00000183143	0.00457846	1	1	1	-0.427995
783	ENSMUSG00000025130	ENSMUSG00000025130;ENSMUST00000026122	-0.0768236	0.0394605	1	1	1.1292
784	ENSMUSG00000025130	ENSMUSG00000025130;ENSMUST00000168360	0.0768236	0.0394605	1	1	1.1292
785	ENSMUSG00000025176	ENSMUSG00000025176;ENSMUST00000081714	0.197781	0.0864136	1	1	-0.379885
786	ENSMUSG00000025176	ENSMUSG00000025176;ENSMUST00000172244	-0.197781	0.0864136	1	1	-0.379885
787	ENSMUSG00000025188	ENSMUSG00000025188;ENSMUST00000026194	-0.226825	0.118881	1	1	-0.16428
788	ENSMUSG00000025188	ENSMUSG00000025188;ENSMUST00000069298	0.00276714	1	1	1	-0.16428
789	ENSMUSG00000025188	ENSMUSG00000025188;ENSMUST00000160455	-0.0133833	1	1	1	-0.16428
790	ENSMUSG00000025188	ENSMUSG00000025188;ENSMUST00000161252	0.442285	0.0899101	1	1	-0.16428
791	ENSMUSG00000025188	ENSMUSG00000025188;ENSMUST00000162004	-0.226825	0.118881	1	1	-0.16428
792	ENSMUSG00000025188	ENSMUSG00000025188;ENSMUST00000162061	0.0219816	1	1	1	-0.16428
793	ENSMUSG00000025212	ENSMUSG00000025212;ENSMUST00000062213	0.383557	0.0599401	1	1	-0.402571
794	ENSMUSG00000025212	ENSMUSG00000025212;ENSMUST00000084493	0.0468328	1	1	1	-0.402571
795	ENSMUSG00000025212	ENSMUSG00000025212;ENSMUST00000111954	-0.43039	0.0599401	1	1	-0.402571
796	ENSMUSG00000025234	ENSMUSG00000025234;ENSMUST00000026264	0.000597097	1	1	1	1.85907
797	ENSMUSG00000025234	ENSMUSG00000025234;ENSMUST00000165322	0.0608711	0.030969	1	1	1.85907
798	ENSMUSG00000025234	ENSMUSG00000025234;ENSMUST00000171856	0	1	1	1	1.85907
799	ENSMUSG00000025234	ENSMUSG00000025234;ENSMUST00000171975	-0.0614682	0.030969	1	1	1.85907
800	ENSMUSG00000025239	ENSMUSG00000025239;ENSMUST00000026269	-0.0642321	0.0954046	1	1	0.827255
801	ENSMUSG00000025239	ENSMUSG00000025239;ENSMUST00000217639	0.0642321	0.0954046	1	1	0.827255
802	ENSMUSG00000025270	ENSMUSG00000025270;ENSMUST00000066337	-0.265516	0.044955	1	1	-0.219574
803	ENSMUSG00000025270	ENSMUSG00000025270;ENSMUST00000112715	0.265516	0.044955	1	1	-0.219574
804	ENSMUSG00000025328	ENSMUSG00000025328;ENSMUST00000026377	-0.21146	0.0624376	1	1	-0.138722
805	ENSMUSG00000025328	ENSMUSG00000025328;ENSMUST00000172098	0.21146	0.0624376	1	1	-0.138722
806	ENSMUSG00000025375	ENSMUSG00000025375;ENSMUST00000064307	0.994558	0.0659341	1	1	-1.39599
807	ENSMUSG00000025375	ENSMUSG00000025375;ENSMUST00000103019	-0.497279	0.0669331	1	1	-1.39599
808	ENSMUSG00000025375	ENSMUSG00000025375;ENSMUST00000103020	-0.497279	0.0669331	1	1	-1.39599
809	ENSMUSG00000025403	ENSMUSG00000025403;ENSMUST00000026470	-0.232497	0.0274725	1	1	0.231668
810	ENSMUSG00000025403	ENSMUSG00000025403;ENSMUST00000219239	0.232497	0.0274725	1	1	0.231668
811	ENSMUSG00000025427	ENSMUSG00000025427;ENSMUST00000026494	0.0428245	1	1	1	-0.368965
812	ENSMUSG00000025427	ENSMUSG00000025427;ENSMUST00000182024	-0.406139	0.0789211	1	1	-0.368965
813	ENSMUSG00000025427	ENSMUSG00000025427;ENSMUST00000182146	0.624305	0.0639361	1	1	-0.368965
814	ENSMUSG00000025427	ENSMUSG00000025427;ENSMUST00000182153	-0.260991	0.104562	1	1	-0.368965
815	ENSMUSG00000025723	ENSMUSG00000025723;ENSMUST00000026817	0.0979554	0.0504496	1	1	0.644875
816	ENSMUSG00000025723	ENSMUSG00000025723;ENSMUST00000119428	-0.0979554	0.0504496	1	1	0.644875
817	ENSMUSG00000025736	ENSMUSG00000025736;ENSMUST00000026832	0.215917	0.0629371	1	1	0.212114
818	ENSMUSG00000025736	ENSMUSG00000025736;ENSMUST00000123582	-0.00981167	1	1	1	0.212114
819	ENSMUSG00000025736	ENSMUSG00000025736;ENSMUST00000133595	-0.206105	0.0629371	1	1	0.212114
820	ENSMUSG00000025736	ENSMUSG00000025736;ENSMUST00000152434	0	1	1	1	0.212114
821	ENSMUSG00000025774	ENSMUSG00000025774;ENSMUST00000026876	0	1	1	1	-0.0180188
822	ENSMUSG00000025774	ENSMUSG00000025774;ENSMUST00000115340	-0.247982	0.0599401	1	1	-0.0180188
823	ENSMUSG00000025774	ENSMUSG00000025774;ENSMUST00000115344	0.247982	0.0599401	1	1	-0.0180188
824	ENSMUSG00000025777	ENSMUSG00000025777;ENSMUST00000026879	0.190305	0.0524476	1	1	0.149745
825	ENSMUSG00000025777	ENSMUSG00000025777;ENSMUST00000189736	-0.190305	0.0524476	1	1	0.149745
826	ENSMUSG00000025862	ENSMUSG00000025862;ENSMUST00000069619	0.0155978	1	1	1	1.13968
827	ENSMUSG00000025862	ENSMUSG00000025862;ENSMUST00000115072	0.0155978	1	1	1	1.13968
828	ENSMUSG00000025862	ENSMUSG00000025862;ENSMUST00000115073	0.0439644	1	1	1	1.13968
829	ENSMUSG00000025862	ENSMUSG00000025862;ENSMUST00000123245	-0.20909	0.026973	1	1	1.13968
830	ENSMUSG00000025862	ENSMUSG00000025862;ENSMUST00000127618	0.133126	0.0434565	1	1	1.13968
831	ENSMUSG00000025862	ENSMUSG00000025862;ENSMUST00000128799	0.000803874	1	1	1	1.13968
832	ENSMUSG00000025871	ENSMUSG00000025871;ENSMUST00000026989	-0.0880886	0.0836663	1	1	1.11743
833	ENSMUSG00000025871	ENSMUSG00000025871;ENSMUST00000126295	0	1	1	1	1.11743
834	ENSMUSG00000025871	ENSMUSG00000025871;ENSMUST00000132136	0.0881142	0.0836663	1	1	1.11743
835	ENSMUSG00000025871	ENSMUSG00000025871;ENSMUST00000143144	-2.55227e-05	1	1	1	1.11743
836	ENSMUSG00000025871	ENSMUSG00000025871;ENSMUST00000153065	-9.37e-08	1	1	1	1.11743
837	ENSMUSG00000025907	ENSMUSG00000025907;ENSMUST00000027040	-0.0551632	0.0679321	1	1	2.13792
838	ENSMUSG00000025907	ENSMUSG00000025907;ENSMUST00000159530	-0.00906795	1	1	1	2.13792
839	ENSMUSG00000025907	ENSMUSG00000025907;ENSMUST00000159906	0.0118148	1	1	1	2.13792
840	ENSMUSG00000025907	ENSMUSG00000025907;ENSMUST00000160062	0.0756311	0.0679321	1	1	2.13792
841	ENSMUSG00000025907	ENSMUSG00000025907;ENSMUST00000160871	0	1	1	1	2.13792
842	ENSMUSG00000025907	ENSMUSG00000025907;ENSMUST00000161327	-0.000735214	1	1	1	2.13792
843	ENSMUSG00000025907	ENSMUSG00000025907;ENSMUST00000162257	-0.0223851	1	1	1	2.13792
844	ENSMUSG00000025907	ENSMUSG00000025907;ENSMUST00000162795	-9.44834e-05	1	1	1	2.13792
845	ENSMUSG00000025949	ENSMUSG00000025949;ENSMUST00000081154	-0.0649128	0.204462	1	1	0.139168
846	ENSMUSG00000025949	ENSMUSG00000025949;ENSMUST00000097707	-0.253585	0.0569431	1	1	0.139168
847	ENSMUSG00000025949	ENSMUSG00000025949;ENSMUST00000185263	0.314603	0.0569431	1	1	0.139168
848	ENSMUSG00000025949	ENSMUSG00000025949;ENSMUST00000190058	0.00389521	1	1	1	0.139168
849	ENSMUSG00000025950	ENSMUSG00000025950;ENSMUST00000097709	-0.060152	0.146853	1	1	1.08091
850	ENSMUSG00000025950	ENSMUSG00000025950;ENSMUST00000149310	0	1	1	1	1.08091
851	ENSMUSG00000025950	ENSMUSG00000025950;ENSMUST00000169032	-0.060152	0.146853	1	1	1.08091
852	ENSMUSG00000025950	ENSMUSG00000025950;ENSMUST00000186222	-0.0452931	1	1	1	1.08091
853	ENSMUSG00000025950	ENSMUSG00000025950;ENSMUST00000188109	0	1	1	1	1.08091
854	ENSMUSG00000025950	ENSMUSG00000025950;ENSMUST00000188876	0	1	1	1	1.08091
855	ENSMUSG00000025950	ENSMUSG00000025950;ENSMUST00000191459	0.165597	0.0804196	1	1	1.08091
856	ENSMUSG00000025967	ENSMUSG00000025967;ENSMUST00000027108	-0.0151128	1	1	1	1.77756
857	ENSMUSG00000025967	ENSMUSG00000025967;ENSMUST00000126795	-0.00768265	1	1	1	1.77756
858	ENSMUSG00000025967	ENSMUSG00000025967;ENSMUST00000129339	-0.0492579	1	1	1	1.77756
859	ENSMUSG00000025967	ENSMUSG00000025967;ENSMUST00000135877	-0.000474281	1	1	1	1.77756
860	ENSMUSG00000025967	ENSMUSG00000025967;ENSMUST00000142062	0	1	1	1	1.77756
861	ENSMUSG00000025967	ENSMUSG00000025967;ENSMUST00000174890	0.0720595	0.0314685	1	1	1.77756
862	ENSMUSG00000025967	ENSMUSG00000025967;ENSMUST00000188524	0.000468076	1	1	1	1.77756
863	ENSMUSG00000026028	ENSMUSG00000026028;ENSMUST00000027186	0.229296	0.0644356	1	1	0.0120524
864	ENSMUSG00000026028	ENSMUSG00000026028;ENSMUST00000173590	-0.257466	0.0644356	1	1	0.0120524
865	ENSMUSG00000026028	ENSMUSG00000026028;ENSMUST00000174120	0.0281696	1	1	1	0.0120524
866	ENSMUSG00000026072	ENSMUSG00000026072;ENSMUST00000027241	-0.666212	0.020979	1	1	-0.783144
867	ENSMUSG00000026072	ENSMUSG00000026072;ENSMUST00000114795	0.666212	0.020979	1	1	-0.783144
868	ENSMUSG00000026082	ENSMUSG00000026082;ENSMUST00000027251	0.123615	0.0824176	1	1	0.981773
869	ENSMUSG00000026082	ENSMUSG00000026082;ENSMUST00000192594	0	1	1	1	0.981773
870	ENSMUSG00000026082	ENSMUSG00000026082;ENSMUST00000193472	0.00744797	1	1	1	0.981773
871	ENSMUSG00000026082	ENSMUSG00000026082;ENSMUST00000193697	0	1	1	1	0.981773
872	ENSMUSG00000026082	ENSMUSG00000026082;ENSMUST00000194815	-0.000608705	1	1	1	0.981773
873	ENSMUSG00000026082	ENSMUSG00000026082;ENSMUST00000195383	-0.130454	0.0824176	1	1	0.981773
874	ENSMUSG00000026121	ENSMUSG00000026121;ENSMUST00000114991	0.0560462	0.11988	1	1	0.745995
875	ENSMUSG00000026121	ENSMUSG00000026121;ENSMUST00000191642	0.0560462	0.11988	1	1	0.745995
876	ENSMUSG00000026121	ENSMUSG00000026121;ENSMUST00000191677	0.0560462	0.11988	1	1	0.745995
877	ENSMUSG00000026121	ENSMUSG00000026121;ENSMUST00000193382	0	1	1	1	0.745995
878	ENSMUSG00000026121	ENSMUSG00000026121;ENSMUST00000195339	-0.224185	0.023976	1	1	0.745995
879	ENSMUSG00000026121	ENSMUSG00000026121;ENSMUST00000195620	0.0560462	0.11988	1	1	0.745995
880	ENSMUSG00000026201	ENSMUSG00000026201;ENSMUST00000027401	0.0417322	1	1	1	1.41398
881	ENSMUSG00000026201	ENSMUSG00000026201;ENSMUST00000123825	0.101902	0.0524476	1	1	1.41398
882	ENSMUSG00000026201	ENSMUSG00000026201;ENSMUST00000144355	-0.125703	0.0524476	1	1	1.41398
883	ENSMUSG00000026201	ENSMUSG00000026201;ENSMUST00000188460	0.00032181	1	1	1	1.41398
884	ENSMUSG00000026201	ENSMUSG00000026201;ENSMUST00000189698	0	1	1	1	1.41398
885	ENSMUSG00000026201	ENSMUSG00000026201;ENSMUST00000191108	-0.018253	1	1	1	1.41398
886	ENSMUSG00000026220	ENSMUSG00000026220;ENSMUST00000027422	-0.314266	0.0849151	1	1	-1.34767
887	ENSMUSG00000026220	ENSMUSG00000026220;ENSMUST00000186980	0.314266	0.0849151	1	1	-1.34767
888	ENSMUSG00000026224	ENSMUSG00000026224;ENSMUST00000027426	0.130501	0.0729271	1	1	0.233978
889	ENSMUSG00000026224	ENSMUSG00000026224;ENSMUST00000129392	-0.130501	0.0729271	1	1	0.233978
890	ENSMUSG00000026227	ENSMUSG00000026227;ENSMUST00000027429	-0.331934	0.0464535	1	1	-0.402776
891	ENSMUSG00000026227	ENSMUSG00000026227;ENSMUST00000165824	0.331934	0.0464535	1	1	-0.402776
892	ENSMUSG00000026229	ENSMUSG00000026229;ENSMUST00000027432	0.0507843	0.0544456	1	1	1.35726
893	ENSMUSG00000026229	ENSMUSG00000026229;ENSMUST00000139715	-0.0507843	0.0544456	1	1	1.35726
894	ENSMUSG00000026251	ENSMUSG00000026251;ENSMUST00000073252	-0.333333	0.0774226	1	1	-1.53237
895	ENSMUSG00000026251	ENSMUSG00000026251;ENSMUST00000186373	0.333333	0.0774226	1	1	-1.53237
896	ENSMUSG00000026274	ENSMUSG00000026274;ENSMUST00000027493	0.11319	0.0124875	1	1	1.35797
897	ENSMUSG00000026274	ENSMUSG00000026274;ENSMUST00000128253	-0.11319	0.0124875	1	1	1.35797
898	ENSMUSG00000026283	ENSMUSG00000026283;ENSMUST00000027505	0.0787343	0.0846653	1	1	0.950004
899	ENSMUSG00000026283	ENSMUSG00000026283;ENSMUST00000188402	-0.0787343	0.0846653	1	1	0.950004
900	ENSMUSG00000026283	ENSMUSG00000026283;ENSMUST00000190476	0	1	1	1	0.950004
901	ENSMUSG00000026301	ENSMUSG00000026301;ENSMUST00000113094	0.0823717	0.0734266	1	1	0.922293
902	ENSMUSG00000026301	ENSMUSG00000026301;ENSMUST00000189011	-0.0973377	0.0734266	1	1	0.922293
903	ENSMUSG00000026301	ENSMUSG00000026301;ENSMUST00000212394	0.014966	1	1	1	0.922293
904	ENSMUSG00000026339	ENSMUSG00000026339;ENSMUST00000036025	0.185348	0.003996	1	1	1.01365
905	ENSMUSG00000026339	ENSMUSG00000026339;ENSMUST00000112621	-0.185348	0.003996	1	1	1.01365
906	ENSMUSG00000026377	ENSMUSG00000026377;ENSMUST00000027626	-0.134121	0.0412088	1	1	0.739598
907	ENSMUSG00000026377	ENSMUSG00000026377;ENSMUST00000112688	0.145544	0.0412088	1	1	0.739598
908	ENSMUSG00000026377	ENSMUSG00000026377;ENSMUST00000161495	-0.0114229	1	1	1	0.739598
909	ENSMUSG00000026387	ENSMUSG00000026387;ENSMUST00000072886	-0.225378	0.0979021	1	1	-0.488185
910	ENSMUSG00000026387	ENSMUSG00000026387;ENSMUST00000189037	0.225378	0.0979021	1	1	-0.488185
911	ENSMUSG00000026390	ENSMUSG00000026390;ENSMUST00000027639	-0.276883	0.0854146	1	1	-1.4932
912	ENSMUSG00000026390	ENSMUSG00000026390;ENSMUST00000186432	0.276883	0.0854146	1	1	-1.4932
913	ENSMUSG00000026429	ENSMUSG00000026429;ENSMUST00000027687	0.0700964	0.0427073	1	1	1.35526
914	ENSMUSG00000026429	ENSMUSG00000026429;ENSMUST00000188177	0.0112507	1	1	1	1.35526
915	ENSMUSG00000026429	ENSMUSG00000026429;ENSMUST00000223886	-0.0813471	0.0427073	1	1	1.35526
916	ENSMUSG00000026447	ENSMUSG00000026447;ENSMUST00000077730	-0.355001	0.0404595	1	1	-0.394566
917	ENSMUSG00000026447	ENSMUSG00000026447;ENSMUST00000153707	0.355001	0.0404595	1	1	-0.394566
918	ENSMUSG00000026484	ENSMUSG00000026484;ENSMUST00000076110	0.0732153	0.0940726	1	1	0.887344
919	ENSMUSG00000026484	ENSMUSG00000026484;ENSMUST00000186415	0	1	1	1	0.887344
920	ENSMUSG00000026484	ENSMUSG00000026484;ENSMUST00000187048	0.0732153	0.0940726	1	1	0.887344
921	ENSMUSG00000026484	ENSMUSG00000026484;ENSMUST00000187991	-0.144729	0.0724276	1	1	0.887344
922	ENSMUSG00000026484	ENSMUSG00000026484;ENSMUST00000190070	-0.00170127	1	1	1	0.887344
923	ENSMUSG00000026496	ENSMUSG00000026496;ENSMUST00000027777	0.0892585	0.0749251	1	1	1.13314
924	ENSMUSG00000026496	ENSMUSG00000026496;ENSMUST00000194434	0	1	1	1	1.13314
925	ENSMUSG00000026496	ENSMUSG00000026496;ENSMUST00000194608	-0.0941883	0.0749251	1	1	1.13314
926	ENSMUSG00000026496	ENSMUSG00000026496;ENSMUST00000195560	0.00492972	1	1	1	1.13314
927	ENSMUSG00000026547	ENSMUSG00000026547;ENSMUST00000111228	0.0998829	0.0809191	1	1	0.324193
928	ENSMUSG00000026547	ENSMUSG00000026547;ENSMUST00000111230	0.0998829	0.0809191	1	1	0.324193
929	ENSMUSG00000026547	ENSMUSG00000026547;ENSMUST00000192460	-0.199766	0.0809191	1	1	0.324193
930	ENSMUSG00000026560	ENSMUSG00000026560;ENSMUST00000027843	-0.33332	0.0809191	1	1	-1.40868
931	ENSMUSG00000026560	ENSMUSG00000026560;ENSMUST00000148677	0.33332	0.0809191	1	1	-1.40868
932	ENSMUSG00000026563	ENSMUSG00000026563;ENSMUST00000027846	-0.0678166	0.0674326	1	1	0.97079
933	ENSMUSG00000026563	ENSMUSG00000026563;ENSMUST00000132817	0.0678166	0.0674326	1	1	0.97079
934	ENSMUSG00000026576	ENSMUSG00000026576;ENSMUST00000027863	0.224604	0.025974	1	1	0.203982
935	ENSMUSG00000026576	ENSMUSG00000026576;ENSMUST00000193367	-0.224604	0.025974	1	1	0.203982
936	ENSMUSG00000026600	ENSMUSG00000026600;ENSMUST00000051396	0.161203	0.0546121	1	1	0.635879
937	ENSMUSG00000026600	ENSMUSG00000026600;ENSMUST00000187507	1.5e-09	1	1	1	0.635879
938	ENSMUSG00000026600	ENSMUSG00000026600;ENSMUST00000188027	-0.322406	0.041958	1	1	0.635879
939	ENSMUSG00000026600	ENSMUSG00000026600;ENSMUST00000189661	0.161203	0.0546121	1	1	0.635879
940	ENSMUSG00000026604	ENSMUSG00000026604;ENSMUST00000027898	0.131397	0.0654346	1	1	0.219205
941	ENSMUSG00000026604	ENSMUSG00000026604;ENSMUST00000097442	-0.131397	0.0654346	1	1	0.219205
942	ENSMUSG00000026605	ENSMUSG00000026605;ENSMUST00000165663	4.9819e-05	1	1	1	0.881222
943	ENSMUSG00000026605	ENSMUSG00000026605;ENSMUST00000165798	-0.111525	0.0569431	1	1	0.881222
944	ENSMUSG00000026605	ENSMUSG00000026605;ENSMUST00000165962	0.00232672	1	1	1	0.881222
945	ENSMUSG00000026605	ENSMUSG00000026605;ENSMUST00000171929	0.109148	0.0569431	1	1	0.881222
946	ENSMUSG00000026644	ENSMUSG00000026644;ENSMUST00000115089	-0.152462	0.0564436	1	1	0.222179
947	ENSMUSG00000026644	ENSMUSG00000026644;ENSMUST00000228935	0.152462	0.0564436	1	1	0.222179
948	ENSMUSG00000026678	ENSMUSG00000026678;ENSMUST00000027997	-0.218576	0.038961	1	1	0.078764
949	ENSMUSG00000026678	ENSMUSG00000026678;ENSMUST00000152809	0.218576	0.038961	1	1	0.078764
950	ENSMUSG00000026723	ENSMUSG00000026723;ENSMUST00000124488	0.200251	0.046953	1	1	0.0651827
951	ENSMUSG00000026723	ENSMUSG00000026723;ENSMUST00000144957	-0.200251	0.046953	1	1	0.0651827
952	ENSMUSG00000026727	ENSMUSG00000026727;ENSMUST00000028059	0.0492013	1	1	1	0.265173
953	ENSMUSG00000026727	ENSMUSG00000026727;ENSMUST00000114791	0.0180143	1	1	1	0.265173
954	ENSMUSG00000026727	ENSMUSG00000026727;ENSMUST00000134551	-0.26677	0.0736763	1	1	0.265173
955	ENSMUSG00000026727	ENSMUSG00000026727;ENSMUST00000137670	0.200513	0.0736763	1	1	0.265173
956	ENSMUSG00000026727	ENSMUSG00000026727;ENSMUST00000191959	-0.000958479	1	1	1	0.265173
957	ENSMUSG00000026749	ENSMUSG00000026749;ENSMUST00000054234	0.0166688	1	1	1	0.326889
958	ENSMUSG00000026749	ENSMUSG00000026749;ENSMUST00000112895	0.0166688	1	1	1	0.326889
959	ENSMUSG00000026749	ENSMUSG00000026749;ENSMUST00000112902	0.220256	0.0824176	1	1	0.326889
960	ENSMUSG00000026749	ENSMUSG00000026749;ENSMUST00000151683	-0.253594	0.0824176	1	1	0.326889
961	ENSMUSG00000026749	ENSMUSG00000026749;ENSMUST00000156726	7.322e-07	1	1	1	0.326889
962	ENSMUSG00000026768	ENSMUSG00000026768;ENSMUST00000028106	-0.47748	0.0711788	1	1	-0.75487
963	ENSMUSG00000026768	ENSMUSG00000026768;ENSMUST00000148055	0.47748	0.0711788	1	1	-0.75487
964	ENSMUSG00000026768	ENSMUSG00000026768;ENSMUST00000172791	0	1	1	1	-0.75487
965	ENSMUSG00000026770	ENSMUSG00000026770;ENSMUST00000028111	0.333333	0.0844156	1	1	-0.874812
966	ENSMUSG00000026770	ENSMUSG00000026770;ENSMUST00000150890	-0.333333	0.0844156	1	1	-0.874812
967	ENSMUSG00000026771	ENSMUSG00000026771;ENSMUST00000028110	-0.0316908	1	1	1	0.491792
968	ENSMUSG00000026771	ENSMUSG00000026771;ENSMUST00000123843	0.170314	0.0739261	1	1	0.491792
969	ENSMUSG00000026771	ENSMUSG00000026771;ENSMUST00000132484	-0.16673	0.0739261	1	1	0.491792
970	ENSMUSG00000026771	ENSMUSG00000026771;ENSMUST00000132827	0.028107	1	1	1	0.491792
971	ENSMUSG00000026792	ENSMUSG00000026792;ENSMUST00000028132	0.220238	0.0839161	1	1	0.344182
972	ENSMUSG00000026792	ENSMUSG00000026792;ENSMUST00000113200	0.220238	0.0839161	1	1	0.344182
973	ENSMUSG00000026792	ENSMUSG00000026792;ENSMUST00000124492	0	1	1	1	0.344182
974	ENSMUSG00000026792	ENSMUSG00000026792;ENSMUST00000127321	0	1	1	1	0.344182
975	ENSMUSG00000026792	ENSMUSG00000026792;ENSMUST00000133832	0	1	1	1	0.344182
976	ENSMUSG00000026792	ENSMUSG00000026792;ENSMUST00000145578	-0.370781	0.0839161	1	1	0.344182
977	ENSMUSG00000026792	ENSMUSG00000026792;ENSMUST00000147528	0	1	1	1	0.344182
978	ENSMUSG00000026792	ENSMUSG00000026792;ENSMUST00000191838	0	1	1	1	0.344182
979	ENSMUSG00000026792	ENSMUSG00000026792;ENSMUST00000195713	-0.0696952	0.270854	1	1	0.344182
980	ENSMUSG00000026816	ENSMUSG00000026816;ENSMUST00000028157	-0.132181	0.0749251	1	1	0.684581
981	ENSMUSG00000026816	ENSMUSG00000026816;ENSMUST00000113889	0.0229764	1	1	1	0.684581
982	ENSMUSG00000026816	ENSMUSG00000026816;ENSMUST00000139553	0.109204	0.0749251	1	1	0.684581
983	ENSMUSG00000026822	ENSMUSG00000026822;ENSMUST00000050785	0.0679471	0.0964036	1	1	0.647283
984	ENSMUSG00000026822	ENSMUSG00000026822;ENSMUST00000192241	-0.0679471	0.0964036	1	1	0.647283
985	ENSMUSG00000026873	ENSMUSG00000026873;ENSMUST00000028232	0.333375	0.0969031	1	1	-1.15295
986	ENSMUSG00000026873	ENSMUSG00000026873;ENSMUST00000202907	-0.333375	0.0969031	1	1	-1.15295
987	ENSMUSG00000026889	ENSMUSG00000026889;ENSMUST00000028251	-0.0981341	0.0639361	1	1	1.0564
988	ENSMUSG00000026889	ENSMUSG00000026889;ENSMUST00000122456	0	1	1	1	1.0564
989	ENSMUSG00000026889	ENSMUSG00000026889;ENSMUST00000134668	0.0981341	0.0639361	1	1	1.0564
990	ENSMUSG00000026889	ENSMUSG00000026889;ENSMUST00000200733	0	1	1	1	1.0564
991	ENSMUSG00000026904	ENSMUSG00000026904;ENSMUST00000054484	0.666667	0.0584416	1	1	-1.22594
992	ENSMUSG00000026904	ENSMUSG00000026904;ENSMUST00000102735	-1	0.047952	1	1	-1.22594
993	ENSMUSG00000026904	ENSMUSG00000026904;ENSMUST00000112480	0.333333	0.0884116	1	1	-1.22594
994	ENSMUSG00000026941	ENSMUSG00000026941;ENSMUST00000095117	0.1735	0.0899101	1	1	-0.00145316
995	ENSMUSG00000026941	ENSMUSG00000026941;ENSMUST00000114223	-0.173498	0.0899101	1	1	-0.00145316
996	ENSMUSG00000026941	ENSMUSG00000026941;ENSMUST00000152237	-2.691e-06	1	1	1	-0.00145316
997	ENSMUSG00000027244	ENSMUSG00000027244;ENSMUST00000028678	-0.07085	0.0474525	1	1	0.991226
998	ENSMUSG00000027244	ENSMUSG00000027244;ENSMUST00000076803	0.07085	0.0474525	1	1	0.991226
999	ENSMUSG00000027249	ENSMUSG00000027249;ENSMUST00000028681	0.300653	0.0959041	1	1	-1.35739
1000	ENSMUSG00000027249	ENSMUSG00000027249;ENSMUST00000111335	-0.300653	0.0959041	1	1	-1.35739
1001	ENSMUSG00000027254	ENSMUSG00000027254;ENSMUST00000094639	0.224241	0.0509491	1	1	-0.314158
1002	ENSMUSG00000027254	ENSMUSG00000027254;ENSMUST00000110639	-0.224241	0.0509491	1	1	-0.314158
1003	ENSMUSG00000027339	ENSMUSG00000027339;ENSMUST00000028814	0.160535	0.0692641	1	1	0.184176
1004	ENSMUSG00000027339	ENSMUSG00000027339;ENSMUST00000103182	0.160535	0.0692641	1	1	0.184176
1005	ENSMUSG00000027339	ENSMUSG00000027339;ENSMUST00000139047	0	1	1	1	0.184176
1006	ENSMUSG00000027339	ENSMUSG00000027339;ENSMUST00000140791	-0.32107	0.0679321	1	1	0.184176
1007	ENSMUSG00000027376	ENSMUSG00000027376;ENSMUST00000028855	-0.666667	0.046953	1	1	-1.20613
1008	ENSMUSG00000027376	ENSMUSG00000027376;ENSMUST00000103214	0.666667	0.046953	1	1	-1.20613
1009	ENSMUSG00000027439	ENSMUSG00000027439;ENSMUST00000028928	0.137673	0.0754246	1	1	0.106517
1010	ENSMUSG00000027439	ENSMUSG00000027439;ENSMUST00000131292	-0.137673	0.0754246	1	1	0.106517
1011	ENSMUSG00000027514	ENSMUSG00000027514;ENSMUST00000029018	-0.208393	0.0874126	1	1	-0.499611
1012	ENSMUSG00000027514	ENSMUSG00000027514;ENSMUST00000109116	0.208393	0.0874126	1	1	-0.499611
1013	ENSMUSG00000027596	ENSMUSG00000027596;ENSMUST00000029123	-0.0198536	1	1	1	0.317436
1014	ENSMUSG00000027596	ENSMUSG00000027596;ENSMUST00000109697	-0.0198536	1	1	1	0.317436
1015	ENSMUSG00000027596	ENSMUSG00000027596;ENSMUST00000137333	0.267094	0.031968	1	1	0.317436
1016	ENSMUSG00000027596	ENSMUSG00000027596;ENSMUST00000148402	-0.227387	0.031968	1	1	0.317436
1017	ENSMUSG00000027630	ENSMUSG00000027630;ENSMUST00000063988	-0.0104528	1	1	1	1.73991
1018	ENSMUSG00000027630	ENSMUSG00000027630;ENSMUST00000192328	-0.0104528	1	1	1	1.73991
1019	ENSMUSG00000027630	ENSMUSG00000027630;ENSMUST00000193734	-0.0104528	1	1	1	1.73991
1020	ENSMUSG00000027630	ENSMUSG00000027630;ENSMUST00000200793	7.28243e-05	1	1	1	1.73991
1021	ENSMUSG00000027630	ENSMUSG00000027630;ENSMUST00000200943	0.0769234	0.0944056	1	1	1.73991
1022	ENSMUSG00000027630	ENSMUSG00000027630;ENSMUST00000201467	-0.0167869	1	1	1	1.73991
1023	ENSMUSG00000027630	ENSMUSG00000027630;ENSMUST00000201509	0.000130284	1	1	1	1.73991
1024	ENSMUSG00000027630	ENSMUSG00000027630;ENSMUST00000202356	-0.0185285	1	1	1	1.73991
1025	ENSMUSG00000027630	ENSMUSG00000027630;ENSMUST00000202747	-0.0104528	1	1	1	1.73991
1026	ENSMUSG00000027668	ENSMUSG00000027668;ENSMUST00000091257	-0.0717607	0.0715951	1	1	1.09665
1027	ENSMUSG00000027668	ENSMUSG00000027668;ENSMUST00000118286	-0.0717607	0.0715951	1	1	1.09665
1028	ENSMUSG00000027668	ENSMUSG00000027668;ENSMUST00000137565	0.135981	0.0424575	1	1	1.09665
1029	ENSMUSG00000027668	ENSMUSG00000027668;ENSMUST00000147350	0	1	1	1	1.09665
1030	ENSMUSG00000027668	ENSMUSG00000027668;ENSMUST00000151320	0.00754016	1	1	1	1.09665
1031	ENSMUSG00000027690	ENSMUSG00000027690;ENSMUST00000029240	0.146926	0.0744256	1	1	-1.58312
1032	ENSMUSG00000027690	ENSMUSG00000027690;ENSMUST00000163536	-0.146926	0.0744256	1	1	-1.58312
1033	ENSMUSG00000027718	ENSMUSG00000027718;ENSMUST00000029273	0.333333	0.0769231	1	1	-0.754682
1034	ENSMUSG00000027718	ENSMUSG00000027718;ENSMUST00000161015	-0.333333	0.0769231	1	1	-0.754682
1035	ENSMUSG00000027739	ENSMUSG00000027739;ENSMUST00000054387	0.103116	0.0869131	1	1	0.277501
1036	ENSMUSG00000027739	ENSMUSG00000027739;ENSMUST00000192172	-0.103116	0.0869131	1	1	0.277501
1037	ENSMUSG00000027746	ENSMUSG00000027746;ENSMUST00000029309	0.0722315	0.0929071	1	1	1.02706
1038	ENSMUSG00000027746	ENSMUSG00000027746;ENSMUST00000122330	-0.00411309	1	1	1	1.02706
1039	ENSMUSG00000027746	ENSMUSG00000027746;ENSMUST00000146598	-0.0681184	0.0929071	1	1	1.02706
1040	ENSMUSG00000027748	ENSMUSG00000027748;ENSMUST00000029311	0.198922	0.0894106	1	1	-1.56017
1041	ENSMUSG00000027748	ENSMUSG00000027748;ENSMUST00000200048	0.116344	0.0894106	1	1	-1.56017
1042	ENSMUSG00000027748	ENSMUSG00000027748;ENSMUST00000200341	-0.315266	0.0894106	1	1	-1.56017
1043	ENSMUSG00000027777	ENSMUSG00000027777;ENSMUST00000029346	0.015376	1	1	1	-0.0412673
1044	ENSMUSG00000027777	ENSMUSG00000027777;ENSMUST00000169909	0	1	1	1	-0.0412673
1045	ENSMUSG00000027777	ENSMUSG00000027777;ENSMUST00000170788	0.368802	0.0769231	1	1	-0.0412673
1046	ENSMUSG00000027777	ENSMUSG00000027777;ENSMUST00000182532	0	1	1	1	-0.0412673
1047	ENSMUSG00000027777	ENSMUSG00000027777;ENSMUST00000182719	0	1	1	1	-0.0412673
1048	ENSMUSG00000027777	ENSMUSG00000027777;ENSMUST00000182997	-0.384178	0.0769231	1	1	-0.0412673
1049	ENSMUSG00000027777	ENSMUSG00000027777;ENSMUST00000192555	0	1	1	1	-0.0412673
1050	ENSMUSG00000027787	ENSMUSG00000027787;ENSMUST00000029358	-0.0982933	0.0569431	1	1	1.28979
1051	ENSMUSG00000027787	ENSMUSG00000027787;ENSMUST00000135266	-0.00333083	1	1	1	1.28979
1052	ENSMUSG00000027787	ENSMUSG00000027787;ENSMUST00000143041	0.0203268	1	1	1	1.28979
1053	ENSMUSG00000027787	ENSMUSG00000027787;ENSMUST00000143249	0.0812974	0.0569431	1	1	1.28979
1054	ENSMUSG00000027804	ENSMUSG00000027804;ENSMUST00000029382	0.0712245	0.047952	1	1	1.18037
1055	ENSMUSG00000027804	ENSMUSG00000027804;ENSMUST00000159505	-0.0712245	0.047952	1	1	1.18037
1056	ENSMUSG00000027829	ENSMUSG00000027829;ENSMUST00000029416	-0.101354	0.0839161	1	1	1.23494
1057	ENSMUSG00000027829	ENSMUSG00000027829;ENSMUST00000129002	0	1	1	1	1.23494
1058	ENSMUSG00000027829	ENSMUSG00000027829;ENSMUST00000135719	-0.0447107	1	1	1	1.23494
1059	ENSMUSG00000027829	ENSMUSG00000027829;ENSMUST00000144810	0	1	1	1	1.23494
1060	ENSMUSG00000027829	ENSMUSG00000027829;ENSMUST00000145186	0.146064	0.0659341	1	1	1.23494
1061	ENSMUSG00000027829	ENSMUSG00000027829;ENSMUST00000154585	0	1	1	1	1.23494
1062	ENSMUSG00000027879	ENSMUSG00000027879;ENSMUST00000029476	-0.115342	0.0619381	1	1	0.905573
1063	ENSMUSG00000027879	ENSMUSG00000027879;ENSMUST00000122288	0.00167503	1	1	1	0.905573
1064	ENSMUSG00000027879	ENSMUSG00000027879;ENSMUST00000130620	0.0880101	0.0619381	1	1	0.905573
1065	ENSMUSG00000027879	ENSMUSG00000027879;ENSMUST00000130778	0.0256567	1	1	1	0.905573
1066	ENSMUSG00000027880	ENSMUSG00000027880;ENSMUST00000029478	0.1591	0.0104895	1	1	1.13201
1067	ENSMUSG00000027880	ENSMUSG00000027880;ENSMUST00000159926	-0.1591	0.0104895	1	1	1.13201
1068	ENSMUSG00000027952	ENSMUSG00000027952;ENSMUST00000029564	-0.0731125	0.0879121	1	1	1.49518
1069	ENSMUSG00000027952	ENSMUSG00000027952;ENSMUST00000107410	0.0103511	1	1	1	1.49518
1070	ENSMUSG00000027952	ENSMUSG00000027952;ENSMUST00000184515	0.0176712	1	1	1	1.49518
1071	ENSMUSG00000027952	ENSMUSG00000027952;ENSMUST00000198440	0.0450902	1	1	1	1.49518
1072	ENSMUSG00000027955	ENSMUSG00000027955;ENSMUST00000029567	-0.0347316	1	1	1	1.69446
1073	ENSMUSG00000027955	ENSMUSG00000027955;ENSMUST00000118853	-0.0347316	1	1	1	1.69446
1074	ENSMUSG00000027955	ENSMUSG00000027955;ENSMUST00000135021	0	1	1	1	1.69446
1075	ENSMUSG00000027955	ENSMUSG00000027955;ENSMUST00000145992	0.0694633	0.0719281	1	1	1.69446
1076	ENSMUSG00000027973	ENSMUSG00000027973;ENSMUST00000029598	-0.135011	0.012987	1	1	1.27574
1077	ENSMUSG00000027973	ENSMUSG00000027973;ENSMUST00000198630	0.135011	0.012987	1	1	1.27574
1078	ENSMUSG00000028010	ENSMUSG00000028010;ENSMUST00000029643	-0.00466791	1	1	1	0.710876
1079	ENSMUSG00000028010	ENSMUSG00000028010;ENSMUST00000134174	0.106387	0.0666833	1	1	0.710876
1080	ENSMUSG00000028010	ENSMUSG00000028010;ENSMUST00000149071	-0.101719	0.0666833	1	1	0.710876
1081	ENSMUSG00000028042	ENSMUSG00000028042;ENSMUST00000029677	-0.0761676	0.171828	1	1	0.139831
1082	ENSMUSG00000028042	ENSMUSG00000028042;ENSMUST00000107432	-0.0761676	0.171828	1	1	0.139831
1083	ENSMUSG00000028042	ENSMUSG00000028042;ENSMUST00000107433	-0.0761676	0.171828	1	1	0.139831
1084	ENSMUSG00000028042	ENSMUSG00000028042;ENSMUST00000107435	-0.0761676	0.171828	1	1	0.139831
1085	ENSMUSG00000028042	ENSMUSG00000028042;ENSMUST00000124783	0.483986	0.0719281	1	1	0.139831
1086	ENSMUSG00000028042	ENSMUSG00000028042;ENSMUST00000126027	0	1	1	1	0.139831
1087	ENSMUSG00000028042	ENSMUSG00000028042;ENSMUST00000142119	-0.245946	0.151848	1	1	0.139831
1088	ENSMUSG00000028042	ENSMUSG00000028042;ENSMUST00000148361	0.0666305	0.171828	1	1	0.139831
1089	ENSMUSG00000028062	ENSMUSG00000028062;ENSMUST00000029698	-0.128417	0.010989	1	1	1.20403
1090	ENSMUSG00000028062	ENSMUSG00000028062;ENSMUST00000119002	0.128417	0.010989	1	1	1.20403
1091	ENSMUSG00000028071	ENSMUSG00000028071;ENSMUST00000029709	0.333333	0.0819181	1	1	-1.51903
1092	ENSMUSG00000028071	ENSMUSG00000028071;ENSMUST00000107581	-0.333333	0.0819181	1	1	-1.51903
1093	ENSMUSG00000028096	ENSMUSG00000028096;ENSMUST00000029738	0.113085	0.043956	1	1	0.805236
1094	ENSMUSG00000028096	ENSMUSG00000028096;ENSMUST00000154750	-0.113085	0.043956	1	1	0.805236
1095	ENSMUSG00000028116	ENSMUSG00000028116;ENSMUST00000029761	0.249684	0.041958	1	1	0.189381
1096	ENSMUSG00000028116	ENSMUSG00000028116;ENSMUST00000141588	-0.249684	0.041958	1	1	0.189381
1097	ENSMUSG00000028138	ENSMUSG00000028138;ENSMUST00000005964	0.116454	0.0914086	1	1	0.335226
1098	ENSMUSG00000028138	ENSMUSG00000028138;ENSMUST00000160201	0	1	1	1	0.335226
1099	ENSMUSG00000028138	ENSMUSG00000028138;ENSMUST00000198126	-0.116454	0.0914086	1	1	0.335226
1100	ENSMUSG00000028150	ENSMUSG00000028150;ENSMUST00000029795	-0.338213	0.0929071	1	1	-0.638285
1101	ENSMUSG00000028150	ENSMUSG00000028150;ENSMUST00000197040	0.338213	0.0929071	1	1	-0.638285
1102	ENSMUSG00000028150	ENSMUSG00000028150;ENSMUST00000200009	0	1	1	1	-0.638285
1103	ENSMUSG00000028165	ENSMUSG00000028165;ENSMUST00000029815	-0.0677634	0.0594406	1	1	0.931559
1104	ENSMUSG00000028165	ENSMUSG00000028165;ENSMUST00000120988	0.0677634	0.0594406	1	1	0.931559
1105	ENSMUSG00000028173	ENSMUSG00000028173;ENSMUST00000068952	0.192163	0.0889111	1	1	-0.308541
1106	ENSMUSG00000028173	ENSMUSG00000028173;ENSMUST00000198878	0.192163	0.0889111	1	1	-0.308541
1107	ENSMUSG00000028173	ENSMUSG00000028173;ENSMUST00000200191	-0.384325	0.0884116	1	1	-0.308541
1108	ENSMUSG00000028180	ENSMUSG00000028180;ENSMUST00000029831	-0.000380875	1	1	1	1.56315
1109	ENSMUSG00000028180	ENSMUSG00000028180;ENSMUST00000106057	-0.00495655	1	1	1	1.56315
1110	ENSMUSG00000028180	ENSMUSG00000028180;ENSMUST00000106058	-0.0967117	0.0689311	1	1	1.56315
1111	ENSMUSG00000028180	ENSMUSG00000028180;ENSMUST00000106063	-0.000550783	1	1	1	1.56315
1112	ENSMUSG00000028180	ENSMUSG00000028180;ENSMUST00000184802	0.0378778	1	1	1	1.56315
1113	ENSMUSG00000028180	ENSMUSG00000028180;ENSMUST00000198915	0.0647222	0.0719281	1	1	1.56315
1114	ENSMUSG00000028197	ENSMUSG00000028197;ENSMUST00000029848	0.17448	0.0909091	1	1	-0.213106
1115	ENSMUSG00000028197	ENSMUSG00000028197;ENSMUST00000139001	-0.17448	0.0909091	1	1	-0.213106
1116	ENSMUSG00000028232	ENSMUSG00000028232;ENSMUST00000029891	-0.258596	0.0464535	1	1	0.194319
1117	ENSMUSG00000028232	ENSMUSG00000028232;ENSMUST00000134451	0.233782	0.0464535	1	1	0.194319
1118	ENSMUSG00000028232	ENSMUSG00000028232;ENSMUST00000154922	0.0248141	1	1	1	0.194319
1119	ENSMUSG00000028238	ENSMUSG00000028238;ENSMUST00000029900	0.247738	0.0629371	1	1	-0.0704193
1120	ENSMUSG00000028238	ENSMUSG00000028238;ENSMUST00000128605	-0.247738	0.0629371	1	1	-0.0704193
1121	ENSMUSG00000028298	ENSMUSG00000028298;ENSMUST00000029975	0.333333	0.0739261	1	1	-0.66653
1122	ENSMUSG00000028298	ENSMUSG00000028298;ENSMUST00000108130	0.333333	0.0739261	1	1	-0.66653
1123	ENSMUSG00000028298	ENSMUSG00000028298;ENSMUST00000135871	-0.666667	0.0689311	1	1	-0.66653
1124	ENSMUSG00000028356	ENSMUSG00000028356;ENSMUST00000030041	0.0948744	0.0809191	1	1	0.454991
1125	ENSMUSG00000028356	ENSMUSG00000028356;ENSMUST00000142901	-0.0948744	0.0809191	1	1	0.454991
1126	ENSMUSG00000028540	ENSMUSG00000028540;ENSMUST00000030265	0.408441	0.0224775	1	1	-0.148374
1127	ENSMUSG00000028540	ENSMUSG00000028540;ENSMUST00000183773	-0.408441	0.0224775	1	1	-0.148374
1128	ENSMUSG00000028573	ENSMUSG00000028573;ENSMUST00000043335	0.00435407	1	1	1	0.760298
1129	ENSMUSG00000028573	ENSMUSG00000028573;ENSMUST00000079223	-0.0143787	1	1	1	0.760298
1130	ENSMUSG00000028573	ENSMUSG00000028573;ENSMUST00000107091	-0.0701831	0.274725	1	1	0.760298
1131	ENSMUSG00000028573	ENSMUSG00000028573;ENSMUST00000130541	0	1	1	1	0.760298
1132	ENSMUSG00000028573	ENSMUSG00000028573;ENSMUST00000131654	0	1	1	1	0.760298
1133	ENSMUSG00000028573	ENSMUSG00000028573;ENSMUST00000134012	0.00355431	1	1	1	0.760298
1134	ENSMUSG00000028573	ENSMUSG00000028573;ENSMUST00000142384	0.226035	0.0879121	1	1	0.760298
1135	ENSMUSG00000028573	ENSMUSG00000028573;ENSMUST00000143742	-0.100886	0.263736	1	1	0.760298
1136	ENSMUSG00000028573	ENSMUSG00000028573;ENSMUST00000150830	0	1	1	1	0.760298
1137	ENSMUSG00000028573	ENSMUSG00000028573;ENSMUST00000156223	-0.0327936	1	1	1	0.760298
1138	ENSMUSG00000028573	ENSMUSG00000028573;ENSMUST00000177394	-0.0157028	1	1	1	0.760298
1139	ENSMUSG00000028599	ENSMUSG00000028599;ENSMUST00000030336	0.396609	0.0659341	1	1	-0.697281
1140	ENSMUSG00000028599	ENSMUSG00000028599;ENSMUST00000143055	-0.396609	0.0659341	1	1	-0.697281
1141	ENSMUSG00000028607	ENSMUSG00000028607;ENSMUST00000030345	0.0652517	0.0969031	1	1	1.0459
1142	ENSMUSG00000028607	ENSMUSG00000028607;ENSMUST00000106719	0.000492516	1	1	1	1.0459
1143	ENSMUSG00000028607	ENSMUSG00000028607;ENSMUST00000106720	-0.064435	0.0969031	1	1	1.0459
1144	ENSMUSG00000028607	ENSMUSG00000028607;ENSMUST00000131644	-0.00130922	1	1	1	1.0459
1145	ENSMUSG00000028617	ENSMUSG00000028617;ENSMUST00000030360	-0.0657341	0.0794206	1	1	1.13579
1146	ENSMUSG00000028617	ENSMUSG00000028617;ENSMUST00000144176	-0.00734674	1	1	1	1.13579
1147	ENSMUSG00000028617	ENSMUSG00000028617;ENSMUST00000156771	0.0730808	0.0794206	1	1	1.13579
1148	ENSMUSG00000028636	ENSMUSG00000028636;ENSMUST00000030385	0.143386	0.0794206	1	1	0.0930653
1149	ENSMUSG00000028636	ENSMUSG00000028636;ENSMUST00000106316	-0.143386	0.0794206	1	1	0.0930653
1150	ENSMUSG00000028709	ENSMUSG00000028709;ENSMUST00000030477	0.136438	0.0789211	1	1	0.144595
1151	ENSMUSG00000028709	ENSMUSG00000028709;ENSMUST00000148409	-0.136438	0.0789211	1	1	0.144595
1152	ENSMUSG00000028719	ENSMUSG00000028719;ENSMUST00000030491	0.0719083	0.0749251	1	1	0.896215
1153	ENSMUSG00000028719	ENSMUSG00000028719;ENSMUST00000129317	-0.0719083	0.0749251	1	1	0.896215
1154	ENSMUSG00000028719	ENSMUSG00000028719;ENSMUST00000133066	0	1	1	1	0.896215
1155	ENSMUSG00000028729	ENSMUSG00000028729;ENSMUST00000030501	0.0502159	0.0769231	1	1	1.22552
1156	ENSMUSG00000028729	ENSMUSG00000028729;ENSMUST00000147373	-0.0502159	0.0769231	1	1	1.22552
1157	ENSMUSG00000028780	ENSMUSG00000028780;ENSMUST00000030568	0.516523	0.0516983	1	1	-0.725015
1158	ENSMUSG00000028780	ENSMUSG00000028780;ENSMUST00000169603	0.0401867	1	1	1	-0.725015
1159	ENSMUSG00000028780	ENSMUSG00000028780;ENSMUST00000170181	-0.556709	0.0516983	1	1	-0.725015
1160	ENSMUSG00000028843	ENSMUSG00000028843;ENSMUST00000030651	0.0847235	0.024975	1	1	1.16944
1161	ENSMUSG00000028843	ENSMUSG00000028843;ENSMUST00000105879	-0.0847235	0.024975	1	1	1.16944
1162	ENSMUSG00000028869	ENSMUSG00000028869;ENSMUST00000030684	0.063162	0.0609391	1	1	1.00222
1163	ENSMUSG00000028869	ENSMUSG00000028869;ENSMUST00000106176	-0.063162	0.0609391	1	1	1.00222
1164	ENSMUSG00000028884	ENSMUSG00000028884;ENSMUST00000102561	-0.0653772	0.0929071	1	1	0.739109
1165	ENSMUSG00000028884	ENSMUSG00000028884;ENSMUST00000156968	0.0653772	0.0929071	1	1	0.739109
1166	ENSMUSG00000028889	ENSMUSG00000028889;ENSMUST00000102628	0.0731092	0.0849151	1	1	0.652587
1167	ENSMUSG00000028889	ENSMUSG00000028889;ENSMUST00000144851	-0.0731092	0.0849151	1	1	0.652587
1168	ENSMUSG00000028898	ENSMUSG00000028898;ENSMUST00000030730	0.156614	0.0804196	1	1	0.707845
1169	ENSMUSG00000028898	ENSMUSG00000028898;ENSMUST00000105960	0	1	1	1	0.707845
1170	ENSMUSG00000028898	ENSMUSG00000028898;ENSMUST00000105962	-0.00754504	1	1	1	0.707845
1171	ENSMUSG00000028898	ENSMUSG00000028898;ENSMUST00000125513	-0.221861	0.0769231	1	1	0.707845
1172	ENSMUSG00000028898	ENSMUSG00000028898;ENSMUST00000127402	0.00151385	1	1	1	0.707845
1173	ENSMUSG00000028898	ENSMUSG00000028898;ENSMUST00000137520	0.0604056	0.20979	1	1	0.707845
1174	ENSMUSG00000028898	ENSMUSG00000028898;ENSMUST00000147652	0.0108721	1	1	1	0.707845
1175	ENSMUSG00000028933	ENSMUSG00000028933;ENSMUST00000030773	-0.186246	0.0134865	1	1	0.809592
1176	ENSMUSG00000028933	ENSMUSG00000028933;ENSMUST00000134972	0.186246	0.0134865	1	1	0.809592
1177	ENSMUSG00000028949	ENSMUSG00000028949;ENSMUST00000030791	-0.0983187	0.0864136	1	1	0.247193
1178	ENSMUSG00000028949	ENSMUSG00000028949;ENSMUST00000195943	0.0983187	0.0864136	1	1	0.247193
1179	ENSMUSG00000028972	ENSMUSG00000028972;ENSMUST00000030817	-0.333333	0.0929071	1	1	-1.10737
1180	ENSMUSG00000028972	ENSMUSG00000028972;ENSMUST00000105683	0.333333	0.0929071	1	1	-1.10737
1181	ENSMUSG00000029004	ENSMUSG00000029004;ENSMUST00000094962	0.0855031	0.187063	1	1	0.61373
1182	ENSMUSG00000029004	ENSMUSG00000029004;ENSMUST00000115128	0.0855031	0.187063	1	1	0.61373
1183	ENSMUSG00000029004	ENSMUSG00000029004;ENSMUST00000126586	0.0049421	1	1	1	0.61373
1184	ENSMUSG00000029004	ENSMUSG00000029004;ENSMUST00000146375	0.0172915	1	1	1	0.61373
1185	ENSMUSG00000029004	ENSMUSG00000029004;ENSMUST00000194010	-0.28596	0.0839161	1	1	0.61373
1186	ENSMUSG00000029004	ENSMUSG00000029004;ENSMUST00000196260	0.0671188	0.187063	1	1	0.61373
1187	ENSMUSG00000029004	ENSMUSG00000029004;ENSMUST00000196889	0.0256013	1	1	1	0.61373
1188	ENSMUSG00000029027	ENSMUSG00000029027;ENSMUST00000030893	0.21123	0.0974026	1	1	-0.483778
1189	ENSMUSG00000029027	ENSMUSG00000029027;ENSMUST00000133607	-0.21123	0.0974026	1	1	-0.483778
1190	ENSMUSG00000029059	ENSMUSG00000029059;ENSMUST00000030935	0.103569	0.0804196	1	1	0.207098
1191	ENSMUSG00000029059	ENSMUSG00000029059;ENSMUST00000132281	-0.103569	0.0804196	1	1	0.207098
1192	ENSMUSG00000029177	ENSMUSG00000029177;ENSMUST00000031073	0.0536039	0.143357	1	1	0.918319
1193	ENSMUSG00000029177	ENSMUSG00000029177;ENSMUST00000133316	-0.225483	0.041958	1	1	0.918319
1194	ENSMUSG00000029177	ENSMUSG00000029177;ENSMUST00000134846	0.0536039	0.143357	1	1	0.918319
1195	ENSMUSG00000029177	ENSMUSG00000029177;ENSMUST00000144742	0.0900568	0.118881	1	1	0.918319
1196	ENSMUSG00000029177	ENSMUSG00000029177;ENSMUST00000149759	0.033511	1	1	1	0.918319
1197	ENSMUSG00000029177	ENSMUSG00000029177;ENSMUST00000199320	0	1	1	1	0.918319
1198	ENSMUSG00000029177	ENSMUSG00000029177;ENSMUST00000199617	-0.00529213	1	1	1	0.918319
1199	ENSMUSG00000029196	ENSMUSG00000029196;ENSMUST00000031097	0.064412	0.0579421	1	1	1.21626
1200	ENSMUSG00000029196	ENSMUSG00000029196;ENSMUST00000119916	-0.064412	0.0579421	1	1	1.21626
1201	ENSMUSG00000029212	ENSMUSG00000029212;ENSMUST00000031122	-0.190179	0.0819181	1	1	-0.352173
1202	ENSMUSG00000029212	ENSMUSG00000029212;ENSMUST00000199967	0.190179	0.0819181	1	1	-0.352173
1203	ENSMUSG00000029246	ENSMUSG00000029246;ENSMUST00000140076	0.0909342	0.0999001	1	1	0.354466
1204	ENSMUSG00000029246	ENSMUSG00000029246;ENSMUST00000155272	-0.0909342	0.0999001	1	1	0.354466
1205	ENSMUSG00000029364	ENSMUSG00000029364;ENSMUST00000031309	-0.0941317	0.045954	1	1	0.873303
1206	ENSMUSG00000029364	ENSMUSG00000029364;ENSMUST00000111959	0.0941317	0.045954	1	1	0.873303
1207	ENSMUSG00000029373	ENSMUSG00000029373;ENSMUST00000031320	-0.147391	0.0569431	1	1	0.298465
1208	ENSMUSG00000029373	ENSMUSG00000029373;ENSMUST00000202625	0.147391	0.0569431	1	1	0.298465
1209	ENSMUSG00000029420	ENSMUSG00000029420;ENSMUST00000111346	0.137551	0.157043	1	1	-0.729035
1210	ENSMUSG00000029420	ENSMUSG00000029420;ENSMUST00000196085	-4.5148e-06	1	1	1	-0.729035
1211	ENSMUSG00000029420	ENSMUSG00000029420;ENSMUST00000198941	0.137551	0.157043	1	1	-0.729035
1212	ENSMUSG00000029420	ENSMUSG00000029420;ENSMUST00000199537	-0.742554	0.0869131	1	1	-0.729035
1213	ENSMUSG00000029420	ENSMUSG00000029420;ENSMUST00000199737	0.160098	0.157043	1	1	-0.729035
1214	ENSMUSG00000029420	ENSMUSG00000029420;ENSMUST00000200470	0.307359	0.157043	1	1	-0.729035
1215	ENSMUSG00000029458	ENSMUSG00000029458;ENSMUST00000031414	-0.0551964	0.0536963	1	1	1.90278
1216	ENSMUSG00000029458	ENSMUSG00000029458;ENSMUST00000111765	0.0548433	0.0536963	1	1	1.90278
1217	ENSMUSG00000029458	ENSMUSG00000029458;ENSMUST00000140996	0.00437376	1	1	1	1.90278
1218	ENSMUSG00000029458	ENSMUSG00000029458;ENSMUST00000142701	-0.000361791	1	1	1	1.90278
1219	ENSMUSG00000029458	ENSMUSG00000029458;ENSMUST00000195952	-0.00365887	1	1	1	1.90278
1220	ENSMUSG00000029477	ENSMUSG00000029477;ENSMUST00000031437	-0.00638659	1	1	1	3.00378
1221	ENSMUSG00000029477	ENSMUSG00000029477;ENSMUST00000045843	-0.00134242	1	1	1	3.00378
1222	ENSMUSG00000029477	ENSMUSG00000029477;ENSMUST00000129934	-0.0601564	0.017982	1	1	3.00378
1223	ENSMUSG00000029477	ENSMUSG00000029477;ENSMUST00000132775	-0.00134242	1	1	1	3.00378
1224	ENSMUSG00000029477	ENSMUSG00000029477;ENSMUST00000137490	0.0598376	0.017982	1	1	3.00378
1225	ENSMUSG00000029477	ENSMUSG00000029477;ENSMUST00000145257	0.00939026	1	1	1	3.00378
1226	ENSMUSG00000029553	ENSMUSG00000029553;ENSMUST00000031533	0.545202	0.0786713	1	1	-1.21344
1227	ENSMUSG00000029553	ENSMUSG00000029553;ENSMUST00000201406	0	1	1	1	-1.21344
1228	ENSMUSG00000029553	ENSMUSG00000029553;ENSMUST00000202997	-0.545202	0.0786713	1	1	-1.21344
1229	ENSMUSG00000029571	ENSMUSG00000029571;ENSMUST00000031556	0.0499591	1	1	1	0.65022
1230	ENSMUSG00000029571	ENSMUSG00000029571;ENSMUST00000122916	0	1	1	1	0.65022
1231	ENSMUSG00000029571	ENSMUSG00000029571;ENSMUST00000124234	-0.222085	0.0559441	1	1	0.65022
1232	ENSMUSG00000029571	ENSMUSG00000029571;ENSMUST00000142211	0.172126	0.0559441	1	1	0.65022
1233	ENSMUSG00000029587	ENSMUSG00000029587;ENSMUST00000032591	0.152488	0.0692641	1	1	0.740984
1234	ENSMUSG00000029587	ENSMUSG00000029587;ENSMUST00000075916	0.106633	0.0692641	1	1	0.740984
1235	ENSMUSG00000029587	ENSMUSG00000029587;ENSMUST00000077485	-0.00637756	1	1	1	0.740984
1236	ENSMUSG00000029587	ENSMUSG00000029587;ENSMUST00000162861	-0.252743	0.043956	1	1	0.740984
1237	ENSMUSG00000029605	ENSMUSG00000029605;ENSMUST00000086377	0.357522	0.0774226	1	1	-1.21579
1238	ENSMUSG00000029605	ENSMUSG00000029605;ENSMUST00000183291	-0.357522	0.0774226	1	1	-1.21579
1239	ENSMUSG00000029624	ENSMUSG00000029624;ENSMUST00000031628	0.05314	0.0839161	1	1	0.840725
1240	ENSMUSG00000029624	ENSMUSG00000029624;ENSMUST00000161390	-0.05314	0.0839161	1	1	0.840725
1241	ENSMUSG00000029650	ENSMUSG00000029650;ENSMUST00000031655	0.11344	0.0914086	1	1	0.087583
1242	ENSMUSG00000029650	ENSMUSG00000029650;ENSMUST00000118527	0.11344	0.0914086	1	1	0.087583
1243	ENSMUSG00000029650	ENSMUSG00000029650;ENSMUST00000138244	-0.22688	0.0914086	1	1	0.087583
1244	ENSMUSG00000029681	ENSMUSG00000029681;ENSMUST00000031692	0.0734951	0.0869131	1	1	1.10301
1245	ENSMUSG00000029681	ENSMUSG00000029681;ENSMUST00000111187	-0.0756369	0.0869131	1	1	1.10301
1246	ENSMUSG00000029681	ENSMUSG00000029681;ENSMUST00000111188	0	1	1	1	1.10301
1247	ENSMUSG00000029681	ENSMUSG00000029681;ENSMUST00000202606	0.00214183	1	1	1	1.10301
1248	ENSMUSG00000029759	ENSMUSG00000029759;ENSMUST00000031773	-0.366798	0.0839161	1	1	-0.394541
1249	ENSMUSG00000029759	ENSMUSG00000029759;ENSMUST00000125686	-0.00101396	1	1	1	-0.394541
1250	ENSMUSG00000029759	ENSMUSG00000029759;ENSMUST00000129344	0.367812	0.0839161	1	1	-0.394541
1251	ENSMUSG00000029772	ENSMUSG00000029772;ENSMUST00000064872	0.123622	0.0194805	1	1	1.77519
1252	ENSMUSG00000029772	ENSMUSG00000029772;ENSMUST00000102995	0.0108218	1	1	1	1.77519
1253	ENSMUSG00000029772	ENSMUSG00000029772;ENSMUST00000115238	-0.140303	0.0194805	1	1	1.77519
1254	ENSMUSG00000029772	ENSMUSG00000029772;ENSMUST00000115242	0.000626632	1	1	1	1.77519
1255	ENSMUSG00000029772	ENSMUSG00000029772;ENSMUST00000125911	0.0048623	1	1	1	1.77519
1256	ENSMUSG00000029772	ENSMUSG00000029772;ENSMUST00000128927	0.00415238	1	1	1	1.77519
1257	ENSMUSG00000029772	ENSMUSG00000029772;ENSMUST00000134438	-0.00087048	1	1	1	1.77519
1258	ENSMUSG00000029772	ENSMUSG00000029772;ENSMUST00000136031	0	1	1	1	1.77519
1259	ENSMUSG00000029772	ENSMUSG00000029772;ENSMUST00000143091	0	1	1	1	1.77519
1260	ENSMUSG00000029772	ENSMUSG00000029772;ENSMUST00000150365	-0.00361397	1	1	1	1.77519
1261	ENSMUSG00000029772	ENSMUSG00000029772;ENSMUST00000152581	9.06414e-05	1	1	1	1.77519
1262	ENSMUSG00000029772	ENSMUSG00000029772;ENSMUST00000154079	0	1	1	1	1.77519
1263	ENSMUSG00000029772	ENSMUSG00000029772;ENSMUST00000176265	0.000611107	1	1	1	1.77519
1264	ENSMUSG00000029830	ENSMUSG00000029830;ENSMUST00000096040	0.621677	0.0124875	1	1	-0.0383454
1265	ENSMUSG00000029830	ENSMUSG00000029830;ENSMUST00000172585	-0.621677	0.0124875	1	1	-0.0383454
1266	ENSMUSG00000029869	ENSMUSG00000029869;ENSMUST00000114732	-0.263129	0.0591908	1	1	-0.0524197
1267	ENSMUSG00000029869	ENSMUSG00000029869;ENSMUST00000167082	0	1	1	1	-0.0524197
1268	ENSMUSG00000029869	ENSMUSG00000029869;ENSMUST00000167497	0.263129	0.0591908	1	1	-0.0524197
1269	ENSMUSG00000029916	ENSMUSG00000029916;ENSMUST00000031977	-0.156239	0.047952	1	1	0.262776
1270	ENSMUSG00000029916	ENSMUSG00000029916;ENSMUST00000200715	0.156239	0.047952	1	1	0.262776
1271	ENSMUSG00000029917	ENSMUSG00000029917;ENSMUST00000133352	-0.19906	0.0884116	1	1	-1.6385
1272	ENSMUSG00000029917	ENSMUSG00000029917;ENSMUST00000136016	0	1	1	1	-1.6385
1273	ENSMUSG00000029917	ENSMUSG00000029917;ENSMUST00000170608	0.19906	0.0884116	1	1	-1.6385
1274	ENSMUSG00000029918	ENSMUSG00000029918;ENSMUST00000031978	-0.0871652	0.0839161	1	1	1.21374
1275	ENSMUSG00000029918	ENSMUSG00000029918;ENSMUST00000114797	0.0435826	1	1	1	1.21374
1276	ENSMUSG00000029918	ENSMUSG00000029918;ENSMUST00000201461	0.0435826	1	1	1	1.21374
1277	ENSMUSG00000029924	ENSMUSG00000029924;ENSMUST00000090243	-0.180241	0.161838	1	1	0.208374
1278	ENSMUSG00000029924	ENSMUSG00000029924;ENSMUST00000200771	-2.3e-09	1	1	1	0.208374
1279	ENSMUSG00000029924	ENSMUSG00000029924;ENSMUST00000200961	0.000171348	1	1	1	0.208374
1280	ENSMUSG00000029924	ENSMUSG00000029924;ENSMUST00000200969	-0.382167	0.0651848	1	1	0.208374
1281	ENSMUSG00000029924	ENSMUSG00000029924;ENSMUST00000201448	0.000171348	1	1	1	0.208374
1282	ENSMUSG00000029924	ENSMUSG00000029924;ENSMUST00000202204	0.0453937	1	1	1	0.208374
1283	ENSMUSG00000029924	ENSMUSG00000029924;ENSMUST00000202400	0.003645	1	1	1	0.208374
1284	ENSMUSG00000029924	ENSMUSG00000029924;ENSMUST00000202749	0	1	1	1	0.208374
1285	ENSMUSG00000029924	ENSMUSG00000029924;ENSMUST00000202952	0.513027	0.035964	1	1	0.208374
1286	ENSMUSG00000030035	ENSMUSG00000030035;ENSMUST00000032111	-0.0680756	0.158841	1	1	1.17607
1287	ENSMUSG00000030035	ENSMUSG00000030035;ENSMUST00000113936	-0.0278767	1	1	1	1.17607
1288	ENSMUSG00000030035	ENSMUSG00000030035;ENSMUST00000131936	0.0016028	1	1	1	1.17607
1289	ENSMUSG00000030035	ENSMUSG00000030035;ENSMUST00000146328	-0.0312575	1	1	1	1.17607
1290	ENSMUSG00000030035	ENSMUSG00000030035;ENSMUST00000151393	0	1	1	1	1.17607
1291	ENSMUSG00000030035	ENSMUSG00000030035;ENSMUST00000205023	0.125607	0.0929071	1	1	1.17607
1292	ENSMUSG00000030041	ENSMUSG00000030041;ENSMUST00000113980	0.0515459	0.0214785	1	1	1.97833
1293	ENSMUSG00000030041	ENSMUSG00000030041;ENSMUST00000204891	-0.0515459	0.0214785	1	1	1.97833
1294	ENSMUSG00000030056	ENSMUSG00000030056;ENSMUST00000089497	0.188888	0.0589411	1	1	0.480166
1295	ENSMUSG00000030056	ENSMUSG00000030056;ENSMUST00000204431	0	1	1	1	0.480166
1296	ENSMUSG00000030056	ENSMUSG00000030056;ENSMUST00000204881	-0.0114903	1	1	1	0.480166
1297	ENSMUSG00000030056	ENSMUSG00000030056;ENSMUST00000205070	-0.177397	0.0589411	1	1	0.480166
1298	ENSMUSG00000030064	ENSMUSG00000030064;ENSMUST00000032146	0.0157322	1	1	1	0.542893
1299	ENSMUSG00000030064	ENSMUSG00000030064;ENSMUST00000113355	-0.294679	0.017982	1	1	0.542893
1300	ENSMUSG00000030064	ENSMUSG00000030064;ENSMUST00000113359	0.278947	0.017982	1	1	0.542893
1301	ENSMUSG00000030064	ENSMUSG00000030064;ENSMUST00000124050	0	1	1	1	0.542893
1302	ENSMUSG00000030103	ENSMUSG00000030103;ENSMUST00000032194	0.243106	0.0939061	1	1	-0.521317
1303	ENSMUSG00000030103	ENSMUSG00000030103;ENSMUST00000163617	-0.243106	0.0939061	1	1	-0.521317
1304	ENSMUSG00000030105	ENSMUSG00000030105;ENSMUST00000032196	-0.0662093	0.01998	1	1	1.60722
1305	ENSMUSG00000030105	ENSMUSG00000030105;ENSMUST00000204483	0.0662093	0.01998	1	1	1.60722
1306	ENSMUSG00000030111	ENSMUSG00000030111;ENSMUST00000032203	0.322759	0.045954	1	1	-0.232042
1307	ENSMUSG00000030111	ENSMUSG00000030111;ENSMUST00000204850	-0.322759	0.045954	1	1	-0.232042
1308	ENSMUSG00000030244	ENSMUSG00000030244;ENSMUST00000032371	0.478577	0.014985	1	1	-0.205388
1309	ENSMUSG00000030244	ENSMUSG00000030244;ENSMUST00000126939	-0.478577	0.014985	1	1	-0.205388
1310	ENSMUSG00000030264	ENSMUSG00000030264;ENSMUST00000032398	0.0964263	0.014985	1	1	1.63154
1311	ENSMUSG00000030264	ENSMUSG00000030264;ENSMUST00000138278	-0.0950663	0.014985	1	1	1.63154
1312	ENSMUSG00000030264	ENSMUSG00000030264;ENSMUST00000155378	0	1	1	1	1.63154
1313	ENSMUSG00000030264	ENSMUSG00000030264;ENSMUST00000204866	-0.00136006	1	1	1	1.63154
1314	ENSMUSG00000030265	ENSMUSG00000030265;ENSMUST00000032399	-0.170496	0.0324675	1	1	0.986615
1315	ENSMUSG00000030265	ENSMUSG00000030265;ENSMUST00000111710	0.00371481	1	1	1	0.986615
1316	ENSMUSG00000030265	ENSMUSG00000030265;ENSMUST00000155145	0.166781	0.0324675	1	1	0.986615
1317	ENSMUSG00000030265	ENSMUSG00000030265;ENSMUST00000156486	0	1	1	1	0.986615
1318	ENSMUSG00000030265	ENSMUSG00000030265;ENSMUST00000203147	0	1	1	1	0.986615
1319	ENSMUSG00000030469	ENSMUSG00000030469;ENSMUST00000058104	0.196413	0.032967	1	1	0.212391
1320	ENSMUSG00000030469	ENSMUSG00000030469;ENSMUST00000205769	-0.196413	0.032967	1	1	0.212391
1321	ENSMUSG00000030510	ENSMUSG00000030510;ENSMUST00000066475	0.0974039	0.0649351	1	1	0.664054
1322	ENSMUSG00000030510	ENSMUSG00000030510;ENSMUST00000208521	-0.0974039	0.0649351	1	1	0.664054
1323	ENSMUSG00000030528	ENSMUSG00000030528;ENSMUST00000081314	-1.9417e-06	1	1	1	0.631711
1324	ENSMUSG00000030528	ENSMUSG00000030528;ENSMUST00000170315	-0.190543	0.0511988	1	1	0.631711
1325	ENSMUSG00000030528	ENSMUSG00000030528;ENSMUST00000205730	0.00838699	1	1	1	0.631711
1326	ENSMUSG00000030528	ENSMUSG00000030528;ENSMUST00000206901	0.0132474	1	1	1	0.631711
1327	ENSMUSG00000030528	ENSMUSG00000030528;ENSMUST00000206989	0.16891	0.0511988	1	1	0.631711
1328	ENSMUSG00000030638	ENSMUSG00000030638;ENSMUST00000032874	-0.058613	0.0474525	1	1	2.17541
1329	ENSMUSG00000030638	ENSMUSG00000030638;ENSMUST00000177883	0.0194404	1	1	1	2.17541
1330	ENSMUSG00000030638	ENSMUSG00000030638;ENSMUST00000177895	0.0194404	1	1	1	2.17541
1331	ENSMUSG00000030638	ENSMUSG00000030638;ENSMUST00000178526	-0.00010138	1	1	1	2.17541
1332	ENSMUSG00000030638	ENSMUSG00000030638;ENSMUST00000179318	0.0198336	1	1	1	2.17541
1333	ENSMUSG00000030672	ENSMUSG00000030672;ENSMUST00000032910	0.219645	0.045954	1	1	0.405945
1334	ENSMUSG00000030672	ENSMUSG00000030672;ENSMUST00000127710	0	1	1	1	0.405945
1335	ENSMUSG00000030672	ENSMUSG00000030672;ENSMUST00000206204	-0.219645	0.045954	1	1	0.405945
1336	ENSMUSG00000030672	ENSMUSG00000030672;ENSMUST00000206772	0	1	1	1	0.405945
1337	ENSMUSG00000030680	ENSMUSG00000030680;ENSMUST00000162069	-0.241588	0.044955	1	1	0.582468
1338	ENSMUSG00000030680	ENSMUSG00000030680;ENSMUST00000200948	0.151283	0.0689311	1	1	0.582468
1339	ENSMUSG00000030680	ENSMUSG00000030680;ENSMUST00000206416	0.0903047	0.0849151	1	1	0.582468
1340	ENSMUSG00000030724	ENSMUSG00000030724;ENSMUST00000032968	0.640045	0.037962	1	1	-0.902151
1341	ENSMUSG00000030724	ENSMUSG00000030724;ENSMUST00000206325	-0.640045	0.037962	1	1	-0.902151
1342	ENSMUSG00000030752	ENSMUSG00000030752;ENSMUST00000033010	-0.159949	0.0899101	1	1	-0.307847
1343	ENSMUSG00000030752	ENSMUSG00000030752;ENSMUST00000135129	0.159949	0.0899101	1	1	-0.307847
1344	ENSMUSG00000030762	ENSMUSG00000030762;ENSMUST00000033023	-0.350244	0.041958	1	1	-0.369756
1345	ENSMUSG00000030762	ENSMUSG00000030762;ENSMUST00000098056	0.350244	0.041958	1	1	-0.369756
1346	ENSMUSG00000030793	ENSMUSG00000030793;ENSMUST00000033056	-0.193649	0.0979021	1	1	-0.555177
1347	ENSMUSG00000030793	ENSMUSG00000030793;ENSMUST00000205594	0.193649	0.0979021	1	1	-0.555177
1348	ENSMUSG00000030894	ENSMUSG00000030894;ENSMUST00000033184	-0.390491	0.023976	1	1	-0.157441
1349	ENSMUSG00000030894	ENSMUSG00000030894;ENSMUST00000210066	0.390491	0.023976	1	1	-0.157441
1350	ENSMUSG00000030911	ENSMUSG00000030911;ENSMUST00000033207	0	1	1	1	-1.75054
1351	ENSMUSG00000030911	ENSMUSG00000030911;ENSMUST00000207726	-0.333333	0.0629371	1	1	-1.75054
1352	ENSMUSG00000030911	ENSMUSG00000030911;ENSMUST00000208874	0.333333	0.0629371	1	1	-1.75054
1353	ENSMUSG00000030934	ENSMUSG00000030934;ENSMUST00000084500	0.0529258	0.0669331	1	1	1.10627
1354	ENSMUSG00000030934	ENSMUSG00000030934;ENSMUST00000211545	-0.0529258	0.0669331	1	1	1.10627
1355	ENSMUSG00000030946	ENSMUSG00000030946;ENSMUST00000033241	0.219277	0.0999001	1	1	0.159306
1356	ENSMUSG00000030946	ENSMUSG00000030946;ENSMUST00000106170	0	1	1	1	0.159306
1357	ENSMUSG00000030946	ENSMUSG00000030946;ENSMUST00000133969	0	1	1	1	0.159306
1358	ENSMUSG00000030946	ENSMUSG00000030946;ENSMUST00000148669	-0.219277	0.0999001	1	1	0.159306
1359	ENSMUSG00000030954	ENSMUSG00000030954;ENSMUST00000033255	0.157275	0.0624376	1	1	-1.63759
1360	ENSMUSG00000030954	ENSMUSG00000030954;ENSMUST00000207887	-0.157275	0.0624376	1	1	-1.63759
1361	ENSMUSG00000030970	ENSMUSG00000030970;ENSMUST00000033269	-0.137892	0.0519481	1	1	1.48966
1362	ENSMUSG00000030970	ENSMUSG00000030970;ENSMUST00000155996	0	1	1	1	1.48966
1363	ENSMUSG00000030970	ENSMUSG00000030970;ENSMUST00000163601	-0.00101159	1	1	1	1.48966
1364	ENSMUSG00000030970	ENSMUSG00000030970;ENSMUST00000165457	0	1	1	1	1.48966
1365	ENSMUSG00000030970	ENSMUSG00000030970;ENSMUST00000166439	0.11409	0.0519481	1	1	1.48966
1366	ENSMUSG00000030970	ENSMUSG00000030970;ENSMUST00000167218	0	1	1	1	1.48966
1367	ENSMUSG00000030970	ENSMUSG00000030970;ENSMUST00000168958	-0.00566915	1	1	1	1.48966
1368	ENSMUSG00000030970	ENSMUSG00000030970;ENSMUST00000169570	-0.000525208	1	1	1	1.48966
1369	ENSMUSG00000030970	ENSMUSG00000030970;ENSMUST00000170459	0	1	1	1	1.48966
1370	ENSMUSG00000030970	ENSMUSG00000030970;ENSMUST00000171022	0	1	1	1	1.48966
1371	ENSMUSG00000030970	ENSMUSG00000030970;ENSMUST00000171882	0.0310075	1	1	1	1.48966
1372	ENSMUSG00000030970	ENSMUSG00000030970;ENSMUST00000171968	0	1	1	1	1.48966
1373	ENSMUSG00000030970	ENSMUSG00000030970;ENSMUST00000172341	0	1	1	1	1.48966
1374	ENSMUSG00000030979	ENSMUSG00000030979;ENSMUST00000033276	-0.0629327	0.105894	1	1	0.82745
1375	ENSMUSG00000030979	ENSMUSG00000030979;ENSMUST00000106144	-0.0588497	0.105894	1	1	0.82745
1376	ENSMUSG00000030979	ENSMUSG00000030979;ENSMUST00000106145	-0.0629327	0.105894	1	1	0.82745
1377	ENSMUSG00000030979	ENSMUSG00000030979;ENSMUST00000106146	-0.0629327	0.105894	1	1	0.82745
1378	ENSMUSG00000030979	ENSMUSG00000030979;ENSMUST00000124759	0	1	1	1	0.82745
1379	ENSMUSG00000030979	ENSMUSG00000030979;ENSMUST00000151348	0.351178	0.011988	1	1	0.82745
1380	ENSMUSG00000030979	ENSMUSG00000030979;ENSMUST00000153698	-0.10353	0.105894	1	1	0.82745
1381	ENSMUSG00000030979	ENSMUSG00000030979;ENSMUST00000209636	0	1	1	1	0.82745
1382	ENSMUSG00000031028	ENSMUSG00000031028;ENSMUST00000033341	0.254897	0.032967	1	1	0.41524
1383	ENSMUSG00000031028	ENSMUSG00000031028;ENSMUST00000119474	-0.214235	0.032967	1	1	0.41524
1384	ENSMUSG00000031028	ENSMUSG00000031028;ENSMUST00000207583	-0.0406614	1	1	1	0.41524
1385	ENSMUSG00000031072	ENSMUSG00000031072;ENSMUST00000033388	0.0732956	0.0749251	1	1	1.23891
1386	ENSMUSG00000031072	ENSMUSG00000031072;ENSMUST00000105895	-0.000412584	1	1	1	1.23891
1387	ENSMUSG00000031072	ENSMUSG00000031072;ENSMUST00000128057	0.000310008	1	1	1	1.23891
1388	ENSMUSG00000031072	ENSMUSG00000031072;ENSMUST00000141737	0.000229881	1	1	1	1.23891
1389	ENSMUSG00000031072	ENSMUSG00000031072;ENSMUST00000207453	-0.0734229	0.0749251	1	1	1.23891
1390	ENSMUSG00000031145	ENSMUSG00000031145;ENSMUST00000033485	0.339048	0.0864136	1	1	-1.20368
1391	ENSMUSG00000031145	ENSMUSG00000031145;ENSMUST00000129662	-0.339048	0.0864136	1	1	-1.20368
1392	ENSMUSG00000031204	ENSMUSG00000031204;ENSMUST00000033549	0.0669397	0.0384615	1	1	1.35493
1393	ENSMUSG00000031204	ENSMUSG00000031204;ENSMUST00000134899	-0.0669397	0.0384615	1	1	1.35493
1394	ENSMUSG00000031216	ENSMUSG00000031216;ENSMUST00000036606	0.406352	0.014985	1	1	-0.22696
1395	ENSMUSG00000031216	ENSMUSG00000031216;ENSMUST00000149999	-0.406352	0.014985	1	1	-0.22696
1396	ENSMUSG00000031220	ENSMUSG00000031220;ENSMUST00000033567	0.193282	0.0514486	1	1	0.0607217
1397	ENSMUSG00000031220	ENSMUSG00000031220;ENSMUST00000147103	-0.193282	0.0514486	1	1	0.0607217
1398	ENSMUSG00000031232	ENSMUSG00000031232;ENSMUST00000033583	0.236349	0.0752581	1	1	-0.310041
1399	ENSMUSG00000031232	ENSMUSG00000031232;ENSMUST00000113566	-0.472698	0.0719281	1	1	-0.310041
1400	ENSMUSG00000031232	ENSMUSG00000031232;ENSMUST00000139421	0	1	1	1	-0.310041
1401	ENSMUSG00000031232	ENSMUSG00000031232;ENSMUST00000151689	0.236349	0.0752581	1	1	-0.310041
1402	ENSMUSG00000031284	ENSMUSG00000031284;ENSMUST00000033640	0.0015911	1	1	1	1.28678
1403	ENSMUSG00000031284	ENSMUSG00000031284;ENSMUST00000112863	0.0015911	1	1	1	1.28678
1404	ENSMUSG00000031284	ENSMUSG00000031284;ENSMUST00000112864	0.0334948	1	1	1	1.28678
1405	ENSMUSG00000031284	ENSMUSG00000031284;ENSMUST00000112865	0.0334948	1	1	1	1.28678
1406	ENSMUSG00000031284	ENSMUSG00000031284;ENSMUST00000112868	0.0334948	1	1	1	1.28678
1407	ENSMUSG00000031284	ENSMUSG00000031284;ENSMUST00000126592	-0.186041	0.0749251	1	1	1.28678
1408	ENSMUSG00000031284	ENSMUSG00000031284;ENSMUST00000134402	0.00165458	1	1	1	1.28678
1409	ENSMUSG00000031284	ENSMUSG00000031284;ENSMUST00000155215	-0.000986387	1	1	1	1.28678
1410	ENSMUSG00000031284	ENSMUSG00000031284;ENSMUST00000156449	0.0482119	1	1	1	1.28678
1411	ENSMUSG00000031284	ENSMUSG00000031284;ENSMUST00000172330	0.0334948	1	1	1	1.28678
1412	ENSMUSG00000031290	ENSMUSG00000031290;ENSMUST00000112819	-0.474026	0.02997	1	1	-0.310614
1413	ENSMUSG00000031290	ENSMUSG00000031290;ENSMUST00000136789	0.58798	0.02997	1	1	-0.310614
1414	ENSMUSG00000031290	ENSMUSG00000031290;ENSMUST00000137665	-0.172658	0.107892	1	1	-0.310614
1415	ENSMUSG00000031290	ENSMUSG00000031290;ENSMUST00000152838	0.0587042	0.165834	1	1	-0.310614
1416	ENSMUSG00000031323	ENSMUSG00000031323;ENSMUST00000033686	-0.0431336	1	1	1	1.15094
1417	ENSMUSG00000031323	ENSMUSG00000031323;ENSMUST00000119624	0.0147574	1	1	1	1.15094
1418	ENSMUSG00000031323	ENSMUSG00000031323;ENSMUST00000120808	0.0956123	0.0779221	1	1	1.15094
1419	ENSMUSG00000031323	ENSMUSG00000031323;ENSMUST00000121197	-0.0672361	0.0789211	1	1	1.15094
1420	ENSMUSG00000031376	ENSMUSG00000031376;ENSMUST00000033744	-0.13652	0.0974026	1	1	-1.6335
1421	ENSMUSG00000031376	ENSMUSG00000031376;ENSMUST00000088429	0.13652	0.0974026	1	1	-1.6335
1422	ENSMUSG00000031376	ENSMUSG00000031376;ENSMUST00000114479	0	1	1	1	-1.6335
1423	ENSMUSG00000031377	ENSMUSG00000031377;ENSMUST00000112263	0.333263	0.0914086	1	1	-0.971973
1424	ENSMUSG00000031377	ENSMUSG00000031377;ENSMUST00000112265	-0.333263	0.0914086	1	1	-0.971973
1425	ENSMUSG00000031382	ENSMUSG00000031382;ENSMUST00000033755	-0.236995	0.0544456	1	1	-0.220234
1426	ENSMUSG00000031382	ENSMUSG00000031382;ENSMUST00000036858	0.236995	0.0544456	1	1	-0.220234
1427	ENSMUSG00000031422	ENSMUSG00000031422;ENSMUST00000033797	-0.00504008	1	1	1	1.19758
1428	ENSMUSG00000031422	ENSMUSG00000031422;ENSMUST00000080411	-0.00504008	1	1	1	1.19758
1429	ENSMUSG00000031422	ENSMUSG00000031422;ENSMUST00000113095	0	1	1	1	1.19758
1430	ENSMUSG00000031422	ENSMUSG00000031422;ENSMUST00000113097	-0.00504008	1	1	1	1.19758
1431	ENSMUSG00000031422	ENSMUSG00000031422;ENSMUST00000131923	0	1	1	1	1.19758
1432	ENSMUSG00000031422	ENSMUSG00000031422;ENSMUST00000135731	0.210299	0.0524476	1	1	1.19758
1433	ENSMUSG00000031422	ENSMUSG00000031422;ENSMUST00000136650	0	1	1	1	1.19758
1434	ENSMUSG00000031422	ENSMUSG00000031422;ENSMUST00000137605	0	1	1	1	1.19758
1435	ENSMUSG00000031422	ENSMUSG00000031422;ENSMUST00000152150	-0.175018	0.0524476	1	1	1.19758
1436	ENSMUSG00000031422	ENSMUSG00000031422;ENSMUST00000155207	0	1	1	1	1.19758
1437	ENSMUSG00000031422	ENSMUSG00000031422;ENSMUST00000164609	-0.00504008	1	1	1	1.19758
1438	ENSMUSG00000031422	ENSMUSG00000031422;ENSMUST00000166478	-0.00504008	1	1	1	1.19758
1439	ENSMUSG00000031422	ENSMUSG00000031422;ENSMUST00000166930	-0.00504008	1	1	1	1.19758
1440	ENSMUSG00000031422	ENSMUSG00000031422;ENSMUST00000169418	-0.00504008	1	1	1	1.19758
1441	ENSMUSG00000031444	ENSMUSG00000031444;ENSMUST00000033821	-0.373528	0.0749251	1	1	-0.107139
1442	ENSMUSG00000031444	ENSMUSG00000031444;ENSMUST00000063820	0.349686	0.0749251	1	1	-0.107139
1443	ENSMUSG00000031444	ENSMUSG00000031444;ENSMUST00000123768	0	1	1	1	-0.107139
1444	ENSMUSG00000031444	ENSMUSG00000031444;ENSMUST00000128418	0.0249915	1	1	1	-0.107139
1445	ENSMUSG00000031444	ENSMUSG00000031444;ENSMUST00000152034	-0.00114969	1	1	1	-0.107139
1446	ENSMUSG00000031458	ENSMUSG00000031458;ENSMUST00000033839	0.0672144	0.0374625	1	1	1.42727
1447	ENSMUSG00000031458	ENSMUSG00000031458;ENSMUST00000209371	-0.0672144	0.0374625	1	1	1.42727
1448	ENSMUSG00000031478	ENSMUSG00000031478;ENSMUST00000033865	0.330368	0.0894106	1	1	-0.189607
1449	ENSMUSG00000031478	ENSMUSG00000031478;ENSMUST00000110730	-0.165184	0.0894106	1	1	-0.189607
1450	ENSMUSG00000031478	ENSMUSG00000031478;ENSMUST00000178324	-0.165184	0.0894106	1	1	-0.189607
1451	ENSMUSG00000031509	ENSMUSG00000031509;ENSMUST00000033906	-0.0394032	1	1	1	2.47471
1452	ENSMUSG00000031509	ENSMUSG00000031509;ENSMUST00000190741	0.0708178	0.035964	1	1	2.47471
1453	ENSMUSG00000031509	ENSMUSG00000031509;ENSMUST00000191350	-0.0314146	1	1	1	2.47471
1454	ENSMUSG00000031521	ENSMUSG00000031521;ENSMUST00000033920	0.332434	0.0546953	1	1	-0.256499
1455	ENSMUSG00000031521	ENSMUSG00000031521;ENSMUST00000209811	-0.382429	0.0546953	1	1	-0.256499
1456	ENSMUSG00000031521	ENSMUSG00000031521;ENSMUST00000211424	0.0499944	1	1	1	-0.256499
1457	ENSMUSG00000031604	ENSMUSG00000031604;ENSMUST00000034015	0.172349	0.0831668	1	1	0.164371
1458	ENSMUSG00000031604	ENSMUSG00000031604;ENSMUST00000141021	-0.170317	0.0831668	1	1	0.164371
1459	ENSMUSG00000031604	ENSMUSG00000031604;ENSMUST00000147419	-0.00203212	1	1	1	0.164371
1460	ENSMUSG00000031731	ENSMUSG00000031731;ENSMUST00000034171	0.0530718	0.0741758	1	1	1.37305
1461	ENSMUSG00000031731	ENSMUSG00000031731;ENSMUST00000093157	0.0348176	1	1	1	1.37305
1462	ENSMUSG00000031731	ENSMUSG00000031731;ENSMUST00000179104	-0.0878894	0.0629371	1	1	1.37305
1463	ENSMUSG00000031734	ENSMUSG00000031734;ENSMUST00000093312	-0.666667	0.0434565	1	1	-1.26865
1464	ENSMUSG00000031734	ENSMUSG00000031734;ENSMUST00000175795	0.666667	0.0434565	1	1	-1.26865
1465	ENSMUSG00000031740	ENSMUSG00000031740;ENSMUST00000034187	-0.26861	0.0839161	1	1	-0.650133
1466	ENSMUSG00000031740	ENSMUSG00000031740;ENSMUST00000211567	0.26861	0.0839161	1	1	-0.650133
1467	ENSMUSG00000031792	ENSMUSG00000031792;ENSMUST00000034245	0.123514	0.0382118	1	1	0.97755
1468	ENSMUSG00000031792	ENSMUSG00000031792;ENSMUST00000126180	0	1	1	1	0.97755
1469	ENSMUSG00000031792	ENSMUSG00000031792;ENSMUST00000213059	-0.123514	0.0382118	1	1	0.97755
1470	ENSMUSG00000031807	ENSMUSG00000031807;ENSMUST00000034264	-0.0532141	0.0559441	1	1	1.63018
1471	ENSMUSG00000031807	ENSMUSG00000031807;ENSMUST00000127626	0.0621596	0.0559441	1	1	1.63018
1472	ENSMUSG00000031807	ENSMUSG00000031807;ENSMUST00000138742	0.000451299	1	1	1	1.63018
1473	ENSMUSG00000031807	ENSMUSG00000031807;ENSMUST00000143441	-0.00939682	1	1	1	1.63018
1474	ENSMUSG00000031812	ENSMUSG00000031812;ENSMUST00000034270	-0.0728915	0.032967	1	1	1.68706
1475	ENSMUSG00000031812	ENSMUSG00000031812;ENSMUST00000181521	0.0750564	0.032967	1	1	1.68706
1476	ENSMUSG00000031812	ENSMUSG00000031812;ENSMUST00000181826	0.000284505	1	1	1	1.68706
1477	ENSMUSG00000031812	ENSMUSG00000031812;ENSMUST00000181948	-0.0024494	1	1	1	1.68706
1478	ENSMUSG00000031871	ENSMUSG00000031871;ENSMUST00000034339	-0.15205	0.0474525	1	1	0.28563
1479	ENSMUSG00000031871	ENSMUSG00000031871;ENSMUST00000209911	0.15205	0.0474525	1	1	0.28563
1480	ENSMUSG00000031880	ENSMUSG00000031880;ENSMUST00000034351	-0.395506	0.0724276	1	1	-1.01896
1481	ENSMUSG00000031880	ENSMUSG00000031880;ENSMUST00000212163	0.395506	0.0724276	1	1	-1.01896
1482	ENSMUSG00000031901	ENSMUSG00000031901;ENSMUST00000034375	-0.105019	0.0614386	1	1	0.734772
1483	ENSMUSG00000031901	ENSMUSG00000031901;ENSMUST00000119736	0.105019	0.0614386	1	1	0.734772
1484	ENSMUSG00000031901	ENSMUSG00000031901;ENSMUST00000142898	0	1	1	1	0.734772
1485	ENSMUSG00000031931	ENSMUSG00000031931;ENSMUST00000034406	0.0288748	1	1	1	1.69226
1486	ENSMUSG00000031931	ENSMUSG00000031931;ENSMUST00000214456	0.0039233	1	1	1	1.69226
1487	ENSMUSG00000031931	ENSMUSG00000031931;ENSMUST00000214979	-0.0905478	0.0424575	1	1	1.69226
1488	ENSMUSG00000031931	ENSMUSG00000031931;ENSMUST00000216037	0.0288748	1	1	1	1.69226
1489	ENSMUSG00000031931	ENSMUSG00000031931;ENSMUST00000216372	0.0288748	1	1	1	1.69226
1490	ENSMUSG00000031955	ENSMUSG00000031955;ENSMUST00000166232	-0.213	0.0234765	1	1	0.415028
1491	ENSMUSG00000031955	ENSMUSG00000031955;ENSMUST00000212349	0.213	0.0234765	1	1	0.415028
1492	ENSMUSG00000031981	ENSMUSG00000031981;ENSMUST00000093033	0.313288	0.0894106	1	1	-1.28737
1493	ENSMUSG00000031981	ENSMUSG00000031981;ENSMUST00000133086	-0.313288	0.0894106	1	1	-1.28737
1494	ENSMUSG00000032015	ENSMUSG00000032015;ENSMUST00000034513	-0.121423	0.0864136	1	1	0.110403
1495	ENSMUSG00000032015	ENSMUSG00000032015;ENSMUST00000176636	0.121423	0.0864136	1	1	0.110403
1496	ENSMUSG00000032044	ENSMUSG00000032044;ENSMUST00000034543	0.077157	0.0904096	1	1	0.571374
1497	ENSMUSG00000032044	ENSMUSG00000032044;ENSMUST00000144582	-0.077157	0.0904096	1	1	0.571374
1498	ENSMUSG00000032085	ENSMUSG00000032085;ENSMUST00000034590	-0.0727549	0.0514486	1	1	1.02319
1499	ENSMUSG00000032085	ENSMUSG00000032085;ENSMUST00000215509	0.0727549	0.0514486	1	1	1.02319
1500	ENSMUSG00000032094	ENSMUSG00000032094;ENSMUST00000034602	0.050148	0.027972	1	1	1.7313
1501	ENSMUSG00000032094	ENSMUSG00000032094;ENSMUST00000214715	-0.050148	0.027972	1	1	1.7313
1502	ENSMUSG00000032125	ENSMUSG00000032125;ENSMUST00000102895	0.503967	0.0961538	1	1	-0.57259
1503	ENSMUSG00000032125	ENSMUSG00000032125;ENSMUST00000115046	-0.59779	0.0961538	1	1	-0.57259
1504	ENSMUSG00000032125	ENSMUSG00000032125;ENSMUST00000115048	-0.000151694	1	1	1	-0.57259
1505	ENSMUSG00000032125	ENSMUSG00000032125;ENSMUST00000156972	0.00671481	1	1	1	-0.57259
1506	ENSMUSG00000032125	ENSMUSG00000032125;ENSMUST00000214185	0.0872595	0.277223	1	1	-0.57259
1507	ENSMUSG00000032172	ENSMUSG00000032172;ENSMUST00000034692	-0.666667	0.0262238	1	1	-0.658996
1508	ENSMUSG00000032172	ENSMUSG00000032172;ENSMUST00000215999	0.666667	0.0262238	1	1	-0.658996
1509	ENSMUSG00000032172	ENSMUSG00000032172;ENSMUST00000217198	0	1	1	1	-0.658996
1510	ENSMUSG00000032192	ENSMUSG00000032192;ENSMUST00000076889	0.00513345	1	1	1	0.0112502
1511	ENSMUSG00000032192	ENSMUSG00000032192;ENSMUST00000213990	0.00513345	1	1	1	0.0112502
1512	ENSMUSG00000032192	ENSMUSG00000032192;ENSMUST00000215002	-0.263452	0.0749251	1	1	0.0112502
1513	ENSMUSG00000032192	ENSMUSG00000032192;ENSMUST00000215875	0.253185	0.0749251	1	1	0.0112502
1514	ENSMUSG00000032194	ENSMUSG00000032194;ENSMUST00000034717	0.329448	0.047952	1	1	-0.0772284
1515	ENSMUSG00000032194	ENSMUSG00000032194;ENSMUST00000213691	-0.329448	0.047952	1	1	-0.0772284
1516	ENSMUSG00000032194	ENSMUSG00000032194;ENSMUST00000216008	0	1	1	1	-0.0772284
1517	ENSMUSG00000032279	ENSMUSG00000032279;ENSMUST00000167866	-0.139833	0.0711788	1	1	0.558159
1518	ENSMUSG00000032279	ENSMUSG00000032279;ENSMUST00000215273	0	1	1	1	0.558159
1519	ENSMUSG00000032279	ENSMUSG00000032279;ENSMUST00000217484	0.139833	0.0711788	1	1	0.558159
1520	ENSMUSG00000032349	ENSMUSG00000032349;ENSMUST00000034904	0.158284	0.017982	1	1	0.909638
1521	ENSMUSG00000032349	ENSMUSG00000032349;ENSMUST00000133757	0	1	1	1	0.909638
1522	ENSMUSG00000032349	ENSMUSG00000032349;ENSMUST00000134072	-0.158284	0.017982	1	1	0.909638
1523	ENSMUSG00000032352	ENSMUSG00000032352;ENSMUST00000113421	0.0586891	0.043956	1	1	1.8678
1524	ENSMUSG00000032352	ENSMUSG00000032352;ENSMUST00000183467	0.00620129	1	1	1	1.8678
1525	ENSMUSG00000032352	ENSMUSG00000032352;ENSMUST00000183734	0.00132704	1	1	1	1.8678
1526	ENSMUSG00000032352	ENSMUSG00000032352;ENSMUST00000183873	-0.0662174	0.043956	1	1	1.8678
1527	ENSMUSG00000032413	ENSMUSG00000032413;ENSMUST00000034984	-0.089411	0.0969031	1	1	0.245335
1528	ENSMUSG00000032413	ENSMUSG00000032413;ENSMUST00000128346	0.089411	0.0969031	1	1	0.245335
1529	ENSMUSG00000032440	ENSMUSG00000032440;ENSMUST00000035014	-0.270888	0.0694306	1	1	-0.474784
1530	ENSMUSG00000032440	ENSMUSG00000032440;ENSMUST00000061101	0.270888	0.0694306	1	1	-0.474784
1531	ENSMUSG00000032452	ENSMUSG00000032452;ENSMUST00000035027	-0.448196	0.0574426	1	1	-0.764391
1532	ENSMUSG00000032452	ENSMUSG00000032452;ENSMUST00000162295	0.448196	0.0574426	1	1	-0.764391
1533	ENSMUSG00000032498	ENSMUSG00000032498;ENSMUST00000035079	0.12904	0.0879121	1	1	0.546622
1534	ENSMUSG00000032498	ENSMUSG00000032498;ENSMUST00000135218	-0.127158	0.0879121	1	1	0.546622
1535	ENSMUSG00000032498	ENSMUSG00000032498;ENSMUST00000135695	-0.0083754	1	1	1	0.546622
1536	ENSMUSG00000032498	ENSMUSG00000032498;ENSMUST00000199404	0.00649349	1	1	1	0.546622
1537	ENSMUSG00000032515	ENSMUSG00000032515;ENSMUST00000035101	0.00155762	1	1	1	1.19032
1538	ENSMUSG00000032515	ENSMUSG00000032515;ENSMUST00000213936	0.151993	0.0387113	1	1	1.19032
1539	ENSMUSG00000032515	ENSMUSG00000032515;ENSMUST00000214058	0.00155762	1	1	1	1.19032
1540	ENSMUSG00000032515	ENSMUSG00000032515;ENSMUST00000215916	0.00155762	1	1	1	1.19032
1541	ENSMUSG00000032515	ENSMUSG00000032515;ENSMUST00000216929	-0.156666	0.0387113	1	1	1.19032
1542	ENSMUSG00000032537	ENSMUSG00000032537;ENSMUST00000035129	-0.140696	0.0711788	1	1	0.555654
1543	ENSMUSG00000032537	ENSMUSG00000032537;ENSMUST00000085169	0.169051	0.0711788	1	1	0.555654
1544	ENSMUSG00000032537	ENSMUSG00000032537;ENSMUST00000149800	-0.0283546	1	1	1	0.555654
1545	ENSMUSG00000032551	ENSMUSG00000032551;ENSMUST00000035154	-0.089429	0.0484515	1	1	0.801103
1546	ENSMUSG00000032551	ENSMUSG00000032551;ENSMUST00000118422	0.089429	0.0484515	1	1	0.801103
1547	ENSMUSG00000032579	ENSMUSG00000032579;ENSMUST00000035196	0.18711	0.0294705	1	1	0.426888
1548	ENSMUSG00000032579	ENSMUSG00000032579;ENSMUST00000118051	-0.18711	0.0294705	1	1	0.426888
1549	ENSMUSG00000032648	ENSMUSG00000032648;ENSMUST00000035269	0.244767	0.0819181	1	1	-0.496922
1550	ENSMUSG00000032648	ENSMUSG00000032648;ENSMUST00000113483	-0.244767	0.0819181	1	1	-0.496922
1551	ENSMUSG00000032657	ENSMUSG00000032657;ENSMUST00000041913	-0.165134	0.105644	1	1	0.117089
1552	ENSMUSG00000032657	ENSMUSG00000032657;ENSMUST00000117278	0.237465	0.0849151	1	1	0.117089
1553	ENSMUSG00000032657	ENSMUSG00000032657;ENSMUST00000119707	-0.00445218	1	1	1	0.117089
1554	ENSMUSG00000032657	ENSMUSG00000032657;ENSMUST00000127982	0.307233	0.0719281	1	1	0.117089
1555	ENSMUSG00000032657	ENSMUSG00000032657;ENSMUST00000140473	-0.353465	0.0719281	1	1	0.117089
1556	ENSMUSG00000032657	ENSMUSG00000032657;ENSMUST00000147696	-0.0216466	1	1	1	0.117089
1557	ENSMUSG00000032673	ENSMUSG00000032673;ENSMUST00000039900	0.150598	0.0664336	1	1	0.0831572
1558	ENSMUSG00000032673	ENSMUSG00000032673;ENSMUST00000133103	-0.150598	0.0664336	1	1	0.0831572
1559	ENSMUSG00000032688	ENSMUSG00000032688;ENSMUST00000049248	0.190257	0.0434565	1	1	0.0679922
1560	ENSMUSG00000032688	ENSMUSG00000032688;ENSMUST00000224056	-0.190257	0.0434565	1	1	0.0679922
1561	ENSMUSG00000032816	ENSMUSG00000032816;ENSMUST00000035499	0.324609	0.0989011	1	1	-0.120555
1562	ENSMUSG00000032816	ENSMUSG00000032816;ENSMUST00000077696	-0.0368557	1	1	1	-0.120555
1563	ENSMUSG00000032816	ENSMUSG00000032816;ENSMUST00000166273	0	1	1	1	-0.120555
1564	ENSMUSG00000032816	ENSMUSG00000032816;ENSMUST00000213533	-0.287753	0.0989011	1	1	-0.120555
1565	ENSMUSG00000032898	ENSMUSG00000032898;ENSMUST00000035579	0.036499	1	1	1	0.309006
1566	ENSMUSG00000032898	ENSMUSG00000032898;ENSMUST00000201611	-0.17661	0.0831668	1	1	0.309006
1567	ENSMUSG00000032898	ENSMUSG00000032898;ENSMUST00000202447	0.140111	0.0831668	1	1	0.309006
1568	ENSMUSG00000033047	ENSMUSG00000033047;ENSMUST00000040518	-0.0512945	0.041958	1	1	1.5929
1569	ENSMUSG00000033047	ENSMUSG00000033047;ENSMUST00000229310	0.0512945	0.041958	1	1	1.5929
1570	ENSMUSG00000033075	ENSMUSG00000033075;ENSMUST00000044189	0.0869402	0.0539461	1	1	1.2812
1571	ENSMUSG00000033075	ENSMUSG00000033075;ENSMUST00000180657	-0.00236709	1	1	1	1.2812
1572	ENSMUSG00000033075	ENSMUSG00000033075;ENSMUST00000180716	0.000308966	1	1	1	1.2812
1573	ENSMUSG00000033075	ENSMUSG00000033075;ENSMUST00000183105	-0.0848821	0.0539461	1	1	1.2812
1574	ENSMUSG00000033105	ENSMUSG00000033105;ENSMUST00000048678	-0.0768018	0.0879121	1	1	0.464279
1575	ENSMUSG00000033105	ENSMUSG00000033105;ENSMUST00000163049	0.0768018	0.0879121	1	1	0.464279
1576	ENSMUSG00000033182	ENSMUSG00000033182;ENSMUST00000120933	-0.279498	0.0569431	1	1	-0.109417
1577	ENSMUSG00000033182	ENSMUSG00000033182;ENSMUST00000184664	0.279498	0.0569431	1	1	-0.109417
1578	ENSMUSG00000033182	ENSMUSG00000033182;ENSMUST00000184878	0	1	1	1	-0.109417
1579	ENSMUSG00000033186	ENSMUSG00000033186;ENSMUST00000042662	-0.073446	0.043956	1	1	1.2337
1580	ENSMUSG00000033186	ENSMUSG00000033186;ENSMUST00000227948	0.073446	0.043956	1	1	1.2337
1581	ENSMUSG00000033214	ENSMUSG00000033214;ENSMUST00000042767	0.212628	0.0909091	1	1	-1.48186
1582	ENSMUSG00000033214	ENSMUSG00000033214;ENSMUST00000227891	-0.212628	0.0909091	1	1	-1.48186
1583	ENSMUSG00000033220	ENSMUSG00000033220;ENSMUST00000043214	0.00643837	1	1	1	1.53531
1584	ENSMUSG00000033220	ENSMUSG00000033220;ENSMUST00000229394	0.0680156	0.0636863	1	1	1.53531
1585	ENSMUSG00000033220	ENSMUSG00000033220;ENSMUST00000230952	-0.074454	0.0636863	1	1	1.53531
1586	ENSMUSG00000033285	ENSMUSG00000033285;ENSMUST00000052120	0.165247	0.0606893	1	1	0.435249
1587	ENSMUSG00000033285	ENSMUSG00000033285;ENSMUST00000125059	-0.0190221	1	1	1	0.435249
1588	ENSMUSG00000033285	ENSMUSG00000033285;ENSMUST00000197602	-0.146225	0.0606893	1	1	0.435249
1589	ENSMUSG00000033313	ENSMUSG00000033313;ENSMUST00000036221	0.309896	0.0609391	1	1	-0.435773
1590	ENSMUSG00000033313	ENSMUSG00000033313;ENSMUST00000126923	-0.309896	0.0609391	1	1	-0.435773
1591	ENSMUSG00000033364	ENSMUSG00000033364;ENSMUST00000044260	0.0176511	1	1	1	1.58358
1592	ENSMUSG00000033364	ENSMUSG00000033364;ENSMUST00000186282	-0.161298	0.00749251	1	1	1.58358
1593	ENSMUSG00000033364	ENSMUSG00000033364;ENSMUST00000189257	0.143647	0.00749251	1	1	1.58358
1594	ENSMUSG00000033379	ENSMUSG00000033379;ENSMUST00000036380	-0.109491	0.0599401	1	1	1.52236
1595	ENSMUSG00000033379	ENSMUSG00000033379;ENSMUST00000132073	0.0903316	0.0599401	1	1	1.52236
1596	ENSMUSG00000033379	ENSMUSG00000033379;ENSMUST00000136596	0	1	1	1	1.52236
1597	ENSMUSG00000033379	ENSMUSG00000033379;ENSMUST00000147845	0	1	1	1	1.52236
1598	ENSMUSG00000033379	ENSMUSG00000033379;ENSMUST00000149868	0	1	1	1	1.52236
1599	ENSMUSG00000033379	ENSMUSG00000033379;ENSMUST00000150204	0.0191597	1	1	1	1.52236
1600	ENSMUSG00000033623	ENSMUSG00000033623;ENSMUST00000046975	0.141277	0.0936563	1	1	0.370205
1601	ENSMUSG00000033623	ENSMUSG00000033623;ENSMUST00000112597	-0.00689209	1	1	1	0.370205
1602	ENSMUSG00000033623	ENSMUSG00000033623;ENSMUST00000138264	-0.134385	0.0936563	1	1	0.370205
1603	ENSMUSG00000033730	ENSMUSG00000033730;ENSMUST00000035908	-0.0750548	0.0849151	1	1	0.662653
1604	ENSMUSG00000033730	ENSMUSG00000033730;ENSMUST00000225200	0.0750548	0.0849151	1	1	0.662653
1605	ENSMUSG00000033739	ENSMUSG00000033739;ENSMUST00000036720	0.0614617	0.00899101	1	1	2.56756
1606	ENSMUSG00000033739	ENSMUSG00000033739;ENSMUST00000174796	-0.0614617	0.00899101	1	1	2.56756
1607	ENSMUSG00000033769	ENSMUSG00000033769;ENSMUST00000160197	-0.121431	0.0729271	1	1	0.23142
1608	ENSMUSG00000033769	ENSMUSG00000033769;ENSMUST00000162821	0.121431	0.0729271	1	1	0.23142
1609	ENSMUSG00000033860	ENSMUSG00000033860;ENSMUST00000048486	-0.333333	0.0889111	1	1	-1.02162
1610	ENSMUSG00000033860	ENSMUSG00000033860;ENSMUST00000194175	0.333333	0.0889111	1	1	-1.02162
1611	ENSMUSG00000033898	ENSMUSG00000033898;ENSMUST00000094489	0.333333	0.0954046	1	1	-1.27435
1612	ENSMUSG00000033898	ENSMUSG00000033898;ENSMUST00000194186	-0.333333	0.0954046	1	1	-1.27435
1613	ENSMUSG00000033955	ENSMUSG00000033955;ENSMUST00000048400	0.164442	0.0984016	1	1	-0.16253
1614	ENSMUSG00000033955	ENSMUSG00000033955;ENSMUST00000111605	-0.164442	0.0984016	1	1	-0.16253
1615	ENSMUSG00000033998	ENSMUSG00000033998;ENSMUST00000046765	0.4903	0.0609391	1	1	-1.08005
1616	ENSMUSG00000033998	ENSMUSG00000033998;ENSMUST00000212831	-0.4903	0.0609391	1	1	-1.08005
1617	ENSMUSG00000034059	ENSMUSG00000034059;ENSMUST00000090729	0.157353	0.043956	1	1	0.508936
1618	ENSMUSG00000034059	ENSMUSG00000034059;ENSMUST00000111643	-0.157353	0.043956	1	1	0.508936
1619	ENSMUSG00000034088	ENSMUSG00000034088;ENSMUST00000042498	0.022536	1	1	1	2.21062
1620	ENSMUSG00000034088	ENSMUSG00000034088;ENSMUST00000170883	0.022536	1	1	1	2.21062
1621	ENSMUSG00000034088	ENSMUSG00000034088;ENSMUST00000186164	-0.000134697	1	1	1	2.21062
1622	ENSMUSG00000034088	ENSMUSG00000034088;ENSMUST00000186787	-2.11e-08	1	1	1	2.21062
1623	ENSMUSG00000034088	ENSMUSG00000034088;ENSMUST00000188165	-0.0721598	0.0719281	1	1	2.21062
1624	ENSMUSG00000034088	ENSMUSG00000034088;ENSMUST00000188988	0	1	1	1	2.21062
1625	ENSMUSG00000034088	ENSMUSG00000034088;ENSMUST00000189025	0.0272224	1	1	1	2.21062
1626	ENSMUSG00000034088	ENSMUSG00000034088;ENSMUST00000190321	0	1	1	1	2.21062
1627	ENSMUSG00000034105	ENSMUSG00000034105;ENSMUST00000049156	0.143259	0.0839161	1	1	0.0966434
1628	ENSMUSG00000034105	ENSMUSG00000034105;ENSMUST00000212534	-0.143259	0.0839161	1	1	0.0966434
1629	ENSMUSG00000034107	ENSMUSG00000034107;ENSMUST00000058682	0.0377159	1	1	1	-0.345898
1630	ENSMUSG00000034107	ENSMUSG00000034107;ENSMUST00000186641	-0.33751	0.0876623	1	1	-0.345898
1631	ENSMUSG00000034107	ENSMUSG00000034107;ENSMUST00000190340	0.299794	0.0876623	1	1	-0.345898
1632	ENSMUSG00000034120	ENSMUSG00000034120;ENSMUST00000092404	-0.0193742	1	1	1	1.6907
1633	ENSMUSG00000034120	ENSMUSG00000034120;ENSMUST00000136914	-0.0193742	1	1	1	1.6907
1634	ENSMUSG00000034120	ENSMUSG00000034120;ENSMUST00000176834	0.0581226	0.0879121	1	1	1.6907
1635	ENSMUSG00000034120	ENSMUSG00000034120;ENSMUST00000190993	-0.0193742	1	1	1	1.6907
1636	ENSMUSG00000034127	ENSMUSG00000034127;ENSMUST00000035563	0.148048	0.108392	1	1	-0.110104
1637	ENSMUSG00000034127	ENSMUSG00000034127;ENSMUST00000080630	0.148048	0.108392	1	1	-0.110104
1638	ENSMUSG00000034127	ENSMUSG00000034127;ENSMUST00000179196	0.148048	0.108392	1	1	-0.110104
1639	ENSMUSG00000034127	ENSMUSG00000034127;ENSMUST00000217900	-0.444144	0.0679321	1	1	-0.110104
1640	ENSMUSG00000034160	ENSMUSG00000034160;ENSMUST00000044475	0.161226	0.0509491	1	1	0.285516
1641	ENSMUSG00000034160	ENSMUSG00000034160;ENSMUST00000119299	-0.161226	0.0509491	1	1	0.285516
1642	ENSMUSG00000034187	ENSMUSG00000034187;ENSMUST00000103075	0.169156	0.0599401	1	1	0.395511
1643	ENSMUSG00000034187	ENSMUSG00000034187;ENSMUST00000133774	0	1	1	1	0.395511
1644	ENSMUSG00000034187	ENSMUSG00000034187;ENSMUST00000149642	-0.169156	0.0599401	1	1	0.395511
1645	ENSMUSG00000034259	ENSMUSG00000034259;ENSMUST00000059045	0.0679339	0.0574426	1	1	1.06496
1646	ENSMUSG00000034259	ENSMUSG00000034259;ENSMUST00000230512	-0.0679339	0.0574426	1	1	1.06496
1647	ENSMUSG00000034303	ENSMUSG00000034303;ENSMUST00000037275	0.117807	0.0387113	1	1	1.01573
1648	ENSMUSG00000034303	ENSMUSG00000034303;ENSMUST00000213633	-0.121116	0.0387113	1	1	1.01573
1649	ENSMUSG00000034303	ENSMUSG00000034303;ENSMUST00000215116	0.00138781	1	1	1	1.01573
1650	ENSMUSG00000034303	ENSMUSG00000034303;ENSMUST00000216042	0.00172889	1	1	1	1.01573
1651	ENSMUSG00000034303	ENSMUSG00000034303;ENSMUST00000217238	0.000191665	1	1	1	1.01573
1652	ENSMUSG00000034317	ENSMUSG00000034317;ENSMUST00000107802	-0.0516709	0.0784216	1	1	1.13008
1653	ENSMUSG00000034317	ENSMUSG00000034317;ENSMUST00000136512	0.0516709	0.0784216	1	1	1.13008
1654	ENSMUSG00000034324	ENSMUSG00000034324;ENSMUST00000119026	-0.283641	0.0964036	1	1	-1.00307
1655	ENSMUSG00000034324	ENSMUSG00000034324;ENSMUST00000145748	0.283641	0.0964036	1	1	-1.00307
1656	ENSMUSG00000034342	ENSMUSG00000034342;ENSMUST00000037644	-0.034576	1	1	1	1.5058
1657	ENSMUSG00000034342	ENSMUSG00000034342;ENSMUST00000205755	0.112723	0.0979021	1	1	1.5058
1658	ENSMUSG00000034342	ENSMUSG00000034342;ENSMUST00000205968	-0.000773258	1	1	1	1.5058
1659	ENSMUSG00000034342	ENSMUSG00000034342;ENSMUST00000206147	-0.0378513	1	1	1	1.5058
1660	ENSMUSG00000034342	ENSMUSG00000034342;ENSMUST00000206258	-0.00862131	1	1	1	1.5058
1661	ENSMUSG00000034342	ENSMUSG00000034342;ENSMUST00000206540	0.0064895	1	1	1	1.5058
1662	ENSMUSG00000034342	ENSMUSG00000034342;ENSMUST00000206720	-0.0373901	1	1	1	1.5058
1663	ENSMUSG00000034416	ENSMUSG00000034416;ENSMUST00000098375	-0.371978	0.0559441	1	1	-0.632689
1664	ENSMUSG00000034416	ENSMUSG00000034416;ENSMUST00000109093	0.371978	0.0559441	1	1	-0.632689
1665	ENSMUSG00000034429	ENSMUSG00000034429;ENSMUST00000109966	-0.360254	0.0324675	1	1	-0.000980146
1666	ENSMUSG00000034429	ENSMUSG00000034429;ENSMUST00000109967	-0.0468849	1	1	1	-0.000980146
1667	ENSMUSG00000034429	ENSMUSG00000034429;ENSMUST00000145100	-0.084437	0.228938	1	1	-0.000980146
1668	ENSMUSG00000034429	ENSMUSG00000034429;ENSMUST00000147641	0.0278454	1	1	1	-0.000980146
1669	ENSMUSG00000034429	ENSMUSG00000034429;ENSMUST00000229652	0.463731	0.01998	1	1	-0.000980146
1670	ENSMUSG00000034449	ENSMUSG00000034449;ENSMUST00000047560	0.112697	0.045954	1	1	0.728903
1671	ENSMUSG00000034449	ENSMUSG00000034449;ENSMUST00000151496	-0.112697	0.045954	1	1	0.728903
1672	ENSMUSG00000034480	ENSMUSG00000034480;ENSMUST00000037854	0.619436	0.0576923	1	1	-0.90793
1673	ENSMUSG00000034480	ENSMUSG00000034480;ENSMUST00000113320	-0.619436	0.0576923	1	1	-0.90793
1674	ENSMUSG00000034480	ENSMUSG00000034480;ENSMUST00000167619	0	1	1	1	-0.90793
1675	ENSMUSG00000034551	ENSMUSG00000034551;ENSMUST00000038472	0.291028	0.0624376	1	1	-0.627862
1676	ENSMUSG00000034551	ENSMUSG00000034551;ENSMUST00000113422	-0.291028	0.0624376	1	1	-0.627862
1677	ENSMUSG00000034579	ENSMUSG00000034579;ENSMUST00000044682	0.254669	0.0579421	1	1	-0.280526
1678	ENSMUSG00000034579	ENSMUSG00000034579;ENSMUST00000064265	-0.254669	0.0579421	1	1	-0.280526
1679	ENSMUSG00000034617	ENSMUSG00000034617;ENSMUST00000045827	0.00644286	1	1	1	0.70755
1680	ENSMUSG00000034617	ENSMUSG00000034617;ENSMUST00000220544	0.0203336	1	1	1	0.70755
1681	ENSMUSG00000034617	ENSMUSG00000034617;ENSMUST00000220973	0.211741	0.0402098	1	1	0.70755
1682	ENSMUSG00000034617	ENSMUSG00000034617;ENSMUST00000221259	-0.0184372	1	1	1	0.70755
1683	ENSMUSG00000034617	ENSMUSG00000034617;ENSMUST00000222107	-0.231806	0.0402098	1	1	0.70755
1684	ENSMUSG00000034617	ENSMUSG00000034617;ENSMUST00000223101	0.00528211	1	1	1	0.70755
1685	ENSMUSG00000034617	ENSMUSG00000034617;ENSMUST00000223398	0.00644286	1	1	1	0.70755
1686	ENSMUSG00000034660	ENSMUSG00000034660;ENSMUST00000037553	0.27106	0.0999001	1	1	-0.899871
1687	ENSMUSG00000034660	ENSMUSG00000034660;ENSMUST00000130076	-0.27106	0.0999001	1	1	-0.899871
1688	ENSMUSG00000034667	ENSMUSG00000034667;ENSMUST00000039810	0	1	1	1	0.737949
1689	ENSMUSG00000034667	ENSMUSG00000034667;ENSMUST00000217865	0.000125206	1	1	1	0.737949
1690	ENSMUSG00000034667	ENSMUSG00000034667;ENSMUST00000218004	-0.180095	0.022977	1	1	0.737949
1691	ENSMUSG00000034667	ENSMUSG00000034667;ENSMUST00000219334	0.17997	0.022977	1	1	0.737949
1692	ENSMUSG00000034786	ENSMUSG00000034786;ENSMUST00000038244	0.0193484	1	1	1	0.595961
1693	ENSMUSG00000034786	ENSMUSG00000034786;ENSMUST00000150924	-0.300768	0.017982	1	1	0.595961
1694	ENSMUSG00000034786	ENSMUSG00000034786;ENSMUST00000173772	0.28142	0.017982	1	1	0.595961
1695	ENSMUSG00000034850	ENSMUSG00000034850;ENSMUST00000035871	0.0748822	0.0741758	1	1	1.17111
1696	ENSMUSG00000034850	ENSMUSG00000034850;ENSMUST00000174288	-0.0752804	0.0741758	1	1	1.17111
1697	ENSMUSG00000034850	ENSMUSG00000034850;ENSMUST00000174503	0.000398225	1	1	1	1.17111
1698	ENSMUSG00000034893	ENSMUSG00000034893;ENSMUST00000049168	0.0995912	0.0954046	1	1	0.365537
1699	ENSMUSG00000034893	ENSMUSG00000034893;ENSMUST00000227473	-0.0995912	0.0954046	1	1	0.365537
1700	ENSMUSG00000034958	ENSMUSG00000034958;ENSMUST00000047408	-0.211252	0.044955	1	1	-0.0371059
1701	ENSMUSG00000034958	ENSMUSG00000034958;ENSMUST00000146030	0.211252	0.044955	1	1	-0.0371059
1702	ENSMUSG00000035112	ENSMUSG00000035112;ENSMUST00000103108	0.523465	0.0437063	1	1	-0.273663
1703	ENSMUSG00000035112	ENSMUSG00000035112;ENSMUST00000139487	0.0553776	0.278888	1	1	-0.273663
1704	ENSMUSG00000035112	ENSMUSG00000035112;ENSMUST00000147741	0	1	1	1	-0.273663
1705	ENSMUSG00000035112	ENSMUSG00000035112;ENSMUST00000170056	0	1	1	1	-0.273663
1706	ENSMUSG00000035112	ENSMUSG00000035112;ENSMUST00000170372	-0.578842	0.0437063	1	1	-0.273663
1707	ENSMUSG00000035164	ENSMUSG00000035164;ENSMUST00000165519	-0.587995	0.0164835	1	1	-0.49723
1708	ENSMUSG00000035164	ENSMUSG00000035164;ENSMUST00000213645	0.587995	0.0164835	1	1	-0.49723
1709	ENSMUSG00000035168	ENSMUSG00000035168;ENSMUST00000037526	-0.113704	0.0919081	1	1	0.0830884
1710	ENSMUSG00000035168	ENSMUSG00000035168;ENSMUST00000112568	0.227407	0.0919081	1	1	0.0830884
1711	ENSMUSG00000035168	ENSMUSG00000035168;ENSMUST00000139863	-0.113704	0.0919081	1	1	0.0830884
1712	ENSMUSG00000035172	ENSMUSG00000035172;ENSMUST00000043397	0.545872	0.0861638	1	1	-0.731188
1713	ENSMUSG00000035172	ENSMUSG00000035172;ENSMUST00000123864	0.0711682	0.305528	1	1	-0.731188
1714	ENSMUSG00000035172	ENSMUSG00000035172;ENSMUST00000129895	0	1	1	1	-0.731188
1715	ENSMUSG00000035172	ENSMUSG00000035172;ENSMUST00000139200	0	1	1	1	-0.731188
1716	ENSMUSG00000035172	ENSMUSG00000035172;ENSMUST00000164474	-0.61704	0.0861638	1	1	-0.731188
1717	ENSMUSG00000035242	ENSMUSG00000035242;ENSMUST00000060987	0.107818	0.014985	1	1	1.82189
1718	ENSMUSG00000035242	ENSMUSG00000035242;ENSMUST00000177850	0.00921578	1	1	1	1.82189
1719	ENSMUSG00000035242	ENSMUSG00000035242;ENSMUST00000179172	-0.00050738	1	1	1	1.82189
1720	ENSMUSG00000035242	ENSMUSG00000035242;ENSMUST00000179341	0.00309902	1	1	1	1.82189
1721	ENSMUSG00000035242	ENSMUSG00000035242;ENSMUST00000179620	0.00219648	1	1	1	1.82189
1722	ENSMUSG00000035242	ENSMUSG00000035242;ENSMUST00000180036	-0.121822	0.014985	1	1	1.82189
1723	ENSMUSG00000035245	ENSMUSG00000035245;ENSMUST00000054344	0.117958	0.142857	1	1	0.296186
1724	ENSMUSG00000035245	ENSMUSG00000035245;ENSMUST00000113387	-0.029006	1	1	1	0.296186
1725	ENSMUSG00000035245	ENSMUSG00000035245;ENSMUST00000136575	0	1	1	1	0.296186
1726	ENSMUSG00000035245	ENSMUSG00000035245;ENSMUST00000142116	0.233373	0.0734266	1	1	0.296186
1727	ENSMUSG00000035245	ENSMUSG00000035245;ENSMUST00000142553	-0.0628625	0.225524	1	1	0.296186
1728	ENSMUSG00000035245	ENSMUSG00000035245;ENSMUST00000204331	-0.259463	0.0734266	1	1	0.296186
1729	ENSMUSG00000035278	ENSMUSG00000035278;ENSMUST00000036805	0.177605	0.023976	1	1	1.10943
1730	ENSMUSG00000035278	ENSMUSG00000035278;ENSMUST00000218209	-0.0167562	1	1	1	1.10943
1731	ENSMUSG00000035278	ENSMUSG00000035278;ENSMUST00000219378	-0.0102986	1	1	1	1.10943
1732	ENSMUSG00000035278	ENSMUSG00000035278;ENSMUST00000219959	-0.15055	0.023976	1	1	1.10943
1733	ENSMUSG00000035486	ENSMUSG00000035486;ENSMUST00000039836	-0.544819	0.0234765	1	1	-0.558194
1734	ENSMUSG00000035486	ENSMUSG00000035486;ENSMUST00000105351	0.544819	0.0234765	1	1	-0.558194
1735	ENSMUSG00000035559	ENSMUSG00000035559;ENSMUST00000038626	-0.204235	0.0704296	1	1	-0.123414
1736	ENSMUSG00000035559	ENSMUSG00000035559;ENSMUST00000212617	0.204235	0.0704296	1	1	-0.123414
1737	ENSMUSG00000035762	ENSMUSG00000035762;ENSMUST00000057495	-0.180479	0.0689311	1	1	0.959765
1738	ENSMUSG00000035762	ENSMUSG00000035762;ENSMUST00000223827	0.0832936	0.0949051	1	1	0.959765
1739	ENSMUSG00000035762	ENSMUSG00000035762;ENSMUST00000223862	0.0059199	1	1	1	0.959765
1740	ENSMUSG00000035762	ENSMUSG00000035762;ENSMUST00000224525	0	1	1	1	0.959765
1741	ENSMUSG00000035762	ENSMUSG00000035762;ENSMUST00000225069	0.0837166	0.0949051	1	1	0.959765
1742	ENSMUSG00000035762	ENSMUSG00000035762;ENSMUST00000225708	0.00754915	1	1	1	0.959765
1743	ENSMUSG00000035773	ENSMUSG00000035773;ENSMUST00000045529	0.585427	0.047952	1	1	-1.22515
1744	ENSMUSG00000035773	ENSMUSG00000035773;ENSMUST00000219745	-0.585427	0.047952	1	1	-1.22515
1745	ENSMUSG00000035944	ENSMUSG00000035944;ENSMUST00000124011	-0.158991	0.0724276	1	1	-0.0159084
1746	ENSMUSG00000035944	ENSMUSG00000035944;ENSMUST00000146088	0.158991	0.0724276	1	1	-0.0159084
1747	ENSMUSG00000036023	ENSMUSG00000036023;ENSMUST00000036126	0.108823	0.0724276	1	1	0.390503
1748	ENSMUSG00000036023	ENSMUSG00000036023;ENSMUST00000227810	-0.108823	0.0724276	1	1	0.390503
1749	ENSMUSG00000036027	ENSMUSG00000036027;ENSMUST00000039959	0.282322	0.031968	1	1	0.0182196
1750	ENSMUSG00000036027	ENSMUSG00000036027;ENSMUST00000181366	-0.282322	0.031968	1	1	0.0182196
1751	ENSMUSG00000036110	ENSMUSG00000036110;ENSMUST00000006786	-0.21432	0.0934066	1	1	-0.479727
1752	ENSMUSG00000036110	ENSMUSG00000036110;ENSMUST00000099697	0.21432	0.0934066	1	1	-0.479727
1753	ENSMUSG00000036111	ENSMUSG00000036111;ENSMUST00000036992	-0.214437	0.0779221	1	1	0.251543
1754	ENSMUSG00000036111	ENSMUSG00000036111;ENSMUST00000207178	0.0832796	0.1004	1	1	0.251543
1755	ENSMUSG00000036111	ENSMUSG00000036111;ENSMUST00000208136	0.131157	0.0996503	1	1	0.251543
1756	ENSMUSG00000036131	ENSMUSG00000036131;ENSMUST00000060650	0.274902	0.0839161	1	1	-1.47699
1757	ENSMUSG00000036131	ENSMUSG00000036131;ENSMUST00000164311	-0.274902	0.0839161	1	1	-1.47699
1758	ENSMUSG00000036242	ENSMUSG00000036242;ENSMUST00000036972	-0.281846	0.0969031	1	1	-0.994181
1759	ENSMUSG00000036242	ENSMUSG00000036242;ENSMUST00000118129	0.281846	0.0969031	1	1	-0.994181
1760	ENSMUSG00000036461	ENSMUSG00000036461;ENSMUST00000040131	-0.104982	0.0894106	1	1	0.20171
1761	ENSMUSG00000036461	ENSMUSG00000036461;ENSMUST00000110835	-0.104982	0.0894106	1	1	0.20171
1762	ENSMUSG00000036461	ENSMUSG00000036461;ENSMUST00000227192	0.209963	0.0894106	1	1	0.20171
1763	ENSMUSG00000036499	ENSMUSG00000036499;ENSMUST00000053484	-0.328679	0.0127373	1	1	0.299007
1764	ENSMUSG00000036499	ENSMUSG00000036499;ENSMUST00000218291	0.352666	0.0127373	1	1	0.299007
1765	ENSMUSG00000036499	ENSMUSG00000036499;ENSMUST00000218517	-0.0239864	1	1	1	0.299007
1766	ENSMUSG00000036561	ENSMUSG00000036561;ENSMUST00000088788	-0.0586806	0.0919081	1	1	1.17959
1767	ENSMUSG00000036561	ENSMUSG00000036561;ENSMUST00000226221	-0.00364077	1	1	1	1.17959
1768	ENSMUSG00000036561	ENSMUSG00000036561;ENSMUST00000227951	0.121002	0.0759241	1	1	1.17959
1769	ENSMUSG00000036561	ENSMUSG00000036561;ENSMUST00000228284	-0.0586806	0.0919081	1	1	1.17959
1770	ENSMUSG00000036578	ENSMUSG00000036578;ENSMUST00000073892	-0.327178	0.0534466	1	1	-0.435685
1771	ENSMUSG00000036578	ENSMUSG00000036578;ENSMUST00000206341	0.327178	0.0534466	1	1	-0.435685
1772	ENSMUSG00000036613	ENSMUSG00000036613;ENSMUST00000035657	-0.00855282	1	1	1	0.865831
1773	ENSMUSG00000036613	ENSMUSG00000036613;ENSMUST00000221555	0	1	1	1	0.865831
1774	ENSMUSG00000036613	ENSMUSG00000036613;ENSMUST00000221877	-0.196284	0.010989	1	1	0.865831
1775	ENSMUSG00000036613	ENSMUSG00000036613;ENSMUST00000222407	0.204836	0.010989	1	1	0.865831
1776	ENSMUSG00000036672	ENSMUSG00000036672;ENSMUST00000040776	0.173939	0.0729271	1	1	0.358721
1777	ENSMUSG00000036672	ENSMUSG00000036672;ENSMUST00000212431	0	1	1	1	0.358721
1778	ENSMUSG00000036672	ENSMUSG00000036672;ENSMUST00000212552	0	1	1	1	0.358721
1779	ENSMUSG00000036672	ENSMUSG00000036672;ENSMUST00000212839	-0.173939	0.0729271	1	1	0.358721
1780	ENSMUSG00000036745	ENSMUSG00000036745;ENSMUST00000037942	0.0653137	0.0839161	1	1	1.51863
1781	ENSMUSG00000036745	ENSMUSG00000036745;ENSMUST00000106134	-0.00884942	1	1	1	1.51863
1782	ENSMUSG00000036745	ENSMUSG00000036745;ENSMUST00000124743	-0.0582392	0.0839161	1	1	1.51863
1783	ENSMUSG00000036745	ENSMUSG00000036745;ENSMUST00000170055	0.00177495	1	1	1	1.51863
1784	ENSMUSG00000036764	ENSMUSG00000036764;ENSMUST00000043317	0.314358	0.0474525	1	1	-0.175115
1785	ENSMUSG00000036764	ENSMUSG00000036764;ENSMUST00000129625	-0.314358	0.0474525	1	1	-0.175115
1786	ENSMUSG00000036782	ENSMUSG00000036782;ENSMUST00000035973	-0.473397	0.0924076	1	1	-0.776854
1787	ENSMUSG00000036782	ENSMUSG00000036782;ENSMUST00000115313	0.475622	0.0924076	1	1	-0.776854
1788	ENSMUSG00000036782	ENSMUSG00000036782;ENSMUST00000115316	-0.00222515	1	1	1	-0.776854
1789	ENSMUSG00000036782	ENSMUSG00000036782;ENSMUST00000115317	0	1	1	1	-0.776854
1790	ENSMUSG00000036782	ENSMUSG00000036782;ENSMUST00000115319	-2e-10	1	1	1	-0.776854
1791	ENSMUSG00000036805	ENSMUSG00000036805;ENSMUST00000044018	0.333333	0.0894106	1	1	-1.22577
1792	ENSMUSG00000036805	ENSMUSG00000036805;ENSMUST00000114373	-0.333333	0.0894106	1	1	-1.22577
1793	ENSMUSG00000036867	ENSMUSG00000036867;ENSMUST00000041029	0.0819675	0.0749251	1	1	0.694261
1794	ENSMUSG00000036867	ENSMUSG00000036867;ENSMUST00000179458	-0.0819675	0.0749251	1	1	0.694261
1795	ENSMUSG00000036879	ENSMUSG00000036879;ENSMUST00000053771	-0.190513	0.0779221	1	1	0.508111
1796	ENSMUSG00000036879	ENSMUSG00000036879;ENSMUST00000160611	0	1	1	1	0.508111
1797	ENSMUSG00000036879	ENSMUSG00000036879;ENSMUST00000160731	-0.0234023	1	1	1	0.508111
1798	ENSMUSG00000036879	ENSMUSG00000036879;ENSMUST00000161850	0.022068	1	1	1	0.508111
1799	ENSMUSG00000036879	ENSMUSG00000036879;ENSMUST00000162464	0	1	1	1	0.508111
1800	ENSMUSG00000036879	ENSMUSG00000036879;ENSMUST00000162981	0.191848	0.0779221	1	1	0.508111
1801	ENSMUSG00000036898	ENSMUSG00000036898;ENSMUST00000085856	0.27457	0.0651848	1	1	-0.0828495
1802	ENSMUSG00000036898	ENSMUSG00000036898;ENSMUST00000100524	-0.27457	0.0651848	1	1	-0.0828495
1803	ENSMUSG00000036898	ENSMUSG00000036898;ENSMUST00000110912	0	1	1	1	-0.0828495
1804	ENSMUSG00000036934	ENSMUSG00000036934;ENSMUST00000047749	0.130886	0.015984	1	1	1.03205
1805	ENSMUSG00000036934	ENSMUSG00000036934;ENSMUST00000209355	-0.130886	0.015984	1	1	1.03205
1806	ENSMUSG00000037126	ENSMUSG00000037126;ENSMUST00000041391	-0.0649369	0.195804	1	1	0.77713
1807	ENSMUSG00000037126	ENSMUSG00000037126;ENSMUST00000096029	-0.0691241	0.195804	1	1	0.77713
1808	ENSMUSG00000037126	ENSMUSG00000037126;ENSMUST00000223903	0.278404	0.035964	1	1	0.77713
1809	ENSMUSG00000037126	ENSMUSG00000037126;ENSMUST00000223917	0	1	1	1	0.77713
1810	ENSMUSG00000037126	ENSMUSG00000037126;ENSMUST00000224447	-0.0276294	1	1	1	0.77713
1811	ENSMUSG00000037126	ENSMUSG00000037126;ENSMUST00000224556	-0.0147442	1	1	1	0.77713
1812	ENSMUSG00000037126	ENSMUSG00000037126;ENSMUST00000225323	-0.0691241	0.195804	1	1	0.77713
1813	ENSMUSG00000037126	ENSMUSG00000037126;ENSMUST00000225781	-0.0328456	1	1	1	0.77713
1814	ENSMUSG00000037159	ENSMUSG00000037159;ENSMUST00000038907	0.64731	0.0894106	1	1	-0.880819
1815	ENSMUSG00000037159	ENSMUSG00000037159;ENSMUST00000141490	-0.305366	0.0894106	1	1	-0.880819
1816	ENSMUSG00000037159	ENSMUSG00000037159;ENSMUST00000202464	-0.341944	0.0894106	1	1	-0.880819
1817	ENSMUSG00000037217	ENSMUSG00000037217;ENSMUST00000081893	0.666667	0.0444555	1	1	-1.47429
1818	ENSMUSG00000037217	ENSMUSG00000037217;ENSMUST00000115345	-0.666667	0.0444555	1	1	-1.47429
1819	ENSMUSG00000037279	ENSMUSG00000037279;ENSMUST00000037423	0.149227	0.0104895	1	1	1.24235
1820	ENSMUSG00000037279	ENSMUSG00000037279;ENSMUST00000103171	-0.149227	0.0104895	1	1	1.24235
1821	ENSMUSG00000037426	ENSMUSG00000037426;ENSMUST00000049780	-0.000853613	1	1	1	1.29082
1822	ENSMUSG00000037426	ENSMUSG00000037426;ENSMUST00000087897	0.00294983	1	1	1	1.29082
1823	ENSMUSG00000037426	ENSMUSG00000037426;ENSMUST00000118698	0	1	1	1	1.29082
1824	ENSMUSG00000037426	ENSMUSG00000037426;ENSMUST00000119705	-0.0190043	1	1	1	1.29082
1825	ENSMUSG00000037426	ENSMUSG00000037426;ENSMUST00000120902	0.0108823	1	1	1	1.29082
1826	ENSMUSG00000037426	ENSMUSG00000037426;ENSMUST00000124780	-0.000730864	1	1	1	1.29082
1827	ENSMUSG00000037426	ENSMUSG00000037426;ENSMUST00000125574	-0.0670583	0.205128	1	1	1.29082
1828	ENSMUSG00000037426	ENSMUSG00000037426;ENSMUST00000130461	0	1	1	1	1.29082
1829	ENSMUSG00000037426	ENSMUSG00000037426;ENSMUST00000137169	-0.0107276	1	1	1	1.29082
1830	ENSMUSG00000037426	ENSMUSG00000037426;ENSMUST00000149350	0.0228462	1	1	1	1.29082
1831	ENSMUSG00000037426	ENSMUSG00000037426;ENSMUST00000150130	-0.202127	0.034965	1	1	1.29082
1832	ENSMUSG00000037426	ENSMUSG00000037426;ENSMUST00000195980	0.023259	1	1	1	1.29082
1833	ENSMUSG00000037426	ENSMUSG00000037426;ENSMUST00000201836	0	1	1	1	1.29082
1834	ENSMUSG00000037426	ENSMUSG00000037426;ENSMUST00000202927	0.240564	0.034965	1	1	1.29082
1835	ENSMUSG00000037463	ENSMUSG00000037463;ENSMUST00000039998	-0.0149322	1	1	1	0.559221
1836	ENSMUSG00000037463	ENSMUSG00000037463;ENSMUST00000108280	-0.0135083	1	1	1	0.559221
1837	ENSMUSG00000037463	ENSMUSG00000037463;ENSMUST00000108281	-0.0227777	1	1	1	0.559221
1838	ENSMUSG00000037463	ENSMUSG00000037463;ENSMUST00000127368	-0.13167	0.0911588	1	1	0.559221
1839	ENSMUSG00000037463	ENSMUSG00000037463;ENSMUST00000151227	0.182888	0.0911588	1	1	0.559221
1840	ENSMUSG00000037660	ENSMUSG00000037660;ENSMUST00000037313	0.333333	0.0859141	1	1	-1.43163
1841	ENSMUSG00000037660	ENSMUSG00000037660;ENSMUST00000220073	-0.333333	0.0859141	1	1	-1.43163
1842	ENSMUSG00000037709	ENSMUSG00000037709;ENSMUST00000089860	0.333333	0.0829171	1	1	-1.3066
1843	ENSMUSG00000037709	ENSMUSG00000037709;ENSMUST00000173193	-0.333333	0.0829171	1	1	-1.3066
1844	ENSMUSG00000037712	ENSMUSG00000037712;ENSMUST00000045905	-0.212829	0.0959041	1	1	0.355553
1845	ENSMUSG00000037712	ENSMUSG00000037712;ENSMUST00000141424	0.0917727	0.130536	1	1	0.355553
1846	ENSMUSG00000037712	ENSMUSG00000037712;ENSMUST00000149723	0.136033	0.108891	1	1	0.355553
1847	ENSMUSG00000037712	ENSMUSG00000037712;ENSMUST00000150660	-0.0149766	1	1	1	0.355553
1848	ENSMUSG00000037805	ENSMUSG00000037805;ENSMUST00000042334	0.0809923	0.0284715	1	1	1.5115
1849	ENSMUSG00000037805	ENSMUSG00000037805;ENSMUST00000129935	-0.0809923	0.0284715	1	1	1.5115
1850	ENSMUSG00000037996	ENSMUSG00000037996;ENSMUST00000044990	0	1	1	1	-1.37301
1851	ENSMUSG00000037996	ENSMUSG00000037996;ENSMUST00000107155	0	1	1	1	-1.37301
1852	ENSMUSG00000037996	ENSMUSG00000037996;ENSMUST00000107157	0.924635	0.0961538	1	1	-1.37301
1853	ENSMUSG00000037996	ENSMUSG00000037996;ENSMUST00000107158	-0.706592	0.0961538	1	1	-1.37301
1854	ENSMUSG00000037996	ENSMUSG00000037996;ENSMUST00000146815	-0.218043	0.14985	1	1	-1.37301
1855	ENSMUSG00000038005	ENSMUSG00000038005;ENSMUST00000037190	0.113393	0.034965	1	1	1.16145
1856	ENSMUSG00000038005	ENSMUSG00000038005;ENSMUST00000136098	0.00534163	1	1	1	1.16145
1857	ENSMUSG00000038005	ENSMUSG00000038005;ENSMUST00000146863	-0.124077	0.034965	1	1	1.16145
1858	ENSMUSG00000038005	ENSMUSG00000038005;ENSMUST00000149267	0.00534163	1	1	1	1.16145
1859	ENSMUSG00000038011	ENSMUSG00000038011;ENSMUST00000058440	0.0921009	0.0644356	1	1	0.649655
1860	ENSMUSG00000038011	ENSMUSG00000038011;ENSMUST00000141137	-0.0921009	0.0644356	1	1	0.649655
1861	ENSMUSG00000038121	ENSMUSG00000038121;ENSMUST00000042852	-0.103722	0.0554446	1	1	0.633042
1862	ENSMUSG00000038121	ENSMUSG00000038121;ENSMUST00000152193	0.103722	0.0554446	1	1	0.633042
1863	ENSMUSG00000038286	ENSMUSG00000038286;ENSMUST00000040656	-0.235068	0.0217283	1	1	0.510722
1864	ENSMUSG00000038286	ENSMUSG00000038286;ENSMUST00000222658	0.235068	0.0217283	1	1	0.510722
1865	ENSMUSG00000038286	ENSMUSG00000038286;ENSMUST00000222691	0	1	1	1	0.510722
1866	ENSMUSG00000038393	ENSMUSG00000038393;ENSMUST00000049093	0.088516	0.0504496	1	1	0.742155
1867	ENSMUSG00000038393	ENSMUSG00000038393;ENSMUST00000074519	-0.088516	0.0504496	1	1	0.742155
1868	ENSMUSG00000038412	ENSMUSG00000038412;ENSMUST00000060251	0.0112073	1	1	1	2.44201
1869	ENSMUSG00000038412	ENSMUSG00000038412;ENSMUST00000213124	0.0112073	1	1	1	2.44201
1870	ENSMUSG00000038412	ENSMUSG00000038412;ENSMUST00000213147	-0.000196152	1	1	1	2.44201
1871	ENSMUSG00000038412	ENSMUSG00000038412;ENSMUST00000214988	0.0455185	1	1	1	2.44201
1872	ENSMUSG00000038412	ENSMUSG00000038412;ENSMUST00000215007	0.000309962	1	1	1	2.44201
1873	ENSMUSG00000038412	ENSMUSG00000038412;ENSMUST00000215300	0.0112073	1	1	1	2.44201
1874	ENSMUSG00000038412	ENSMUSG00000038412;ENSMUST00000216914	-0.0792542	0.034965	1	1	2.44201
1875	ENSMUSG00000038539	ENSMUSG00000038539;ENSMUST00000047356	-0.107079	0.0639361	1	1	0.47505
1876	ENSMUSG00000038539	ENSMUSG00000038539;ENSMUST00000107893	-0.107079	0.0639361	1	1	0.47505
1877	ENSMUSG00000038539	ENSMUSG00000038539;ENSMUST00000209072	0.214158	0.0614386	1	1	0.47505
1878	ENSMUSG00000038618	ENSMUSG00000038618;ENSMUST00000046890	-0.060949	0.221778	1	1	1.09016
1879	ENSMUSG00000038618	ENSMUSG00000038618;ENSMUST00000127613	0.130422	0.0839161	1	1	1.09016
1880	ENSMUSG00000038618	ENSMUSG00000038618;ENSMUST00000133763	0.0114786	1	1	1	1.09016
1881	ENSMUSG00000038618	ENSMUSG00000038618;ENSMUST00000141804	0	1	1	1	1.09016
1882	ENSMUSG00000038618	ENSMUSG00000038618;ENSMUST00000148975	0	1	1	1	1.09016
1883	ENSMUSG00000038618	ENSMUSG00000038618;ENSMUST00000153081	-0.0262423	1	1	1	1.09016
1884	ENSMUSG00000038618	ENSMUSG00000038618;ENSMUST00000209500	-0.0210743	1	1	1	1.09016
1885	ENSMUSG00000038618	ENSMUSG00000038618;ENSMUST00000210993	-0.0336347	1	1	1	1.09016
1886	ENSMUSG00000038642	ENSMUSG00000038642;ENSMUST00000015667	0.324831	0.01998	1	1	0.114177
1887	ENSMUSG00000038642	ENSMUSG00000038642;ENSMUST00000116304	-0.324831	0.01998	1	1	0.114177
1888	ENSMUSG00000038712	ENSMUSG00000038712;ENSMUST00000039537	0.0212541	1	1	1	1.09397
1889	ENSMUSG00000038712	ENSMUSG00000038712;ENSMUST00000107187	0.102929	0.047952	1	1	1.09397
1890	ENSMUSG00000038712	ENSMUSG00000038712;ENSMUST00000143498	-0.145437	0.045954	1	1	1.09397
1891	ENSMUSG00000038712	ENSMUSG00000038712;ENSMUST00000168223	0.0212541	1	1	1	1.09397
1892	ENSMUSG00000038740	ENSMUSG00000038740;ENSMUST00000041555	0.221975	0.0949051	1	1	-0.566493
1893	ENSMUSG00000038740	ENSMUSG00000038740;ENSMUST00000148660	-0.221975	0.0949051	1	1	-0.566493
1894	ENSMUSG00000038765	ENSMUSG00000038765;ENSMUST00000041730	0.333332	0.0999001	1	1	-1.23915
1895	ENSMUSG00000038765	ENSMUSG00000038765;ENSMUST00000176067	-0.333332	0.0999001	1	1	-1.23915
1896	ENSMUSG00000038774	ENSMUSG00000038774;ENSMUST00000035606	0.0891258	0.0756743	1	1	0.862734
1897	ENSMUSG00000038774	ENSMUSG00000038774;ENSMUST00000219226	-0.0891258	0.0756743	1	1	0.862734
1898	ENSMUSG00000038774	ENSMUSG00000038774;ENSMUST00000220355	0	1	1	1	0.862734
1899	ENSMUSG00000038827	ENSMUSG00000038827;ENSMUST00000045368	-0.00308403	1	1	1	0.741591
1900	ENSMUSG00000038827	ENSMUSG00000038827;ENSMUST00000131520	-0.0857113	0.0891608	1	1	0.741591
1901	ENSMUSG00000038827	ENSMUSG00000038827;ENSMUST00000147763	0.0887953	0.0891608	1	1	0.741591
1902	ENSMUSG00000038886	ENSMUSG00000038886;ENSMUST00000098346	0.111262	0.0374625	1	1	1.40771
1903	ENSMUSG00000038886	ENSMUSG00000038886;ENSMUST00000205436	0	1	1	1	1.40771
1904	ENSMUSG00000038886	ENSMUSG00000038886;ENSMUST00000205853	0.00488207	1	1	1	1.40771
1905	ENSMUSG00000038886	ENSMUSG00000038886;ENSMUST00000206212	-0.11915	0.0374625	1	1	1.40771
1906	ENSMUSG00000038886	ENSMUSG00000038886;ENSMUST00000206301	0.0030055	1	1	1	1.40771
1907	ENSMUSG00000038886	ENSMUSG00000038886;ENSMUST00000206807	0	1	1	1	1.40771
1908	ENSMUSG00000038957	ENSMUSG00000038957;ENSMUST00000043990	-0.0971804	0.0899101	1	1	0.687951
1909	ENSMUSG00000038957	ENSMUSG00000038957;ENSMUST00000137245	0.0971804	0.0899101	1	1	0.687951
1910	ENSMUSG00000038957	ENSMUSG00000038957;ENSMUST00000142807	0	1	1	1	0.687951
1911	ENSMUSG00000038991	ENSMUSG00000038991;ENSMUST00000035988	0.0244427	1	1	1	-0.0890342
1912	ENSMUSG00000038991	ENSMUSG00000038991;ENSMUST00000160653	-0.261042	0.0854146	1	1	-0.0890342
1913	ENSMUSG00000038991	ENSMUSG00000038991;ENSMUST00000162075	0.236599	0.0854146	1	1	-0.0890342
1914	ENSMUSG00000039058	ENSMUSG00000039058;ENSMUST00000045262	0.186936	0.0684316	1	1	-0.132014
1915	ENSMUSG00000039058	ENSMUSG00000039058;ENSMUST00000200062	-0.186936	0.0684316	1	1	-0.132014
1916	ENSMUSG00000039103	ENSMUSG00000039103;ENSMUST00000046045	-0.0986193	0.370879	1	1	0.599111
1917	ENSMUSG00000039103	ENSMUSG00000039103;ENSMUST00000196504	0.0166285	1	1	1	0.599111
1918	ENSMUSG00000039103	ENSMUSG00000039103;ENSMUST00000196529	-0.0633212	0.413919	1	1	0.599111
1919	ENSMUSG00000039103	ENSMUSG00000039103;ENSMUST00000196815	0.282741	0.0769231	1	1	0.599111
1920	ENSMUSG00000039103	ENSMUSG00000039103;ENSMUST00000198460	0.00322111	1	1	1	0.599111
1921	ENSMUSG00000039103	ENSMUSG00000039103;ENSMUST00000198648	-0.0221613	1	1	1	0.599111
1922	ENSMUSG00000039103	ENSMUSG00000039103;ENSMUST00000198750	-0.0453785	1	1	1	0.599111
1923	ENSMUSG00000039103	ENSMUSG00000039103;ENSMUST00000199423	9.48e-08	1	1	1	0.599111
1924	ENSMUSG00000039103	ENSMUSG00000039103;ENSMUST00000199470	-0.0477432	1	1	1	0.599111
1925	ENSMUSG00000039103	ENSMUSG00000039103;ENSMUST00000199685	-0.0253674	1	1	1	0.599111
1926	ENSMUSG00000039103	ENSMUSG00000039103;ENSMUST00000200589	0	1	1	1	0.599111
1927	ENSMUSG00000039116	ENSMUSG00000039116;ENSMUST00000041168	-0.333333	0.036963	1	1	-1.73447
1928	ENSMUSG00000039116	ENSMUSG00000039116;ENSMUST00000208429	0.333333	0.036963	1	1	-1.73447
1929	ENSMUSG00000039130	ENSMUSG00000039130;ENSMUST00000080812	0.137046	0.0884116	1	1	0.817931
1930	ENSMUSG00000039130	ENSMUSG00000039130;ENSMUST00000102992	0.0124407	1	1	1	0.817931
1931	ENSMUSG00000039130	ENSMUSG00000039130;ENSMUST00000115184	-0.0147894	1	1	1	0.817931
1932	ENSMUSG00000039130	ENSMUSG00000039130;ENSMUST00000136255	-0.138647	0.0884116	1	1	0.817931
1933	ENSMUSG00000039130	ENSMUSG00000039130;ENSMUST00000147990	0.00394899	1	1	1	0.817931
1934	ENSMUSG00000039130	ENSMUSG00000039130;ENSMUST00000152391	0	1	1	1	0.817931
1935	ENSMUSG00000039145	ENSMUSG00000039145;ENSMUST00000044009	-0.129197	0.0979021	1	1	-0.129434
1936	ENSMUSG00000039145	ENSMUSG00000039145;ENSMUST00000114987	0.129197	0.0979021	1	1	-0.129434
1937	ENSMUSG00000039157	ENSMUSG00000039157;ENSMUST00000048375	-0.0529543	0.133367	1	1	0.578343
1938	ENSMUSG00000039157	ENSMUSG00000039157;ENSMUST00000133366	0.218519	0.0367133	1	1	0.578343
1939	ENSMUSG00000039157	ENSMUSG00000039157;ENSMUST00000133512	-0.165564	0.0367133	1	1	0.578343
1940	ENSMUSG00000039163	ENSMUSG00000039163;ENSMUST00000044220	0.173723	0.00649351	1	1	1.36908
1941	ENSMUSG00000039163	ENSMUSG00000039163;ENSMUST00000215799	-0.173723	0.00649351	1	1	1.36908
1942	ENSMUSG00000039219	ENSMUSG00000039219;ENSMUST00000039538	-0.0188527	1	1	1	0.621854
1943	ENSMUSG00000039219	ENSMUSG00000039219;ENSMUST00000110533	0	1	1	1	0.621854
1944	ENSMUSG00000039219	ENSMUSG00000039219;ENSMUST00000110534	-0.170768	0.0856643	1	1	0.621854
1945	ENSMUSG00000039219	ENSMUSG00000039219;ENSMUST00000110536	-0.0188527	1	1	1	0.621854
1946	ENSMUSG00000039219	ENSMUSG00000039219;ENSMUST00000129488	0	1	1	1	0.621854
1947	ENSMUSG00000039219	ENSMUSG00000039219;ENSMUST00000151151	0.198495	0.0856643	1	1	0.621854
1948	ENSMUSG00000039219	ENSMUSG00000039219;ENSMUST00000222928	0.00997841	1	1	1	0.621854
1949	ENSMUSG00000039234	ENSMUSG00000039234;ENSMUST00000047923	-0.352214	0.0599401	1	1	-0.396081
1950	ENSMUSG00000039234	ENSMUSG00000039234;ENSMUST00000200333	0.352214	0.0599401	1	1	-0.396081
1951	ENSMUSG00000039318	ENSMUSG00000039318;ENSMUST00000069652	-0.0965542	0.0774226	1	1	0.522473
1952	ENSMUSG00000039318	ENSMUSG00000039318;ENSMUST00000194740	0.0965542	0.0774226	1	1	0.522473
1953	ENSMUSG00000039328	ENSMUSG00000039328;ENSMUST00000046941	0.498305	0.0529471	1	1	-0.954871
1954	ENSMUSG00000039328	ENSMUSG00000039328;ENSMUST00000217278	-0.498305	0.0529471	1	1	-0.954871
1955	ENSMUSG00000039342	ENSMUSG00000039342;ENSMUST00000053499	0.0973443	0.045954	1	1	1.09722
1956	ENSMUSG00000039342	ENSMUSG00000039342;ENSMUST00000211837	-0.124141	0.045954	1	1	1.09722
1957	ENSMUSG00000039342	ENSMUSG00000039342;ENSMUST00000212573	-0.0310975	1	1	1	1.09722
1958	ENSMUSG00000039342	ENSMUSG00000039342;ENSMUST00000212710	0.0578941	0.0839161	1	1	1.09722
1959	ENSMUSG00000039483	ENSMUSG00000039483;ENSMUST00000041726	-0.147783	0.0509491	1	1	0.389699
1960	ENSMUSG00000039483	ENSMUSG00000039483;ENSMUST00000129628	0.147783	0.0509491	1	1	0.389699
1961	ENSMUSG00000039579	ENSMUSG00000039579;ENSMUST00000076674	0.415726	0.0784216	1	1	-1.36082
1962	ENSMUSG00000039579	ENSMUSG00000039579;ENSMUST00000093859	-0.415726	0.0784216	1	1	-1.36082
1963	ENSMUSG00000039601	ENSMUSG00000039601;ENSMUST00000044792	0.00691223	1	1	1	0.179999
1964	ENSMUSG00000039601	ENSMUSG00000039601;ENSMUST00000044895	0.193253	0.113054	1	1	0.179999
1965	ENSMUSG00000039601	ENSMUSG00000039601;ENSMUST00000177857	0.00691223	1	1	1	0.179999
1966	ENSMUSG00000039601	ENSMUSG00000039601;ENSMUST00000228972	0.00703424	1	1	1	0.179999
1967	ENSMUSG00000039601	ENSMUSG00000039601;ENSMUST00000229240	0	1	1	1	0.179999
1968	ENSMUSG00000039601	ENSMUSG00000039601;ENSMUST00000229744	0.193253	0.113054	1	1	0.179999
1969	ENSMUSG00000039601	ENSMUSG00000039601;ENSMUST00000229939	-0.407365	0.0629371	1	1	0.179999
1970	ENSMUSG00000039630	ENSMUSG00000039630;ENSMUST00000037748	0.169898	0	0	0.000665176	2.02668
1971	ENSMUSG00000039630	ENSMUSG00000039630;ENSMUST00000161769	0.00016993	1	1	1	2.02668
1972	ENSMUSG00000039630	ENSMUSG00000039630;ENSMUST00000188044	0.03707	1	1	1	2.02668
1973	ENSMUSG00000039630	ENSMUSG00000039630;ENSMUST00000189450	-0.207138	0	0	0.000665176	2.02668
1974	ENSMUSG00000039714	ENSMUSG00000039714;ENSMUST00000045068	-0.430279	0.0861638	1	1	-0.579454
1975	ENSMUSG00000039714	ENSMUSG00000039714;ENSMUST00000215487	-0.0849645	0.172827	1	1	-0.579454
1976	ENSMUSG00000039714	ENSMUSG00000039714;ENSMUST00000217015	0.515243	0.0861638	1	1	-0.579454
1977	ENSMUSG00000039720	ENSMUSG00000039720;ENSMUST00000038174	-0.0691028	0.014985	1	1	1.98789
1978	ENSMUSG00000039720	ENSMUSG00000039720;ENSMUST00000209299	0.0691028	0.014985	1	1	1.98789
1979	ENSMUSG00000039745	ENSMUSG00000039745;ENSMUST00000085272	0.0602282	0.0344655	1	1	1.26777
1980	ENSMUSG00000039745	ENSMUSG00000039745;ENSMUST00000207895	-0.0602282	0.0344655	1	1	1.26777
1981	ENSMUSG00000039814	ENSMUSG00000039814;ENSMUST00000055503	-0.185052	0.135198	1	1	-0.448468
1982	ENSMUSG00000039814	ENSMUSG00000039814;ENSMUST00000095438	-0.426945	0.0729271	1	1	-0.448468
1983	ENSMUSG00000039814	ENSMUSG00000039814;ENSMUST00000143913	0.0463719	1	1	1	-0.448468
1984	ENSMUSG00000039814	ENSMUSG00000039814;ENSMUST00000152974	0.565625	0.0729271	1	1	-0.448468
1985	ENSMUSG00000039879	ENSMUSG00000039879;ENSMUST00000037879	0.0518949	0.0984016	1	1	0.808796
1986	ENSMUSG00000039879	ENSMUSG00000039879;ENSMUST00000217949	-0.0518949	0.0984016	1	1	0.808796
1987	ENSMUSG00000039942	ENSMUSG00000039942;ENSMUST00000047379	0.666667	0.0474525	1	1	-1.31395
1988	ENSMUSG00000039942	ENSMUSG00000039942;ENSMUST00000120563	-0.666667	0.0474525	1	1	-1.31395
1989	ENSMUSG00000039956	ENSMUSG00000039956;ENSMUST00000038197	0.557289	0.0322178	1	1	-0.3012
1990	ENSMUSG00000039956	ENSMUSG00000039956;ENSMUST00000125429	-0.557289	0.0322178	1	1	-0.3012
1991	ENSMUSG00000039956	ENSMUSG00000039956;ENSMUST00000138984	0	1	1	1	-0.3012
1992	ENSMUSG00000039967	ENSMUSG00000039967;ENSMUST00000047950	-0.166828	0.0924076	1	1	-0.131459
1993	ENSMUSG00000039967	ENSMUSG00000039967;ENSMUST00000098163	0.166828	0.0924076	1	1	-0.131459
1994	ENSMUSG00000039987	ENSMUSG00000039987;ENSMUST00000118174	0.243236	0.041958	1	1	0.250021
1995	ENSMUSG00000039987	ENSMUSG00000039987;ENSMUST00000124431	0	1	1	1	0.250021
1996	ENSMUSG00000039987	ENSMUSG00000039987;ENSMUST00000153194	0	1	1	1	0.250021
1997	ENSMUSG00000039987	ENSMUSG00000039987;ENSMUST00000156044	-0.243236	0.041958	1	1	0.250021
1998	ENSMUSG00000040044	ENSMUSG00000040044;ENSMUST00000048706	0.112943	0.0981518	1	1	0.514903
1999	ENSMUSG00000040044	ENSMUSG00000040044;ENSMUST00000108142	-0.11675	0.0981518	1	1	0.514903
[truncated: 1,081 more rows]
