# Supplementary material for: Gene editing of the multi-copy H2A.B gene and its importance for fertility
Source: Genome Biol. 2019 Jan 31;20:23. doi: 10.1186/s13059-019-1633-3 (PMC6357441; doi:10.1186/s13059-019-1633-3)
Supplement: Supplementary file 22 — Table S10. Results of the differential splicing analysis showing alternative 5′ splice site usage comparing wt with H2A.B.3 KO round spermatids. (XLSX 31 kb) [file 13059_2019_1633_MOESM22_ESM.xlsx]

## Sheet: A5_suppa_results
	ensembl_gene_id	Event_id	A5-A5_dPSI	A5-A5_p-val	qval	lfdr	tpm
1	ENSMUSG00000000247	ENSMUSG00000000247;A5:2:38351973-38353311:38351893-38353311:+	0.429263	0.0929071	1	1	0.952126
2	ENSMUSG00000000915	ENSMUSG00000000915;A5:5:124001092-124001206:124001090-124001206:+	-0.0971641	0.0744256	1	1	0.710057
3	ENSMUSG00000004937	ENSMUSG00000004937;A5:10:81052251-81059906:81052251-81059918:-	0.0711337	0.0649351	1	1	1.70881
4	ENSMUSG00000004937	ENSMUSG00000004937;A5:10:81052251-81059906:81052251-81060128:-	NA	1	1	1	1.70881
5	ENSMUSG00000005150	ENSMUSG00000005150;A5:8:85079837-85080054:85079837-85080120:-	-0.10432	0.0874126	1	1	0.537916
6	ENSMUSG00000005803	ENSMUSG00000005803;A5:2:122765672-122784944:122765439-122784944:+	-0.0611947	0.0164835	1	1	2.80311
7	ENSMUSG00000006471	ENSMUSG00000006471;A5:2:25254941-25255150:25254941-25255217:-	NA	1	1	1	0.197611
8	ENSMUSG00000006471	ENSMUSG00000006471;A5:2:25255027-25255150:25255027-25255217:-	-0.314192	0.0814186	1	1	0.197611
9	ENSMUSG00000009035	ENSMUSG00000009035;A5:15:79378713-79402806:79378713-79402847:-	0.279143	0.027972	1	1	0.370911
10	ENSMUSG00000010453	ENSMUSG00000010453;A5:1:36365652-36367750:36365652-36367769:-	0.0733336	0.0454545	1	1	1.37949
11	ENSMUSG00000015942	ENSMUSG00000015942;A5:5:134191427-134192653:134191277-134192653:+	0.227903	0.0539461	1	1	0.0749177
12	ENSMUSG00000016481	ENSMUSG00000016481;A5:1:195130009-195131060:195130009-195131088:-	-0.539177	0.0604396	1	1	0.0287727
13	ENSMUSG00000016481	ENSMUSG00000016481;A5:1:195130009-195131060:195130009-195131188:-	NA	1	1	1	0.0287727
14	ENSMUSG00000016481	ENSMUSG00000016481;A5:1:195130009-195131088:195130009-195131188:-	NA	1	1	1	0.0287727
15	ENSMUSG00000016481	ENSMUSG00000016481;A5:1:195130009-195131188:195130009-195131502:-	NA	1	1	1	0.0287727
16	ENSMUSG00000017747	ENSMUSG00000017747;A5:11:100770350-100770855:100770350-100770879:-	0.243938	0.0899101	1	1	-0.348692
17	ENSMUSG00000017868	ENSMUSG00000017868;A5:2:162988196-162991415:162987595-162991415:+	-0.250902	0.0904096	1	1	-0.329888
18	ENSMUSG00000018322	ENSMUSG00000018322;A5:2:164066669-164070467:164066669-164070913:-	0.0773288	0.0944056	1	1	0.69058
19	ENSMUSG00000018666	ENSMUSG00000018666;A5:11:96802998-96806616:96802822-96806616:+	0.0605067	0.0894106	1	1	0.949132
20	ENSMUSG00000018995	ENSMUSG00000018995;A5:7:96951944-96955944:96951655-96955944:+	NA	1	1	1	0.42864
21	ENSMUSG00000018995	ENSMUSG00000018995;A5:7:97059873-97062569:97059812-97062569:+	-0.174491	0.0534466	1	1	0.42864
22	ENSMUSG00000019082	ENSMUSG00000019082;A5:7:141432139-141432614:141432139-141432663:-	NA	1	1	1	-0.0534921
23	ENSMUSG00000019082	ENSMUSG00000019082;A5:7:141432753-141433576:141432753-141433581:-	NA	1	1	1	-0.0534921
24	ENSMUSG00000019082	ENSMUSG00000019082;A5:7:141432753-141433576:141432753-141433593:-	NA	1	1	1	-0.0534921
25	ENSMUSG00000019082	ENSMUSG00000019082;A5:7:141432753-141433581:141432753-141433593:-	NA	1	1	1	-0.0534921
26	ENSMUSG00000019082	ENSMUSG00000019082;A5:7:141434025-141434156:141434025-141434301:-	NA	1	1	1	-0.0534921
27	ENSMUSG00000019082	ENSMUSG00000019082;A5:7:141434329-141434469:141434329-141434531:-	-0.629916	0.0939061	1	1	-0.0534921
28	ENSMUSG00000019082	ENSMUSG00000019082;A5:7:141434329-141434531:141434329-141434587:-	0.310342	0.132368	1	1	-0.0534921
29	ENSMUSG00000019082	ENSMUSG00000019082;A5:7:141434329-141437555:141434329-141437569:-	NA	1	1	1	-0.0534921
30	ENSMUSG00000020009	ENSMUSG00000020009;A5:10:19597530-19601320:19597516-19601320:+	-0.22827	0.0529471	1	1	0.0378631
31	ENSMUSG00000020057	ENSMUSG00000020057;A5:10:88344711-88356758:88344711-88356792:-	-0.059255	0.0599401	1	1	1.24766
32	ENSMUSG00000020178	ENSMUSG00000020178;A5:10:75317147-75325785:75317143-75325785:+	0.511609	0.0889111	1	1	-1.109
33	ENSMUSG00000020258	ENSMUSG00000020258;A5:9:106157904-106158000:106157904-106158041:-	0	1	1	1	0.526142
34	ENSMUSG00000020258	ENSMUSG00000020258;A5:9:106157904-106158000:106157904-106158051:-	0	1	1	1	0.526142
35	ENSMUSG00000020258	ENSMUSG00000020258;A5:9:106157904-106158041:106157904-106158051:-	-0.259648	0.0944056	1	1	0.526142
36	ENSMUSG00000020279	ENSMUSG00000020279;A5:11:32191849-32192647:32191849-32192699:-	0.305	0.0989011	1	1	-0.503293
37	ENSMUSG00000020279	ENSMUSG00000020279;A5:11:32193381-32193679:32193381-32193734:-	-0.305	0.0989011	1	1	-0.503293
38	ENSMUSG00000020288	ENSMUSG00000020288;A5:11:23491582-23492138:23491582-23492218:-	NA	1	1	1	1.39559
39	ENSMUSG00000020288	ENSMUSG00000020288;A5:11:23495064-23496691:23495064-23496766:-	0.0616374	0.0664336	1	1	1.39559
40	ENSMUSG00000020364	ENSMUSG00000020364;A5:11:51060154-51060860:51060041-51060860:+	-0.665742	0.0629371	1	1	-1.13644
41	ENSMUSG00000020456	ENSMUSG00000020456;A5:11:6291769-6296952:6291693-6296952:+	NA	1	1	1	1.64275
42	ENSMUSG00000020456	ENSMUSG00000020456;A5:11:6292513-6296952:6292291-6296952:+	-0.0520265	0.0754246	1	1	1.64275
43	ENSMUSG00000020593	ENSMUSG00000020593;A5:12:16580904-16589498:16580904-16589718:-	-0.0534959	0.0244755	1	1	2.44825
44	ENSMUSG00000020776	ENSMUSG00000020776;A5:11:116165912-116167133:116165912-116167552:-	NA	1	1	1	1.4431
45	ENSMUSG00000020776	ENSMUSG00000020776;A5:11:116167228-116167552:116167228-116167562:-	-0.106239	0.026973	1	1	1.4431
46	ENSMUSG00000021090	ENSMUSG00000021090;A5:12:72442168-72449320:72442101-72449320:+	NA	1	1	1	1.92469
47	ENSMUSG00000021090	ENSMUSG00000021090;A5:12:72503529-72506286:72503525-72506286:+	0.0557928	0.0354645	1	1	1.92469
48	ENSMUSG00000021420	ENSMUSG00000021420;A5:13:36118005-36204509:36117793-36204509:+	0.0796157	0.0624376	1	1	1.46124
49	ENSMUSG00000021867	ENSMUSG00000021867;A5:14:26204950-26205059:26204950-26205167:-	0.162192	0.0614386	1	1	0.249897
50	ENSMUSG00000021891	ENSMUSG00000021891;A5:14:31492456-31493237:31492456-31493597:-	-0.0550501	0.0929071	1	1	1.37089
51	ENSMUSG00000022285	ENSMUSG00000022285;A5:15:36793675-36794145:36793675-36794461:-	-0.0767639	0.0234765	1	1	2.18013
52	ENSMUSG00000022436	ENSMUSG00000022436;A5:15:78910099-78911930:78910093-78911930:+	0.486879	0.0939061	1	1	-0.488477
53	ENSMUSG00000022779	ENSMUSG00000022779;A5:16:16870898-16875069:16870829-16875069:+	0.601392	0.0014985	1	1	1.61154
54	ENSMUSG00000022779	ENSMUSG00000022779;A5:16:16870898-16877832:16870829-16877832:+	NA	1	1	1	1.61154
55	ENSMUSG00000022779	ENSMUSG00000022779;A5:16:16871055-16875069:16870898-16875069:+	-0.0053192	1	1	1	1.61154
56	ENSMUSG00000022779	ENSMUSG00000022779;A5:16:16871055-16875072:16870829-16875072:+	0.0165006	1	1	1	1.61154
57	ENSMUSG00000022779	ENSMUSG00000022779;A5:16:16871055-16877832:16870829-16877832:+	NA	1	1	1	1.61154
58	ENSMUSG00000022779	ENSMUSG00000022779;A5:16:16871055-16877832:16870898-16877832:+	NA	1	1	1	1.61154
59	ENSMUSG00000023030	ENSMUSG00000023030;A5:15:100410231-100412191:100410231-100412234:-	0.120401	0.0884116	1	1	0.370725
60	ENSMUSG00000023452	ENSMUSG00000023452;A5:5:32738920-32739137:32738920-32739184:-	0.135827	0.023976	1	1	0.863422
61	ENSMUSG00000023861	ENSMUSG00000023861;A5:17:8293495-8296535:8293418-8296535:+	0.0566679	0.0724276	1	1	1.41864
62	ENSMUSG00000023952	ENSMUSG00000023952;A5:17:46161326-46163483:46161291-46163483:+	0.0608063	0.0254745	1	1	2.01446
63	ENSMUSG00000023952	ENSMUSG00000023952;A5:17:46163408-46163483:46163370-46163483:+	NA	1	1	1	2.01446
64	ENSMUSG00000024270	ENSMUSG00000024270;A5:18:24601639-24603112:24601639-24603287:-	-0.0511994	0.0824176	1	1	1.41082
65	ENSMUSG00000024276	ENSMUSG00000024276;A5:18:23955023-23956339:23954861-23956339:+	-0.273277	0.00999001	1	1	0.606435
66	ENSMUSG00000024276	ENSMUSG00000024276;A5:18:23955183-23956339:23954861-23956339:+	NA	1	1	1	0.606435
67	ENSMUSG00000024276	ENSMUSG00000024276;A5:18:23955183-23956339:23955023-23956339:+	NA	1	1	1	0.606435
68	ENSMUSG00000024430	ENSMUSG00000024430;A5:18:12751828-12753861:12751004-12753861:+	0.000555313	1	1	1	2.36324
69	ENSMUSG00000024430	ENSMUSG00000024430;A5:18:12751828-12754344:12751004-12754344:+	-0.0634102	0.0609391	1	1	2.36324
70	ENSMUSG00000025188	ENSMUSG00000025188;A5:19:42756340-42757665:42756340-42757793:-	0.488656	0.035964	1	1	-0.16428
71	ENSMUSG00000025188	ENSMUSG00000025188;A5:19:42766216-42766686:42766216-42766710:-	NA	1	1	1	-0.16428
72	ENSMUSG00000025188	ENSMUSG00000025188;A5:19:42778646-42779738:42778646-42779914:-	NA	1	1	1	-0.16428
73	ENSMUSG00000025234	ENSMUSG00000025234;A5:9:59454469-59485979:59454469-59486216:-	-0.0608711	0.026973	1	1	1.85907
74	ENSMUSG00000025586	ENSMUSG00000025586;A5:7:81356011-81356894:81356011-81356909:-	-0.128762	0.0864136	1	1	0.191442
75	ENSMUSG00000025586	ENSMUSG00000025586;A5:7:81436377-81455212:81436377-81455233:-	NA	1	1	1	0.191442
76	ENSMUSG00000026429	ENSMUSG00000026429;A5:1:134967902-134969241:134967898-134969241:+	-0.0836598	0.0364635	1	1	1.35526
77	ENSMUSG00000026439	ENSMUSG00000026439;A5:1:132484918-132489588:132484801-132489588:+	0.138638	0.0984016	1	1	0.302723
78	ENSMUSG00000026439	ENSMUSG00000026439;A5:1:132498121-132503764:132498007-132503764:+	0.271181	0.0799201	1	1	0.302723
79	ENSMUSG00000026604	ENSMUSG00000026604;A5:1:189851507-189854925:189850487-189854925:+	-0.131397	0.0809191	1	1	0.219205
80	ENSMUSG00000026605	ENSMUSG00000026605;A5:1:189646980-189648611:189646980-189648785:-	0.113223	0.0689311	1	1	0.881222
81	ENSMUSG00000026605	ENSMUSG00000026605;A5:1:189679141-189680221:189679141-189680272:-	-0.0025474	1	1	1	0.881222
82	ENSMUSG00000026644	ENSMUSG00000026644;A5:2:3340453-3340555:3340450-3340555:+	0.152462	0.0669331	1	1	0.222179
83	ENSMUSG00000026889	ENSMUSG00000026889;A5:2:36122938-36127125:36122938-36127181:-	-0.0981341	0.0464535	1	1	1.0564
84	ENSMUSG00000026988	ENSMUSG00000026988;A5:2:59878550-59882401:59878550-59882478:-	-0.0759238	0.0714286	1	1	1.02059
85	ENSMUSG00000027011	ENSMUSG00000027011;A5:2:78868597-78870457:78868402-78870457:+	-0.110814	0.040959	1	1	1.1503
86	ENSMUSG00000027381	ENSMUSG00000027381;A5:2:128129014-128147085:128128756-128147085:+	-0.164536	0.0614386	1	1	0.88788
87	ENSMUSG00000027439	ENSMUSG00000027439;A5:2:148681455-148683594:148681215-148683594:+	-0.137673	0.0909091	1	1	0.106517
88	ENSMUSG00000027439	ENSMUSG00000027439;A5:2:148688171-148690076:148688145-148690076:+	NA	1	1	1	0.106517
89	ENSMUSG00000027596	ENSMUSG00000027596;A5:2:155013641-155045612:155013629-155045612:+	0.269511	0.033966	1	1	0.317436
90	ENSMUSG00000027620	ENSMUSG00000027620;A5:2:156177385-156177633:156177385-156177752:-	0.0928253	0.03996	1	1	1.76438
91	ENSMUSG00000027793	ENSMUSG00000027793;A5:3:55054518-55054949:55054518-55054965:-	-0.119966	0.01998	1	1	1.81525
92	ENSMUSG00000028298	ENSMUSG00000028298;A5:4:34895637-34903993:34895493-34903993:+	-0.666667	0.0404595	1	1	-0.66653
93	ENSMUSG00000028389	ENSMUSG00000028389;A5:4:62205108-62208320:62205108-62208329:-	0.0515348	0.0529471	1	1	1.95289
94	ENSMUSG00000028451	ENSMUSG00000028451;A5:4:42970209-42970864:42970101-42970864:+	0.116302	0.0894106	1	1	1.3794
95	ENSMUSG00000028552	ENSMUSG00000028552;A5:4:109321325-109322070:109321217-109322070:+	0.0702311	0.0649351	1	1	1.2172
96	ENSMUSG00000028599	ENSMUSG00000028599;A5:4:145227596-145229004:145227596-145229075:-	0.396609	0.0869131	1	1	-0.697281
97	ENSMUSG00000028636	ENSMUSG00000028636;A5:4:119421683-119421846:119421683-119422291:-	0.143386	0.0909091	1	1	0.0930653
98	ENSMUSG00000028648	ENSMUSG00000028648;A5:4:123716081-123718023:123716081-123718108:-	0.0886646	0.0621878	1	1	1.84085
99	ENSMUSG00000028648	ENSMUSG00000028648;A5:4:123716081-123718023:123716081-123718113:-	0	1	1	1	1.84085
100	ENSMUSG00000028648	ENSMUSG00000028648;A5:4:123716081-123718108:123716081-123718113:-	-0.0886646	0.0621878	1	1	1.84085
101	ENSMUSG00000028656	ENSMUSG00000028656;A5:4:122872453-122885814:122872453-122885833:-	0.0904734	0.0524476	1	1	1.29721
102	ENSMUSG00000028656	ENSMUSG00000028656;A5:4:122872456-122885814:122872456-122885833:-	NA	1	1	1	1.29721
103	ENSMUSG00000028691	ENSMUSG00000028691;A5:4:116686140-116687407:116686136-116687407:+	-0.091868	0.038961	1	1	1.62276
104	ENSMUSG00000029108	ENSMUSG00000029108;A5:5:57913372-58128975:57913348-58128975:+	0.329915	0.0589411	1	1	-0.154467
105	ENSMUSG00000029126	ENSMUSG00000029126;A5:5:38159031-38159116:38159031-38159299:-	0.155513	0.01998	1	1	1.49293
106	ENSMUSG00000029126	ENSMUSG00000029126;A5:5:38159031-38159116:38159031-38159391:-	NA	1	1	1	1.49293
107	ENSMUSG00000029126	ENSMUSG00000029126;A5:5:38159031-38159299:38159031-38159391:-	NA	1	1	1	1.49293
108	ENSMUSG00000029196	ENSMUSG00000029196;A5:5:36476962-36483788:36476962-36484013:-	0.064412	0.0574426	1	1	1.21626
109	ENSMUSG00000029276	ENSMUSG00000029276;A5:5:107596862-107597292:107596862-107597389:-	-0.0777588	0.0939061	1	1	1.12058
110	ENSMUSG00000029276	ENSMUSG00000029276;A5:5:107596862-107597292:107596862-107597544:-	NA	1	1	1	1.12058
111	ENSMUSG00000029477	ENSMUSG00000029477;A5:5:123035988-123037237:123035988-123037282:-	0.0997922	0.00649351	1	1	3.00378
112	ENSMUSG00000029869	ENSMUSG00000029869;A5:6:41613816-41614079:41613811-41614079:+	NA	1	1	1	-0.0524197
113	ENSMUSG00000029869	ENSMUSG00000029869;A5:6:41620089-41620196:41620078-41620196:+	0.263129	0.0589411	1	1	-0.0524197
114	ENSMUSG00000029911	ENSMUSG00000029911;A5:6:40471835-40472071:40471825-40472071:+	-0.175527	0.046953	1	1	0.856717
115	ENSMUSG00000029918	ENSMUSG00000029918;A5:6:39802544-39805371:39802544-39805487:-	-0.0871652	0.0344655	1	1	1.21374
116	ENSMUSG00000030177	ENSMUSG00000030177;A5:6:120354054-120364074:120354054-120364086:-	-0.186794	0.0629371	1	1	0.574429
117	ENSMUSG00000030244	ENSMUSG00000030244;A5:6:142422831-142423394:142422831-142423521:-	0.478577	0.0394605	1	1	-0.205388
118	ENSMUSG00000030528	ENSMUSG00000030528;A5:7:80458996-80460642:80458996-80460730:-	0.178415	0.0364635	1	1	0.631711
119	ENSMUSG00000030557	ENSMUSG00000030557;A5:7:67266162-67268067:67266162-67268269:-	NA	1	1	1	1.03957
120	ENSMUSG00000030557	ENSMUSG00000030557;A5:7:67316982-67349849:67316982-67349869:-	-0.0775023	0.0694306	1	1	1.03957
121	ENSMUSG00000030680	ENSMUSG00000030680;A5:7:127016282-127016443:127016282-127016558:-	-0.103534	0.11039	1	1	0.582468
122	ENSMUSG00000030680	ENSMUSG00000030680;A5:7:127016282-127016443:127016282-127017277:-	0.224516	0.0539461	1	1	0.582468
123	ENSMUSG00000031105	ENSMUSG00000031105;A5:X:48624206-48625596:48624197-48625596:+	0.115987	0.0844156	1	1	0.491214
124	ENSMUSG00000031105	ENSMUSG00000031105;A5:X:48624206-48629252:48624197-48629252:+	NA	1	1	1	0.491214
125	ENSMUSG00000031387	ENSMUSG00000031387;A5:X:73930080-73930187:73930080-73930229:-	-0.477334	0.0714286	1	1	0.0483069
126	ENSMUSG00000031387	ENSMUSG00000031387;A5:X:73930517-73930710:73930517-73930714:-	NA	1	1	1	0.0483069
127	ENSMUSG00000031445	ENSMUSG00000031445;A5:8:13063568-13064602:13063414-13064602:+	-0.527521	0.0854146	1	1	-1.19781
128	ENSMUSG00000031521	ENSMUSG00000031521;A5:8:53512908-53513542:53511931-53513542:+	-0.382429	0.0524476	1	1	-0.256499
129	ENSMUSG00000031585	ENSMUSG00000031585;A5:8:33732634-33735734:33732515-33735734:+	0.0582457	0.028971	1	1	2.06194
130	ENSMUSG00000031734	ENSMUSG00000031734;A5:8:91799477-91799659:91799477-91799673:-	-0.666667	0.0599401	1	1	-1.26865
131	ENSMUSG00000031931	ENSMUSG00000031931;A5:9:14782962-14784240:14782962-14784461:-	-0.179543	0.0172328	1	1	1.69226
132	ENSMUSG00000031931	ENSMUSG00000031931;A5:9:14782962-14784240:14782962-14784520:-	-0.169363	0.0172328	1	1	1.69226
133	ENSMUSG00000031931	ENSMUSG00000031931;A5:9:14782962-14784461:14782962-14784520:-	-0.000124154	1	1	1	1.69226
134	ENSMUSG00000032181	ENSMUSG00000032181;A5:9:75661390-75663193:75661390-75663208:-	-0.212457	0.0954046	1	1	-0.400042
135	ENSMUSG00000032295	ENSMUSG00000032295;A5:9:57131023-57131159:57130889-57131159:+	NA	1	1	1	1.21638
136	ENSMUSG00000032295	ENSMUSG00000032295;A5:9:57131281-57131532:57131258-57131532:+	NA	1	1	1	1.21638
137	ENSMUSG00000032295	ENSMUSG00000032295;A5:9:57131285-57131532:57131258-57131532:+	0.311235	0.0414585	1	1	1.21638
138	ENSMUSG00000032295	ENSMUSG00000032295;A5:9:57131285-57131532:57131281-57131532:+	NA	1	1	1	1.21638
139	ENSMUSG00000032295	ENSMUSG00000032295;A5:9:57139964-57140199:57139708-57140199:+	NA	1	1	1	1.21638
140	ENSMUSG00000032312	ENSMUSG00000032312;A5:9:57631443-57644995:57631443-57645565:-	0.229173	0.0354645	1	1	0.663907
141	ENSMUSG00000032480	ENSMUSG00000032480;A5:9:110084646-110084729:110084646-110084781:-	NA	1	1	1	1.63866
142	ENSMUSG00000032480	ENSMUSG00000032480;A5:9:110084646-110084729:110084646-110084950:-	-0.281349	0.02997	1	1	1.63866
143	ENSMUSG00000032480	ENSMUSG00000032480;A5:9:110115582-110116678:110115582-110116839:-	NA	1	1	1	1.63866
144	ENSMUSG00000032480	ENSMUSG00000032480;A5:9:110115582-110117358:110115582-110117488:-	NA	1	1	1	1.63866
145	ENSMUSG00000032485	ENSMUSG00000032485;A5:9:110333766-110352946:110333762-110352946:+	0.197807	0.0659341	1	1	0.600491
146	ENSMUSG00000032525	ENSMUSG00000032525;A5:9:121740075-121741122:121738415-121741122:+	0.132003	0.0839161	1	1	1.44488
147	ENSMUSG00000032580	ENSMUSG00000032580;A5:9:107769626-107770552:107769626-107770561:-	0.104556	0.0844156	1	1	1.0093
148	ENSMUSG00000032580	ENSMUSG00000032580;A5:9:107769626-107770552:107769626-107770885:-	NA	1	1	1	1.0093
149	ENSMUSG00000032580	ENSMUSG00000032580;A5:9:107769626-107770561:107769626-107770885:-	NA	1	1	1	1.0093
150	ENSMUSG00000033186	ENSMUSG00000033186;A5:14:99040660-99045994:99040660-99046013:-	-0.073446	0.046953	1	1	1.2337
151	ENSMUSG00000033220	ENSMUSG00000033220;A5:15:78566031-78570678:78566031-78570732:-	0.114444	0.0344655	1	1	1.53531
152	ENSMUSG00000033379	ENSMUSG00000033379;A5:4:117886359-117886590:117886359-117887170:-	0	1	1	1	1.52236
153	ENSMUSG00000033379	ENSMUSG00000033379;A5:4:117886638-117886743:117886638-117887170:-	0.104061	0.048951	1	1	1.52236
154	ENSMUSG00000034259	ENSMUSG00000034259;A5:15:76327667-76329030:76327663-76329030:+	-0.0679339	0.0814186	1	1	1.06496
155	ENSMUSG00000034259	ENSMUSG00000034259;A5:15:76327812-76329030:76327663-76329030:+	NA	1	1	1	1.06496
156	ENSMUSG00000034259	ENSMUSG00000034259;A5:15:76327812-76329030:76327667-76329030:+	NA	1	1	1	1.06496
157	ENSMUSG00000034544	ENSMUSG00000034544;A5:3:66985806-66994517:66985782-66994517:+	NA	1	1	1	1.41545
158	ENSMUSG00000034544	ENSMUSG00000034544;A5:3:66986188-66994517:66986089-66994517:+	-0.0575209	0.0784216	1	1	1.41545
159	ENSMUSG00000034617	ENSMUSG00000034617;A5:13:68580715-68581296:68580715-68581621:-	NA	1	1	1	0.70755
160	ENSMUSG00000034617	ENSMUSG00000034617;A5:13:68580715-68581296:68580715-68581803:-	0.358648	0.0549451	1	1	0.70755
161	ENSMUSG00000034617	ENSMUSG00000034617;A5:13:68580715-68581296:68580715-68582065:-	NA	1	1	1	0.70755
162	ENSMUSG00000034617	ENSMUSG00000034617;A5:13:68580715-68581621:68580715-68581803:-	NA	1	1	1	0.70755
163	ENSMUSG00000034617	ENSMUSG00000034617;A5:13:68580715-68581803:68580715-68582065:-	NA	1	1	1	0.70755
164	ENSMUSG00000035112	ENSMUSG00000035112;A5:11:101262895-101263769:101262845-101263769:+	-0.0553776	0.197802	1	1	-0.273663
165	ENSMUSG00000035112	ENSMUSG00000035112;A5:11:101276925-101277033:101276883-101277033:+	0.578842	0.0999001	1	1	-0.273663
166	ENSMUSG00000035242	ENSMUSG00000035242;A5:10:80828294-80828296:80828291-80828296:+	-0.196961	0.00849151	1	1	1.82189
167	ENSMUSG00000035245	ENSMUSG00000035245;A5:6:97147451-97147877:97147451-97148061:-	-0.267851	0.0264735	1	1	0.296186
168	ENSMUSG00000035762	ENSMUSG00000035762;A5:13:84284185-84286685:84284125-84286685:+	0.0892135	0.0544456	1	1	0.959765
169	ENSMUSG00000036023	ENSMUSG00000036023;A5:14:50814966-50815352:50814955-50815352:+	0.108823	0.0939061	1	1	0.390503
170	ENSMUSG00000036578	ENSMUSG00000036578;A5:7:31044611-31044708:31044611-31044717:-	-0.327178	0.0819181	1	1	-0.435685
171	ENSMUSG00000036591	ENSMUSG00000036591;A5:2:20853069-20853958:20853069-20854620:-	NA	1	1	1	0.297208
172	ENSMUSG00000036591	ENSMUSG00000036591;A5:2:20914811-20967330:20914811-20967348:-	-0.000308617	1	1	1	0.297208
173	ENSMUSG00000036591	ENSMUSG00000036591;A5:2:20967720-20968443:20967720-20968480:-	NA	1	1	1	0.297208
174	ENSMUSG00000036591	ENSMUSG00000036591;A5:2:20967720-20968480:20967720-20968484:-	-0.337184	0.0769231	1	1	0.297208
175	ENSMUSG00000036591	ENSMUSG00000036591;A5:2:20967720-20968480:20967720-20968487:-	NA	1	1	1	0.297208
176	ENSMUSG00000036591	ENSMUSG00000036591;A5:2:20967720-20968484:20967720-20968487:-	NA	1	1	1	0.297208
177	ENSMUSG00000036962	ENSMUSG00000036962;A5:1:119995257-119997056:119995257-119997179:-	-0.0553549	0.0979021	1	1	1.00509
178	ENSMUSG00000037772	ENSMUSG00000037772;A5:7:142533241-142535005:142533194-142535005:+	0.0890859	0.0999001	1	1	0.59625
179	ENSMUSG00000037851	ENSMUSG00000037851;A5:13:49682308-49687386:49682203-49687386:+	0.0821953	0.0724276	1	1	0.867709
180	ENSMUSG00000037902	ENSMUSG00000037902;A5:2:129593075-129593604:129592892-129593604:+	NA	1	1	1	0.010616
181	ENSMUSG00000037902	ENSMUSG00000037902;A5:2:129593075-129593604:129593004-129593604:+	NA	1	1	1	0.010616
182	ENSMUSG00000037902	ENSMUSG00000037902;A5:2:129627997-129629927:129627985-129629927:+	0.156895	0.0999001	1	1	0.010616
183	ENSMUSG00000037965	ENSMUSG00000037965;A5:16:11141771-11145180:11141771-11145242:-	-0.128706	0.0704296	1	1	0.592945
184	ENSMUSG00000037965	ENSMUSG00000037965;A5:16:11164693-11175937:11164693-11175993:-	NA	1	1	1	0.592945
185	ENSMUSG00000038618	ENSMUSG00000038618;A5:7:141216234-141216721:141216111-141216721:+	-0.312005	0.0789211	1	1	1.09016
186	ENSMUSG00000038618	ENSMUSG00000038618;A5:7:141216259-141216721:141216234-141216721:+	-0.196084	0.0789211	1	1	1.09016
187	ENSMUSG00000038705	ENSMUSG00000038705;A5:2:181260398-181264970:181260398-181264981:-	0.123177	0.0744256	1	1	0.490796
188	ENSMUSG00000039163	ENSMUSG00000039163;A5:9:118115429-118150017:118115429-118150068:-	0.173723	0.010989	1	1	1.36908
189	ENSMUSG00000039706	ENSMUSG00000039706;A5:5:44473512-44479093:44473512-44479099:-	0.396656	0.0464535	1	1	-0.229445
190	ENSMUSG00000039706	ENSMUSG00000039706;A5:5:44476635-44479093:44476635-44479099:-	NA	1	1	1	-0.229445
191	ENSMUSG00000039936	ENSMUSG00000039936;A5:4:149663316-149674076:149663316-149674140:-	0.105201	0.021978	1	1	1.32607
192	ENSMUSG00000039942	ENSMUSG00000039942;A5:15:5243195-5243620:5243195-5243683:-	-0.666667	0.0614386	1	1	-1.31395
193	ENSMUSG00000040111	ENSMUSG00000040111;A5:9:40294427-40297946:40294427-40297986:-	-0.0612723	0.0629371	1	1	1.64113
194	ENSMUSG00000040669	ENSMUSG00000040669;A5:6:122334150-122334966:122334150-122334973:-	NA	1	1	1	2.10965
195	ENSMUSG00000040669	ENSMUSG00000040669;A5:6:122337015-122339598:122337015-122339618:-	-0.104347	0.027972	1	1	2.10965
196	ENSMUSG00000041144	ENSMUSG00000041144;A5:1:46356769-46358129:46356657-46358129:+	-0.153023	0.0244755	1	1	0.787026
197	ENSMUSG00000041225	ENSMUSG00000041225;A5:18:6115850-6135804:6115850-6135818:-	-0.0555527	0.0709291	1	1	1.28434
198	ENSMUSG00000042029	ENSMUSG00000042029;A5:12:116405491-116407198:116405461-116407198:+	NA	1	1	1	0.91519
199	ENSMUSG00000042029	ENSMUSG00000042029;A5:12:116405877-116407198:116405461-116407198:+	-0.289803	0.0294705	1	1	0.91519
200	ENSMUSG00000042029	ENSMUSG00000042029;A5:12:116405877-116407198:116405491-116407198:+	NA	1	1	1	0.91519
201	ENSMUSG00000042063	ENSMUSG00000042063;A5:12:116054953-116058905:116054848-116058905:+	0.202061	0.0994006	1	1	-0.142103
202	ENSMUSG00000042185	ENSMUSG00000042185;A5:9:31392324-31394703:31392164-31394703:+	-0.151818	0.0659341	1	1	0.340268
203	ENSMUSG00000042185	ENSMUSG00000042185;A5:9:31397205-31397720:31397137-31397720:+	NA	1	1	1	0.340268
204	ENSMUSG00000042279	ENSMUSG00000042279;A5:6:115949741-115949890:115949712-115949890:+	NA	1	1	1	-0.509923
205	ENSMUSG00000042279	ENSMUSG00000042279;A5:6:115949745-115949890:115949712-115949890:+	NA	1	1	1	-0.509923
206	ENSMUSG00000042279	ENSMUSG00000042279;A5:6:115949745-115949890:115949741-115949890:+	-0.406489	0.0914086	1	1	-0.509923
207	ENSMUSG00000042570	ENSMUSG00000042570;A5:10:79550406-79554911:79550406-79555074:-	0.124215	0.0904096	1	1	0.318056
208	ENSMUSG00000042729	ENSMUSG00000042729;A5:19:8737994-8738153:8737862-8738153:+	-0.0630644	0.0839161	1	1	0.863896
209	ENSMUSG00000043079	ENSMUSG00000043079;A5:18:60596488-60602113:60596488-60602233:-	0.396851	0.0979021	1	1	-0.051154
210	ENSMUSG00000043079	ENSMUSG00000043079;A5:18:60604490-60609907:60604490-60609911:-	NA	1	1	1	-0.051154
211	ENSMUSG00000043079	ENSMUSG00000043079;A5:18:60630085-60648196:60630085-60648219:-	NA	1	1	1	-0.051154
212	ENSMUSG00000043549	ENSMUSG00000043549;A5:X:94357347-94358979:94357347-94358984:-	0.110941	0.0809191	1	1	0.511145
213	ENSMUSG00000043872	ENSMUSG00000043872;A5:4:127059659-127060911:127059659-127060996:-	0.509462	0.034965	1	1	0.00165097
214	ENSMUSG00000044080	ENSMUSG00000044080;A5:3:90511364-90511979:90511364-90511996:-	0.26787	0.0294705	1	1	0.294688
215	ENSMUSG00000044716	ENSMUSG00000044716;A5:5:35056988-35057092:35056964-35057092:+	-0.0876929	0.0999001	1	1	0.678721
216	ENSMUSG00000044916	ENSMUSG00000044916;A5:2:92383113-92383208:92383051-92383208:+	0.0509408	0.01998	1	1	2.29326
217	ENSMUSG00000045098	ENSMUSG00000045098;A5:19:3768340-3786389:3768227-3786389:+	0.205102	0.042957	1	1	0.625327
218	ENSMUSG00000045636	ENSMUSG00000045636;A5:8:41015454-41016531:41015454-41016686:-	NA	1	1	1	0.693459
219	ENSMUSG00000045636	ENSMUSG00000045636;A5:8:41084840-41133481:41084840-41133661:-	0.44932	0.0604396	1	1	0.693459
220	ENSMUSG00000045996	ENSMUSG00000045996;A5:15:36174213-36174987:36174081-36174987:+	-0.101112	0.032967	1	1	1.41992
221	ENSMUSG00000047036	ENSMUSG00000047036;A5:9:122856825-122857067:122856825-122857103:-	-0.0330081	1	1	1	0.512563
222	ENSMUSG00000047036	ENSMUSG00000047036;A5:9:122862344-122865737:122862344-122865914:-	0.418676	0.0879121	1	1	0.512563
223	ENSMUSG00000048537	ENSMUSG00000048537;A5:9:44696183-44697719:44696183-44697752:-	NA	1	1	1	0.0812777
224	ENSMUSG00000048537	ENSMUSG00000048537;A5:9:44708040-44708283:44708040-44708394:-	-0.276002	0.0939061	1	1	0.0812777
225	ENSMUSG00000048537	ENSMUSG00000048537;A5:9:44718399-44721254:44718399-44721270:-	NA	1	1	1	0.0812777
226	ENSMUSG00000049303	ENSMUSG00000049303;A5:19:4456887-4460617:4456887-4460666:-	0.276508	0.0829171	1	1	-0.388173
227	ENSMUSG00000051451	ENSMUSG00000051451;A5:7:90444202-90444300:90444087-90444300:+	-0.109455	0.0699301	1	1	0.812483
228	ENSMUSG00000052151	ENSMUSG00000052151;A5:10:79530772-79533624:79530772-79533665:-	0.465442	0.0374625	1	1	0.0456667
229	ENSMUSG00000052151	ENSMUSG00000052151;A5:10:79531028-79533624:79531028-79533665:-	NA	1	1	1	0.0456667
230	ENSMUSG00000053040	ENSMUSG00000053040;A5:9:66833329-66834486:66833329-66834608:-	-0.15321	0.023976	1	1	1.00864
231	ENSMUSG00000053093	ENSMUSG00000053093;A5:14:54993625-54994333:54993625-54994411:-	0.532525	0.0929071	1	1	-0.503748
232	ENSMUSG00000053093	ENSMUSG00000053093;A5:14:54993625-54994333:54993625-54994511:-	0	1	1	1	-0.503748
233	ENSMUSG00000053093	ENSMUSG00000053093;A5:14:54993625-54994411:54993625-54994511:-	-0.532525	0.0929071	1	1	-0.503748
234	ENSMUSG00000053460	ENSMUSG00000053460;A5:6:72418013-72418236:72417984-72418236:+	NA	1	1	1	-0.408003
235	ENSMUSG00000053460	ENSMUSG00000053460;A5:6:72418466-72422416:72418367-72422416:+	0.435772	0.0914086	1	1	-0.408003
236	ENSMUSG00000053460	ENSMUSG00000053460;A5:6:72428049-72428458:72427980-72428458:+	0.435772	0.0914086	1	1	-0.408003
237	ENSMUSG00000053559	ENSMUSG00000053559;A5:15:100622709-100635316:100622709-100635363:-	NA	1	1	1	0.842103
238	ENSMUSG00000053559	ENSMUSG00000053559;A5:15:100636255-100636559:100636255-100636749:-	-0.0640206	0.0959041	1	1	0.842103
239	ENSMUSG00000054169	ENSMUSG00000054169;A5:7:24778485-24780870:24778261-24780870:+	-0.160734	0.0699301	1	1	0.217855
240	ENSMUSG00000055027	ENSMUSG00000055027;A5:6:71215909-71216728:71215909-71216857:-	-0.118691	0.0794206	1	1	1.21042
241	ENSMUSG00000055102	ENSMUSG00000055102;A5:7:43607317-43609786:43607274-43609786:+	0.189517	0.0499501	1	1	0.698228
242	ENSMUSG00000056459	ENSMUSG00000056459;A5:12:76356068-76369334:76356068-76369338:-	0.164752	0.0909091	1	1	1.0472
243	ENSMUSG00000056459	ENSMUSG00000056459;A5:12:76356068-76369338:76356068-76369440:-	0.0192033	1	1	1	1.0472
244	ENSMUSG00000057836	ENSMUSG00000057836;A5:X:73094252-73094824:73094252-73094946:-	NA	1	1	1	0.470634
245	ENSMUSG00000057836	ENSMUSG00000057836;A5:X:73094252-73094824:73094252-73094961:-	-0.221147	0.035964	1	1	0.470634
246	ENSMUSG00000057836	ENSMUSG00000057836;A5:X:73094252-73094946:73094252-73094961:-	NA	1	1	1	0.470634
247	ENSMUSG00000057842	ENSMUSG00000057842;A5:13:67320954-67332334:67320954-67332467:-	0.665674	0.016983	1	1	-0.153027
248	ENSMUSG00000059439	ENSMUSG00000059439;A5:11:85354679-85354888:85354661-85354888:+	0.439733	0.0829171	1	1	0.747604
249	ENSMUSG00000059820	ENSMUSG00000059820;A5:9:50615559-50616658:50615559-50617228:-	0.269641	0.02997	1	1	0.579531
250	ENSMUSG00000059824	ENSMUSG00000059824;A5:7:45707016-45708260:45706716-45708260:+	-0.324186	0.0824176	1	1	0.0776734
251	ENSMUSG00000059842	ENSMUSG00000059842;A5:2:154628995-154630409:154628974-154630409:+	-0.33333	0.0984016	1	1	-0.809041
252	ENSMUSG00000060314	ENSMUSG00000060314;A5:7:140813314-140818464:140813314-140818588:-	0.215693	0.0404595	1	1	0.449255
253	ENSMUSG00000061388	ENSMUSG00000061388;A5:5:87819110-87820951:87819095-87820951:+	-0.462401	0.0829171	1	1	-0.557865
254	ENSMUSG00000062234	ENSMUSG00000062234;A5:5:108585534-108591104:108585534-108591145:-	NA	1	1	1	0.941785
255	ENSMUSG00000062234	ENSMUSG00000062234;A5:5:108625091-108629438:108625091-108629501:-	0.173576	0.0354645	1	1	0.941785
256	ENSMUSG00000068134	ENSMUSG00000068134;A5:2:150118200-150119481:150118200-150119565:-	-0.2678	0.0794206	1	1	-0.242037
257	ENSMUSG00000071561	ENSMUSG00000071561;A5:16:36359585-36364118:36359585-36364212:-	-0.191449	0.046953	1	1	0.450724
258	ENSMUSG00000072676	ENSMUSG00000072676;A5:14:25925581-25925690:25925581-25925798:-	0.162192	0.0614386	1	1	0.249897
259	ENSMUSG00000072814	ENSMUSG00000072814;A5:5:95745164-95745988:95744694-95745988:+	-0.248576	0.0889111	1	1	-0.341998
260	ENSMUSG00000072821	ENSMUSG00000072821;A5:5:94079544-94080368:94079074-94080368:+	-0.248576	0.0889111	1	1	-0.341998
261	ENSMUSG00000073418	ENSMUSG00000073418;A5:17:34735607-34735705:34735607-34735736:-	0.271664	0.014985	1	1	0.561675
262	ENSMUSG00000076668	ENSMUSG00000076668;A5:12:114223104-114223209:114223104-114223212:-	-0.333333	0.0744256	1	1	-0.467628
263	ENSMUSG00000078580	ENSMUSG00000078580;A5:7:127393114-127393253:127393114-127393290:-	-0.107467	0.0959041	1	1	0.325232
264	ENSMUSG00000079007	ENSMUSG00000079007;A5:12:105205921-105206408:105205892-105206408:+	0.333333	0.0824176	1	1	-0.487901
265	ENSMUSG00000079033	ENSMUSG00000079033;A5:8:70166426-70166614:70166396-70166614:+	0.0944559	0.0939061	1	1	0.546857
266	ENSMUSG00000079033	ENSMUSG00000079033;A5:8:70166426-70166819:70166396-70166819:+	NA	1	1	1	0.546857
267	ENSMUSG00000079144	ENSMUSG00000079144;A5:1:193173556-193174245:193173510-193174245:+	0	1	1	1	1.24534
268	ENSMUSG00000079144	ENSMUSG00000079144;A5:1:193173776-193174245:193173770-193174245:+	0.0194562	1	1	1	1.24534
269	ENSMUSG00000079144	ENSMUSG00000079144;A5:1:193173780-193174245:193173770-193174245:+	0	1	1	1	1.24534
270	ENSMUSG00000079144	ENSMUSG00000079144;A5:1:193173780-193174245:193173776-193174245:+	-0.0194562	1	1	1	1.24534
271	ENSMUSG00000079144	ENSMUSG00000079144;A5:1:193174097-193174245:193173770-193174245:+	-0.346935	0.0536131	1	1	1.24534
272	ENSMUSG00000079144	ENSMUSG00000079144;A5:1:193174097-193174245:193173776-193174245:+	-0.141447	0.0536131	1	1	1.24534
273	ENSMUSG00000079144	ENSMUSG00000079144;A5:1:193174097-193174245:193173780-193174245:+	-0.346935	0.0536131	1	1	1.24534
274	ENSMUSG00000089872	ENSMUSG00000089872;A5:1:190899571-190904943:190899571-190905083:-	-0.219602	0.0749251	1	1	-0.042687
275	ENSMUSG00000096225	ENSMUSG00000096225;A5:3:154307005-154311536:154307005-154311540:-	-0.494877	0.0394605	1	1	-0.401748
276	ENSMUSG00000096405	ENSMUSG00000096405;A5:14:36095171-36095322:36095142-36095322:+	-0.0872907	0.0569431	1	1	1.04436
277	ENSMUSG00000096508	ENSMUSG00000096508;A5:X:135434286-135438531:135434278-135438531:+	-0.296166	0.0284715	1	1	0.399193
