# Supplementary material for: Gene editing of the multi-copy H2A.B gene and its importance for fertility
Source: Genome Biol. 2019 Jan 31;20:23. doi: 10.1186/s13059-019-1633-3 (PMC6357441; doi:10.1186/s13059-019-1633-3)
Supplement: Supplementary file 23 — Table S11. Results of the differential splicing analysis showing alternative 3′ splice site usage comparing wt with H2A.B.3 KO round spermatids. (XLSX 32 kb) [file 13059_2019_1633_MOESM23_ESM.xlsx]

## Sheet: A3_suppa_results
	ensembl_gene_id	Event_id	A3-A3_dPSI	A3-A3_p-val	qval	lfdr	tpm
1	ENSMUSG00000000134	ENSMUSG00000000134;A3:X:7765620-7766555:7765620-7766574:+	NA	1	1	1	0.11138
2	ENSMUSG00000000134	ENSMUSG00000000134;A3:X:7765620-7766555:7765620-7766620:+	NA	1	1	1	0.11138
3	ENSMUSG00000000134	ENSMUSG00000000134;A3:X:7765620-7766574:7765620-7766620:+	0.403005	0.0994006	1	1	0.11138
4	ENSMUSG00000001127	ENSMUSG00000001127;A3:X:20858512-20858742:20858512-20858766:+	0.0752945	0.0964036	1	1	0.667223
5	ENSMUSG00000001741	ENSMUSG00000001741;A3:7:83681335-83682816:83680735-83682816:-	-0.246194	0.0924076	1	1	0.303247
6	ENSMUSG00000002032	ENSMUSG00000002032;A3:9:44798463-44798664:44798432-44798664:-	0.426942	0.032967	1	1	0.0498408
7	ENSMUSG00000002032	ENSMUSG00000002032;A3:9:44798760-44799082:44798757-44799082:-	NA	1	1	1	0.0498408
8	ENSMUSG00000002032	ENSMUSG00000002032;A3:9:44798760-44799181:44798757-44799181:-	0.0209249	1	1	1	0.0498408
9	ENSMUSG00000002032	ENSMUSG00000002032;A3:9:44798798-44799181:44798757-44799181:-	1.04e-08	1	1	1	0.0498408
10	ENSMUSG00000002032	ENSMUSG00000002032;A3:9:44798798-44799181:44798760-44799181:-	NA	1	1	1	0.0498408
11	ENSMUSG00000002059	ENSMUSG00000002059;A3:11:78191455-78191575:78191455-78191611:+	-0.207638	0.03996	1	1	0.403699
12	ENSMUSG00000002871	ENSMUSG00000002871;A3:6:88906078-88906538:88906078-88906541:+	NA	1	1	1	0.14964
13	ENSMUSG00000002871	ENSMUSG00000002871;A3:6:88906078-88907570:88906078-88907576:+	NA	1	1	1	0.14964
14	ENSMUSG00000002871	ENSMUSG00000002871;A3:6:88908072-88908184:88908072-88908251:+	-0.140803	0.0874126	1	1	0.14964
15	ENSMUSG00000002871	ENSMUSG00000002871;A3:6:88909376-88909481:88909376-88909508:+	NA	1	1	1	0.14964
16	ENSMUSG00000002871	ENSMUSG00000002871;A3:6:88910261-88910341:88910261-88910548:+	NA	1	1	1	0.14964
17	ENSMUSG00000002871	ENSMUSG00000002871;A3:6:88910261-88910341:88910261-88910797:+	NA	1	1	1	0.14964
18	ENSMUSG00000003721	ENSMUSG00000003721;A3:1:121319972-121327566:121319905-121327566:-	-0.0609233	0.0334665	1	1	1.86144
19	ENSMUSG00000003721	ENSMUSG00000003721;A3:1:121319972-121332492:121319905-121332492:-	-0.263331	0.0334665	1	1	1.86144
20	ENSMUSG00000003872	ENSMUSG00000003872;A3:7:45368490-45369141:45368467-45369141:-	-0.542018	0.038961	1	1	-0.461735
21	ENSMUSG00000006471	ENSMUSG00000006471;A3:2:25255027-25255150:25254941-25255150:-	0.247404	0.0899101	1	1	0.197611
22	ENSMUSG00000006471	ENSMUSG00000006471;A3:2:25255027-25255217:25254941-25255217:-	NA	1	1	1	0.197611
23	ENSMUSG00000007613	ENSMUSG00000007613;A3:4:47383994-47393247:47383994-47393259:+	0.282449	0.040959	1	1	1.00764
24	ENSMUSG00000008461	ENSMUSG00000008461;A3:7:45617747-45618622:45617747-45618760:+	0.351508	0.0474525	1	1	-0.242946
25	ENSMUSG00000009210	ENSMUSG00000009210;A3:11:106374917-106375173:106374917-106375194:+	0.550893	0.0314685	1	1	-0.438684
26	ENSMUSG00000013921	ENSMUSG00000013921;A3:7:30291842-30292142:30291842-30292155:+	NA	1	1	1	-0.274327
27	ENSMUSG00000013921	ENSMUSG00000013921;A3:7:30291842-30292142:30291842-30292178:+	0.292185	0.0759241	1	1	-0.274327
28	ENSMUSG00000013921	ENSMUSG00000013921;A3:7:30291842-30292155:30291842-30292178:+	NA	1	1	1	-0.274327
29	ENSMUSG00000014198	ENSMUSG00000014198;A3:11:100637892-100657375:100637889-100657375:-	-0.310043	0.0644356	1	1	-0.0741025
30	ENSMUSG00000015702	ENSMUSG00000015702;A3:3:95306520-95306681:95306422-95306681:-	-0.250617	0.0909091	1	1	-0.250446
31	ENSMUSG00000015790	ENSMUSG00000015790;A3:2:26913690-26913913:26913658-26913913:-	NA	1	1	1	0.604903
32	ENSMUSG00000015790	ENSMUSG00000015790;A3:2:26915532-26915596:26915514-26915596:-	NA	1	1	1	0.604903
33	ENSMUSG00000015790	ENSMUSG00000015790;A3:2:26915749-26915955:26915729-26915955:-	-0.273123	0.0487013	1	1	0.604903
34	ENSMUSG00000015790	ENSMUSG00000015790;A3:2:26915769-26915955:26915729-26915955:-	0.0706049	0.123377	1	1	0.604903
35	ENSMUSG00000015790	ENSMUSG00000015790;A3:2:26915769-26915955:26915749-26915955:-	0.471755	0.0374625	1	1	0.604903
36	ENSMUSG00000015790	ENSMUSG00000015790;A3:2:26915784-26916257:26915769-26916257:-	NA	1	1	1	0.604903
37	ENSMUSG00000015790	ENSMUSG00000015790;A3:2:26916006-26916257:26915769-26916257:-	NA	1	1	1	0.604903
38	ENSMUSG00000015790	ENSMUSG00000015790;A3:2:26916006-26916257:26915784-26916257:-	NA	1	1	1	0.604903
39	ENSMUSG00000017004	ENSMUSG00000017004;A3:2:164333638-164334206:164333638-164334224:+	-0.163273	0.0774226	1	1	0.13375
40	ENSMUSG00000017679	ENSMUSG00000017679;A3:2:163602414-163607028:163602414-163607209:+	-0.656144	0.012987	1	1	0.010928
41	ENSMUSG00000017679	ENSMUSG00000017679;A3:2:163602414-163607028:163602414-163607212:+	NA	1	1	1	0.010928
42	ENSMUSG00000017679	ENSMUSG00000017679;A3:2:163602414-163607209:163602414-163607212:+	NA	1	1	1	0.010928
43	ENSMUSG00000018572	ENSMUSG00000018572;A3:11:69997838-69998301:69997838-69998502:+	0.0597062	0.0839161	1	1	0.881055
44	ENSMUSG00000020128	ENSMUSG00000020128;A3:11:21263354-21264630:21263354-21264666:+	-0.148351	0.0839161	1	1	0.141737
45	ENSMUSG00000020166	ENSMUSG00000020166;A3:10:116537448-116549033:116537278-116549033:-	-0.0804161	0.0484515	1	1	1.46934
46	ENSMUSG00000020166	ENSMUSG00000020166;A3:10:116549175-116581453:116549105-116581453:-	NA	1	1	1	1.46934
47	ENSMUSG00000020196	ENSMUSG00000020196;A3:10:75725404-75725549:75725385-75725549:-	NA	1	1	1	0.613522
48	ENSMUSG00000020196	ENSMUSG00000020196;A3:10:75725755-75726858:75725681-75726858:-	NA	1	1	1	0.613522
49	ENSMUSG00000020196	ENSMUSG00000020196;A3:10:75755500-75764025:75755431-75764025:-	-0.172626	0.0559441	1	1	0.613522
50	ENSMUSG00000020415	ENSMUSG00000020415;A3:11:43421265-43422893:43421257-43422893:-	-0.0833189	0.021978	1	1	1.55933
51	ENSMUSG00000020812	ENSMUSG00000020812;A3:11:116674375-116675489:116674375-116675508:+	0.313714	0.018981	1	1	0.787333
52	ENSMUSG00000020828	ENSMUSG00000020828;A3:11:70555164-70555299:70555164-70555332:+	0.396806	0.0979021	1	1	-0.634995
53	ENSMUSG00000021113	ENSMUSG00000021113;A3:12:73975161-73982478:73975161-73982638:+	0.887177	0.0144855	1	1	0.11877
54	ENSMUSG00000021356	ENSMUSG00000021356;A3:13:30752779-30753445:30752779-30753448:+	0.320232	0.0529471	1	1	-0.311627
55	ENSMUSG00000021417	ENSMUSG00000021417;A3:13:34993230-34993830:34993220-34993830:-	NA	1	1	1	-0.00409194
56	ENSMUSG00000021417	ENSMUSG00000021417;A3:13:34993230-34994014:34993220-34994014:-	-0.286122	0.0769231	1	1	-0.00409194
57	ENSMUSG00000021417	ENSMUSG00000021417;A3:13:34993230-35027009:34993220-35027009:-	NA	1	1	1	-0.00409194
58	ENSMUSG00000021417	ENSMUSG00000021417;A3:13:34993328-34993830:34993220-34993830:-	NA	1	1	1	-0.00409194
59	ENSMUSG00000021417	ENSMUSG00000021417;A3:13:34993328-34993830:34993230-34993830:-	NA	1	1	1	-0.00409194
60	ENSMUSG00000021417	ENSMUSG00000021417;A3:13:34993328-34994014:34993220-34994014:-	NA	1	1	1	-0.00409194
61	ENSMUSG00000021417	ENSMUSG00000021417;A3:13:34993328-34994014:34993230-34994014:-	0.0707604	0.215784	1	1	-0.00409194
62	ENSMUSG00000021481	ENSMUSG00000021481;A3:13:55113770-55122282:55113770-55122330:+	NA	1	1	1	0.406863
63	ENSMUSG00000021481	ENSMUSG00000021481;A3:13:55115624-55122282:55115624-55122330:+	-0.116403	0.0924076	1	1	0.406863
64	ENSMUSG00000021481	ENSMUSG00000021481;A3:13:55122515-55130534:55122515-55130537:+	NA	1	1	1	0.406863
65	ENSMUSG00000021720	ENSMUSG00000021720;A3:13:105252350-105270905:105252347-105270905:-	-0.130697	0.0964036	1	1	0.0846879
66	ENSMUSG00000022010	ENSMUSG00000022010;A3:14:76419009-76438936:76419009-76438947:+	-0.151683	0.0839161	1	1	1.82743
67	ENSMUSG00000022010	ENSMUSG00000022010;A3:14:76419009-76438936:76419009-76438964:+	-0.336175	0.0689311	1	1	1.82743
68	ENSMUSG00000022010	ENSMUSG00000022010;A3:14:76419009-76438947:76419009-76438964:+	-0.0285409	1	1	1	1.82743
69	ENSMUSG00000022010	ENSMUSG00000022010;A3:14:76437815-76438936:76437815-76438947:+	NA	1	1	1	1.82743
70	ENSMUSG00000022338	ENSMUSG00000022338;A3:15:44432508-44433854:44432508-44433899:+	NA	1	1	1	1.48371
71	ENSMUSG00000022338	ENSMUSG00000022338;A3:15:44432508-44433854:44432508-44433901:+	0.0818384	0.0444555	1	1	1.48371
72	ENSMUSG00000022338	ENSMUSG00000022338;A3:15:44432508-44433899:44432508-44433901:+	NA	1	1	1	1.48371
73	ENSMUSG00000022698	ENSMUSG00000022698;A3:16:44140111-44156410:44140111-44156413:+	-0.10416	0.0629371	1	1	0.73645
74	ENSMUSG00000022779	ENSMUSG00000022779;A3:16:16870829-16875069:16870829-16875072:+	-0.0714931	0.0899101	1	1	1.61154
75	ENSMUSG00000022779	ENSMUSG00000022779;A3:16:16871055-16875069:16871055-16875072:+	0.0655654	0.0899101	1	1	1.61154
76	ENSMUSG00000022779	ENSMUSG00000022779;A3:16:16887723-16887832:16887723-16887858:+	NA	1	1	1	1.61154
77	ENSMUSG00000022779	ENSMUSG00000022779;A3:16:16891556-16892116:16891556-16892415:+	NA	1	1	1	1.61154
78	ENSMUSG00000023015	ENSMUSG00000023015;A3:15:99634350-99636132:99634295-99636132:-	NA	1	1	1	1.36362
79	ENSMUSG00000023015	ENSMUSG00000023015;A3:15:99639819-99642883:99639805-99642883:-	NA	1	1	1	1.36362
80	ENSMUSG00000023015	ENSMUSG00000023015;A3:15:99642971-99643393:99642967-99643393:-	0.221627	0.00599401	1	1	1.36362
81	ENSMUSG00000023015	ENSMUSG00000023015;A3:15:99642971-99651507:99642967-99651507:-	NA	1	1	1	1.36362
82	ENSMUSG00000023033	ENSMUSG00000023033;A3:15:100936600-100940124:100936600-100940130:+	-0.333333	0.0629371	1	1	-0.00352681
83	ENSMUSG00000024018	ENSMUSG00000024018;A3:17:29705323-29705489:29705320-29705489:-	-0.126256	0.047952	1	1	0.582225
84	ENSMUSG00000024268	ENSMUSG00000024268;A3:18:25496305-25497465:25496302-25497465:-	NA	1	1	1	0.295296
85	ENSMUSG00000024268	ENSMUSG00000024268;A3:18:25503080-25504139:25503077-25504139:-	0.0787301	0.2003	1	1	0.295296
86	ENSMUSG00000024268	ENSMUSG00000024268;A3:18:25505018-25537677:25505015-25537677:-	-0.638469	0.031968	1	1	0.295296
87	ENSMUSG00000024395	ENSMUSG00000024395;A3:18:31931550-31941637:31931550-31941740:+	0.152523	0.023976	1	1	1.28406
88	ENSMUSG00000024395	ENSMUSG00000024395;A3:18:31957313-31957843:31957313-31958212:+	0.0825195	0.023976	1	1	1.28406
89	ENSMUSG00000024677	ENSMUSG00000024677;A3:19:11523966-11526621:11523966-11526700:+	-0.218878	0.0549451	1	1	-0.0122232
90	ENSMUSG00000024691	ENSMUSG00000024691;A3:19:12568827-12573514:12568827-12573531:+	0.666667	0.0889111	1	1	-1.12042
91	ENSMUSG00000025266	ENSMUSG00000025266;A3:X:151014150-151017201:151014089-151017201:-	-0.236628	0.0869131	1	1	-0.228346
92	ENSMUSG00000025270	ENSMUSG00000025270;A3:X:150552344-150552959:150552344-150553004:+	-0.265516	0.0689311	1	1	-0.219574
93	ENSMUSG00000025735	ENSMUSG00000025735;A3:17:25835377-25835470:25835353-25835470:-	-0.239378	0.0974026	1	1	-0.39952
94	ENSMUSG00000025902	ENSMUSG00000025902;A3:1:4493490-4493772:4493466-4493772:-	NA	1	1	1	0.972971
95	ENSMUSG00000025902	ENSMUSG00000025902;A3:1:4495942-4496291:4495198-4496291:-	-0.0937325	0.0559441	1	1	0.972971
96	ENSMUSG00000025909	ENSMUSG00000025909;A3:1:8677980-8679073:8677977-8679073:-	-0.319495	0.024975	1	1	0.0680256
97	ENSMUSG00000026111	ENSMUSG00000026111;A3:1:37430282-37431293:37430282-37431297:+	0.185308	0.0519481	1	1	0.93389
98	ENSMUSG00000026111	ENSMUSG00000026111;A3:1:37430493-37431293:37430493-37431297:+	0	1	1	1	0.93389
99	ENSMUSG00000026227	ENSMUSG00000026227;A3:1:86046572-86048588:86046572-86048591:+	0.331934	0.0619381	1	1	-0.402776
100	ENSMUSG00000026271	ENSMUSG00000026271;A3:1:92973281-92982558:92973281-92983144:+	0.626083	0.0549451	1	1	-0.134091
101	ENSMUSG00000026283	ENSMUSG00000026283;A3:1:93806119-93811765:93806119-93811782:+	-0.0787343	0.0609391	1	1	0.950004
102	ENSMUSG00000026339	ENSMUSG00000026339;A3:1:121461979-121462233:121461979-121462236:+	0.185348	0.0114885	1	1	1.01365
103	ENSMUSG00000026387	ENSMUSG00000026387;A3:1:120061935-120063112:120061935-120063118:+	-0.225378	0.0994006	1	1	-0.488185
104	ENSMUSG00000026439	ENSMUSG00000026439;A3:1:132484077-132484746:132484077-132484802:+	0	1	1	1	0.302723
105	ENSMUSG00000026439	ENSMUSG00000026439;A3:1:132498121-132503764:132498121-132503767:+	0.665384	0.030969	1	1	0.302723
106	ENSMUSG00000026749	ENSMUSG00000026749;A3:2:38550671-38557816:38550671-38557856:+	-0.149539	0.0879121	1	1	0.326889
107	ENSMUSG00000026768	ENSMUSG00000026768;A3:2:12109221-12110975:12109201-12110975:-	0.47748	0.0844156	1	1	-0.75487
108	ENSMUSG00000026771	ENSMUSG00000026771;A3:2:23544897-23545153:23544826-23545153:-	-0.170314	0.041958	1	1	0.491792
109	ENSMUSG00000026788	ENSMUSG00000026788;A3:2:33465037-33468433:33464974-33468433:-	-0.244328	0.0844156	1	1	-0.154271
110	ENSMUSG00000026988	ENSMUSG00000026988;A3:2:59861740-59862620:59861737-59862620:-	NA	1	1	1	1.02059
111	ENSMUSG00000026988	ENSMUSG00000026988;A3:2:59878550-59882401:59878531-59882401:-	NA	1	1	1	1.02059
112	ENSMUSG00000026988	ENSMUSG00000026988;A3:2:59878550-59882478:59878331-59882478:-	NA	1	1	1	1.02059
113	ENSMUSG00000026988	ENSMUSG00000026988;A3:2:59878587-59882401:59878531-59882401:-	NA	1	1	1	1.02059
114	ENSMUSG00000026988	ENSMUSG00000026988;A3:2:59878587-59882401:59878550-59882401:-	-0.101244	0.0549451	1	1	1.02059
115	ENSMUSG00000027376	ENSMUSG00000027376;A3:2:127528818-127529132:127528776-127529132:-	-0.666667	0.0794206	1	1	-1.20613
116	ENSMUSG00000027457	ENSMUSG00000027457;A3:2:151600463-151600978:151600364-151600978:-	-0.498055	0.0774226	1	1	-0.359522
117	ENSMUSG00000027457	ENSMUSG00000027457;A3:2:151601631-151632148:151601074-151632148:-	NA	1	1	1	-0.359522
118	ENSMUSG00000027793	ENSMUSG00000027793;A3:3:55054521-55054949:55054518-55054949:-	0.119966	0.021978	1	1	1.81525
119	ENSMUSG00000027793	ENSMUSG00000027793;A3:3:55054521-55055252:55054518-55055252:-	-0.0133306	1	1	1	1.81525
120	ENSMUSG00000028180	ENSMUSG00000028180;A3:3:157536386-157536448:157536386-157536478:+	NA	1	1	1	1.56315
121	ENSMUSG00000028180	ENSMUSG00000028180;A3:3:157536386-157536448:157536386-157536483:+	NA	1	1	1	1.56315
122	ENSMUSG00000028180	ENSMUSG00000028180;A3:3:157536386-157536478:157536386-157536483:+	-0.0719011	0.0334665	1	1	1.56315
123	ENSMUSG00000028608	ENSMUSG00000028608;A3:4:107891521-107891955:107891521-107891960:+	NA	1	1	1	1.7522
124	ENSMUSG00000028608	ENSMUSG00000028608;A3:4:107893411-107894873:107893411-107896871:+	-0.229238	0.0969031	1	1	1.7522
125	ENSMUSG00000029009	ENSMUSG00000029009;A3:4:148057133-148057375:148057133-148058378:+	0.061834	0.0754246	1	1	1.01978
126	ENSMUSG00000029106	ENSMUSG00000029106;A3:5:34573913-34598169:34573913-34598270:+	0	1	1	1	0.484405
127	ENSMUSG00000029106	ENSMUSG00000029106;A3:5:34628513-34629136:34628513-34629139:+	-0.442568	0.0819181	1	1	0.484405
128	ENSMUSG00000029192	ENSMUSG00000029192;A3:5:36592344-36593158:36592142-36593158:-	0.0540744	0.021978	1	1	2.38559
129	ENSMUSG00000029761	ENSMUSG00000029761;A3:6:34746015-34747886:34746015-34747892:+	NA	1	1	1	0.0672763
130	ENSMUSG00000029761	ENSMUSG00000029761;A3:6:34746639-34747886:34746639-34747892:+	-0.291159	0.0709291	1	1	0.0672763
131	ENSMUSG00000029761	ENSMUSG00000029761;A3:6:34753588-34755634:34753588-34755640:+	-0.1841	0.0709291	1	1	0.0672763
132	ENSMUSG00000030683	ENSMUSG00000030683;A3:7:126952131-126952774:126952131-126952954:+	-0.174999	0.0789211	1	1	0.454909
133	ENSMUSG00000030762	ENSMUSG00000030762;A3:7:123462458-123462571:123462458-123462574:+	0.350244	0.0534466	1	1	-0.369756
134	ENSMUSG00000030846	ENSMUSG00000030846;A3:7:128447107-128448121:128446798-128448121:-	0.116243	0.0509491	1	1	1.42685
135	ENSMUSG00000030846	ENSMUSG00000030846;A3:7:128448770-128454936:128448719-128454936:-	NA	1	1	1	1.42685
136	ENSMUSG00000030852	ENSMUSG00000030852;A3:7:130729828-130733506:130729828-130733518:+	-0.410393	0.0789211	1	1	-0.27166
137	ENSMUSG00000030852	ENSMUSG00000030852;A3:7:130753661-130759165:130753661-130759167:+	-0.0230915	1	1	1	-0.27166
138	ENSMUSG00000030881	ENSMUSG00000030881;A3:7:105638344-105639009:105638327-105639009:-	0.113019	0.0904096	1	1	0.420056
139	ENSMUSG00000030881	ENSMUSG00000030881;A3:7:105639105-105639325:105639093-105639325:-	NA	1	1	1	0.420056
140	ENSMUSG00000030881	ENSMUSG00000030881;A3:7:105639189-105639325:105639093-105639325:-	NA	1	1	1	0.420056
141	ENSMUSG00000030881	ENSMUSG00000030881;A3:7:105639189-105639325:105639105-105639325:-	NA	1	1	1	0.420056
142	ENSMUSG00000030881	ENSMUSG00000030881;A3:7:105639465-105640245:105639425-105640245:-	NA	1	1	1	0.420056
143	ENSMUSG00000031295	ENSMUSG00000031295;A3:X:160502292-160502747:160502292-160502753:+	0.0899666	0.0854146	1	1	0.747475
144	ENSMUSG00000031295	ENSMUSG00000031295;A3:X:160589018-160590166:160589018-160590168:+	NA	1	1	1	0.747475
145	ENSMUSG00000031323	ENSMUSG00000031323;A3:X:102903846-102904750:102903763-102904750:-	0.0524787	0.0769231	1	1	1.15094
146	ENSMUSG00000031444	ENSMUSG00000031444;A3:8:13037547-13037625:13037547-13037815:+	-0.379676	0.038961	1	1	-0.107139
147	ENSMUSG00000031478	ENSMUSG00000031478;A3:8:22132199-22132993:22132193-22132993:-	-0.330368	0.0564436	1	1	-0.189607
148	ENSMUSG00000031509	ENSMUSG00000031509;A3:8:11662773-11665036:11662691-11665036:-	0.0698501	0.012987	1	1	2.47471
149	ENSMUSG00000031840	ENSMUSG00000031840;A3:8:70754863-70755831:70754863-70755856:+	0	1	1	1	-0.308783
150	ENSMUSG00000031840	ENSMUSG00000031840;A3:8:70754868-70755856:70754868-70755986:+	-0.653469	0.0979021	1	1	-0.308783
151	ENSMUSG00000032125	ENSMUSG00000032125;A3:9:37410489-37410679:37410489-37410700:+	-0.503967	0.0494506	1	1	-0.57259
152	ENSMUSG00000032397	ENSMUSG00000032397;A3:9:64281647-64288108:64281647-64288114:+	-0.648933	0.00599401	1	1	1.41512
153	ENSMUSG00000032397	ENSMUSG00000032397;A3:9:64281652-64288108:64281652-64288114:+	-0.0222309	1	1	1	1.41512
154	ENSMUSG00000032657	ENSMUSG00000032657;A3:3:89183948-89184055:89183948-89184152:+	0.366766	0.0889111	1	1	0.117089
155	ENSMUSG00000032657	ENSMUSG00000032657;A3:3:89184996-89185434:89184996-89185437:+	0.0456127	1	1	1	0.117089
156	ENSMUSG00000032657	ENSMUSG00000032657;A3:3:89184996-89185434:89184996-89185456:+	NA	1	1	1	0.117089
157	ENSMUSG00000032657	ENSMUSG00000032657;A3:3:89184996-89185437:89184996-89185456:+	NA	1	1	1	0.117089
158	ENSMUSG00000032725	ENSMUSG00000032725;A3:7:101843824-101845204:101843820-101845204:-	-0.396711	0.0589411	1	1	-0.208115
159	ENSMUSG00000032898	ENSMUSG00000032898;A3:5:117995502-118000317:117995502-118000338:+	0.140111	0.0724276	1	1	0.309006
160	ENSMUSG00000033318	ENSMUSG00000033318;A3:10:75832594-75832661:75832568-75832661:-	NA	1	1	1	0.967145
161	ENSMUSG00000033318	ENSMUSG00000033318;A3:10:75832832-75833652:75832811-75833652:-	0.0670438	0.0704296	1	1	0.967145
162	ENSMUSG00000033737	ENSMUSG00000033737;A3:X:106473947-106484945:106473913-106484945:-	-0.223214	0.0829171	1	1	-0.218935
163	ENSMUSG00000033739	ENSMUSG00000033739;A3:17:34644953-34645179:34644953-34645245:+	-0.0614617	0.015984	1	1	2.56756
164	ENSMUSG00000034449	ENSMUSG00000034449;A3:11:84825577-84828751:84825521-84828751:-	0.112697	0.0579421	1	1	0.728903
165	ENSMUSG00000034586	ENSMUSG00000034586;A3:11:115359811-115360322:115359808-115360322:-	-0.395281	0.0954046	1	1	-0.803853
166	ENSMUSG00000034786	ENSMUSG00000034786;A3:17:34590563-34590742:34590563-34590780:+	0.215482	0.038961	1	1	0.595961
167	ENSMUSG00000034801	ENSMUSG00000034801;A3:12:69618183-69627217:69618180-69627217:-	-0.292921	0.0814186	1	1	-0.394597
168	ENSMUSG00000034947	ENSMUSG00000034947;A3:11:101582325-101582501:101582325-101582625:+	NA	1	1	1	0.617713
169	ENSMUSG00000034947	ENSMUSG00000034947;A3:11:101582325-101582501:101582325-101582643:+	-0.129234	0.0749251	1	1	0.617713
170	ENSMUSG00000034947	ENSMUSG00000034947;A3:11:101582325-101582625:101582325-101582643:+	NA	1	1	1	0.617713
171	ENSMUSG00000034958	ENSMUSG00000034958;A3:10:81219232-81224424:81219213-81224424:-	0.211252	0.0679321	1	1	-0.0371059
172	ENSMUSG00000035486	ENSMUSG00000035486;A3:10:80358358-80358775:80358358-80358787:+	-0.544819	0.038961	1	1	-0.558194
173	ENSMUSG00000035762	ENSMUSG00000035762;A3:13:84272327-84282711:84272327-84282749:+	-0.0912657	0.0464535	1	1	0.959765
174	ENSMUSG00000036564	ENSMUSG00000036564;A3:8:95700157-95706162:95700157-95706188:+	0.197374	0.0674326	1	1	0.337658
175	ENSMUSG00000036564	ENSMUSG00000036564;A3:8:95709954-95710646:95709954-95710664:+	NA	1	1	1	0.337658
176	ENSMUSG00000036898	ENSMUSG00000036898;A3:5:138455089-138455875:138455089-138455879:+	0.27457	0.0584416	1	1	-0.0828495
177	ENSMUSG00000037217	ENSMUSG00000037217;A3:X:20861609-20862499:20861571-20862499:-	0.666667	0.0929071	1	1	-1.47429
178	ENSMUSG00000037339	ENSMUSG00000037339;A3:5:33608489-33610432:33608432-33610432:-	0.385798	0.00499501	1	1	1.25264
179	ENSMUSG00000037355	ENSMUSG00000037355;A3:5:33409549-33410859:33409549-33410963:+	0.071372	0.0964036	1	1	0.653442
180	ENSMUSG00000038034	ENSMUSG00000038034;A3:1:172318967-172319293:172318967-172319332:+	NA	1	1	1	0.44048
181	ENSMUSG00000038034	ENSMUSG00000038034;A3:1:172319423-172319584:172319423-172319593:+	-0.191446	0.0609391	1	1	0.44048
182	ENSMUSG00000038252	ENSMUSG00000038252;A3:6:125186281-125186754:125186261-125186754:-	0.0565364	0.0909091	1	1	0.881089
183	ENSMUSG00000038393	ENSMUSG00000038393;A3:3:96558485-96558889:96558485-96558892:+	-0.088516	0.0739261	1	1	0.742155
184	ENSMUSG00000038539	ENSMUSG00000038539;A3:7:44813520-44814989:44813242-44814989:-	-0.214158	0.0354645	1	1	0.47505
185	ENSMUSG00000038618	ENSMUSG00000038618;A3:7:141216851-141217000:141216851-141217029:+	-0.130422	0.0539461	1	1	1.09016
186	ENSMUSG00000038618	ENSMUSG00000038618;A3:7:141216851-141217000:141216851-141217588:+	0	1	1	1	1.09016
187	ENSMUSG00000038618	ENSMUSG00000038618;A3:7:141216851-141217029:141216851-141217588:+	0	1	1	1	1.09016
188	ENSMUSG00000038642	ENSMUSG00000038642;A3:3:95526925-95529434:95526925-95529437:+	0.324831	0.0234765	1	1	0.114177
189	ENSMUSG00000038705	ENSMUSG00000038705;A3:2:181265108-181265815:181265103-181265815:-	-0.140994	0.0534466	1	1	0.490796
190	ENSMUSG00000038827	ENSMUSG00000038827;A3:4:56802726-56803508:56802726-56803596:+	-0.0857113	0.0734266	1	1	0.741591
191	ENSMUSG00000038886	ENSMUSG00000038886;A3:7:80363336-80363467:80363238-80363467:-	NA	1	1	1	1.40771
192	ENSMUSG00000038886	ENSMUSG00000038886;A3:7:80369772-80370732:80369745-80370732:-	-0.115911	0.00699301	1	1	1.40771
193	ENSMUSG00000038943	ENSMUSG00000038943;A3:7:80300433-80301037:80300433-80304361:+	NA	1	1	1	1.10817
194	ENSMUSG00000038943	ENSMUSG00000038943;A3:7:80313208-80313527:80313208-80313530:+	-0.296267	0.023976	1	1	1.10817
195	ENSMUSG00000039307	ENSMUSG00000039307;A3:11:121219923-121220864:121219923-121221083:+	-0.227298	0.0844156	1	1	-0.203866
196	ENSMUSG00000039328	ENSMUSG00000039328;A3:8:31125207-31128252:31125207-31128255:+	-0.498305	0.0944056	1	1	-0.954871
197	ENSMUSG00000039342	ENSMUSG00000039342;A3:1:72679547-72679981:72679544-72679981:-	0.0851996	0.0784216	1	1	1.09722
198	ENSMUSG00000039342	ENSMUSG00000039342;A3:1:72699056-72700452:72698596-72700452:-	-0.0579669	0.0784216	1	1	1.09722
199	ENSMUSG00000039678	ENSMUSG00000039678;A3:2:30134870-30135369:30134870-30135409:+	-0.0721278	0.0999001	1	1	0.855112
200	ENSMUSG00000039737	ENSMUSG00000039737;A3:5:136195151-136197780:136195130-136197780:-	0.127787	0.0944056	1	1	1.31199
201	ENSMUSG00000039745	ENSMUSG00000039745;A3:7:49759311-49759542:49759311-49759598:+	0.0602282	0.0404595	1	1	1.26777
202	ENSMUSG00000040363	ENSMUSG00000040363;A3:X:12048647-12048995:12048545-12048995:-	-0.375639	0.0984016	1	1	-0.574162
203	ENSMUSG00000040722	ENSMUSG00000040722;A3:9:57451484-57451980:57451482-57451980:-	-0.239567	0.0404595	1	1	0.167529
204	ENSMUSG00000040950	ENSMUSG00000040950;A3:11:70134263-70135049:70134263-70135052:+	-0.425455	0.0894106	1	1	-0.65714
205	ENSMUSG00000042250	ENSMUSG00000042250;A3:3:90733072-90735442:90733072-90735445:+	0.647916	0.015984	1	1	-0.299569
206	ENSMUSG00000042444	ENSMUSG00000042444;A3:9:70605289-70607458:70605286-70607458:-	0.3301	0.0734266	1	1	-0.438158
207	ENSMUSG00000043059	ENSMUSG00000043059;A3:5:31200147-31200235:31199806-31200235:-	NA	1	1	1	0.964583
208	ENSMUSG00000043059	ENSMUSG00000043059;A3:5:31200386-31200652:31200383-31200652:-	NA	1	1	1	0.964583
209	ENSMUSG00000043059	ENSMUSG00000043059;A3:5:31201860-31201987:31201738-31201987:-	0.0873511	0.0534466	1	1	0.964583
210	ENSMUSG00000044134	ENSMUSG00000044134;A3:5:121851279-121852551:121851279-121852558:+	-0.172412	0.0564436	1	1	0.335423
211	ENSMUSG00000045659	ENSMUSG00000045659;A3:7:116127046-116128554:116127041-116128554:-	-0.43703	0.0894106	1	1	-0.270703
212	ENSMUSG00000045761	ENSMUSG00000045761;A3:17:71714772-71716322:71714772-71716379:+	-0.267776	0.0659341	1	1	-0.130588
213	ENSMUSG00000046311	ENSMUSG00000046311;A3:11:49213642-49214223:49213642-49214526:+	0.15381	0.0639361	1	1	1.06727
214	ENSMUSG00000046311	ENSMUSG00000046311;A3:11:49213642-49214223:49213642-49214555:+	-0.165445	0.0639361	1	1	1.06727
215	ENSMUSG00000046311	ENSMUSG00000046311;A3:11:49213642-49214526:49213642-49214555:+	-0.210812	0.0639361	1	1	1.06727
216	ENSMUSG00000046572	ENSMUSG00000046572;A3:5:38674853-38682485:38674674-38682485:-	-0.209078	0.0909091	1	1	-0.293954
217	ENSMUSG00000047036	ENSMUSG00000047036;A3:9:122862344-122865914:122862259-122865914:-	-0.165628	0.0744256	1	1	0.512563
218	ENSMUSG00000048200	ENSMUSG00000048200;A3:7:141465837-141466009:141465837-141466046:+	-0.245094	0.0749251	1	1	-0.227748
219	ENSMUSG00000048489	ENSMUSG00000048489;A3:6:116650845-116651674:116650845-116651693:+	-0.65261	0.0554446	1	1	-0.632024
220	ENSMUSG00000048489	ENSMUSG00000048489;A3:6:116650845-116651674:116650845-116651696:+	-0.65261	0.0554446	1	1	-0.632024
221	ENSMUSG00000048489	ENSMUSG00000048489;A3:6:116650845-116651693:116650845-116651696:+	NA	1	1	1	-0.632024
222	ENSMUSG00000048490	ENSMUSG00000048490;A3:16:76352549-76372872:76352546-76372872:-	NA	1	1	1	0.504625
223	ENSMUSG00000048490	ENSMUSG00000048490;A3:16:76352549-76373770:76352546-76373770:-	0.12083	0.0929071	1	1	0.504625
224	ENSMUSG00000050106	ENSMUSG00000050106;A3:11:117783920-117784110:117783920-117784113:+	-0.489136	0.0854146	1	1	-0.876896
225	ENSMUSG00000050382	ENSMUSG00000050382;A3:7:79702282-79702453:79702279-79702453:-	-0.189517	0.0234765	1	1	0.591374
226	ENSMUSG00000050954	ENSMUSG00000050954;A3:13:48491396-48498323:48491393-48498323:-	-0.0665499	0.0669331	1	1	1.05804
227	ENSMUSG00000051351	ENSMUSG00000051351;A3:4:136285095-136285907:136285095-136286427:+	NA	1	1	1	-0.188405
228	ENSMUSG00000051351	ENSMUSG00000051351;A3:4:136286481-136287072:136286481-136287189:+	-0.322283	0.0784216	1	1	-0.188405
229	ENSMUSG00000051786	ENSMUSG00000051786;A3:15:89101079-89101153:89101047-89101153:-	NA	1	1	1	-0.080583
230	ENSMUSG00000051786	ENSMUSG00000051786;A3:15:89102169-89102254:89102166-89102254:-	-0.433626	0.0899101	1	1	-0.080583
231	ENSMUSG00000051786	ENSMUSG00000051786;A3:15:89104868-89106072:89104848-89106072:-	NA	1	1	1	-0.080583
232	ENSMUSG00000051786	ENSMUSG00000051786;A3:15:89104872-89106072:89104848-89106072:-	-2.13e-07	1	1	1	-0.080583
233	ENSMUSG00000051786	ENSMUSG00000051786;A3:15:89104872-89106072:89104868-89106072:-	0.0433549	1	1	1	-0.080583
234	ENSMUSG00000052752	ENSMUSG00000052752;A3:17:24513113-24513193:24513084-24513193:-	NA	1	1	1	0.656211
235	ENSMUSG00000052752	ENSMUSG00000052752;A3:17:24514866-24516505:24514829-24516505:-	0.11695	0.0564436	1	1	0.656211
236	ENSMUSG00000052752	ENSMUSG00000052752;A3:17:24516599-24518742:24516596-24518742:-	NA	1	1	1	0.656211
237	ENSMUSG00000052752	ENSMUSG00000052752;A3:17:24518799-24519131:24518794-24519131:-	NA	1	1	1	0.656211
238	ENSMUSG00000053559	ENSMUSG00000053559;A3:15:100622026-100622629:100621958-100622629:-	-0.157113	0.021978	1	1	0.842103
239	ENSMUSG00000053581	ENSMUSG00000053581;A3:5:139482797-139484277:139482764-139484277:-	-0.475464	0.00999001	1	1	0.235992
240	ENSMUSG00000053825	ENSMUSG00000053825;A3:10:106863384-106865247:106863384-106865250:+	-0.217186	0.0714286	1	1	-0.0735798
241	ENSMUSG00000053825	ENSMUSG00000053825;A3:10:106903705-106904817:106903705-106904821:+	NA	1	1	1	-0.0735798
242	ENSMUSG00000054708	ENSMUSG00000054708;A3:10:81634995-81635070:81634995-81635084:+	NA	1	1	1	0.129264
243	ENSMUSG00000054708	ENSMUSG00000054708;A3:10:81635158-81635688:81635158-81636369:+	-0.374507	0.0864136	1	1	0.129264
244	ENSMUSG00000055707	ENSMUSG00000055707;A3:8:70452917-70455466:70452853-70455466:-	NA	1	1	1	-0.42803
245	ENSMUSG00000055707	ENSMUSG00000055707;A3:8:70453019-70455466:70452853-70455466:-	-0.309962	0.0979021	1	1	-0.42803
246	ENSMUSG00000055707	ENSMUSG00000055707;A3:8:70453019-70455466:70452917-70455466:-	NA	1	1	1	-0.42803
247	ENSMUSG00000055799	ENSMUSG00000055799;A3:6:72633318-72634100:72633261-72634100:-	-0.264024	0.0709291	1	1	-0.309921
248	ENSMUSG00000055912	ENSMUSG00000055912;A3:6:72355544-72356131:72355544-72356141:+	-0.424068	0.0514486	1	1	-0.441047
249	ENSMUSG00000056050	ENSMUSG00000056050;A3:1:183338169-183338263:183338157-183338263:-	-0.0506779	0.0899101	1	1	1.58924
250	ENSMUSG00000056153	ENSMUSG00000056153;A3:18:88887065-88887209:88887052-88887209:-	0.175849	0.0594406	1	1	0.506343
251	ENSMUSG00000056459	ENSMUSG00000056459;A3:12:76350273-76355889:76350199-76355889:-	0.124134	0.0254745	1	1	1.0472
252	ENSMUSG00000056553	ENSMUSG00000056553;A3:12:117253656-117255449:117253656-117255546:+	0.714423	0.0714286	1	1	-1.19448
253	ENSMUSG00000057469	ENSMUSG00000057469;A3:12:16811315-16812249:16811315-16812289:+	0.243826	0.041958	1	1	0.700103
254	ENSMUSG00000058291	ENSMUSG00000058291;A3:5:138616565-138617055:138616559-138617055:-	0	1	1	1	0.563353
255	ENSMUSG00000058291	ENSMUSG00000058291;A3:5:138616614-138617055:138616559-138617055:-	0.293528	0.0397103	1	1	0.563353
256	ENSMUSG00000058291	ENSMUSG00000058291;A3:5:138616614-138617055:138616565-138617055:-	0.293528	0.0397103	1	1	0.563353
257	ENSMUSG00000060733	ENSMUSG00000060733;A3:10:71366105-71372705:71366105-71372708:+	-0.371562	0.037962	1	1	0.985167
258	ENSMUSG00000062590	ENSMUSG00000062590;A3:1:86208043-86213050:86208043-86213053:+	NA	1	1	1	1.0702
259	ENSMUSG00000062590	ENSMUSG00000062590;A3:1:86257362-86262039:86257362-86262042:+	0.121303	0.0544456	1	1	1.0702
260	ENSMUSG00000062753	ENSMUSG00000062753;A3:17:27564254-27564385:27564215-27564385:-	0.00503079	1	1	1	1.09788
261	ENSMUSG00000062753	ENSMUSG00000062753;A3:17:27564339-27564562:27564254-27564562:-	-0.242605	0.0739261	1	1	1.09788
262	ENSMUSG00000062753	ENSMUSG00000062753;A3:17:27564410-27564562:27564254-27564562:-	NA	1	1	1	1.09788
263	ENSMUSG00000062753	ENSMUSG00000062753;A3:17:27564410-27564562:27564339-27564562:-	NA	1	1	1	1.09788
264	ENSMUSG00000063439	ENSMUSG00000063439;A3:7:25681474-25683291:25681474-25683315:+	-0.113433	0.0964036	1	1	0.291917
265	ENSMUSG00000063870	ENSMUSG00000063870;A3:6:125100589-125100778:125100589-125100799:+	0.05376	0.0959041	1	1	1.39473
266	ENSMUSG00000063870	ENSMUSG00000063870;A3:6:125102298-125102432:125102298-125102471:+	0.0018328	1	1	1	1.39473
267	ENSMUSG00000066235	ENSMUSG00000066235;A3:9:121983823-121995876:121983801-121995876:-	-0.131398	0.146354	1	1	0.474907
268	ENSMUSG00000066235	ENSMUSG00000066235;A3:9:121995117-121995876:121995113-121995876:-	0.391096	0.0759241	1	1	0.474907
269	ENSMUSG00000067825	ENSMUSG00000067825;A3:6:121190247-121193512:121190247-121193515:+	0.252951	0.0999001	1	1	-0.480876
270	ENSMUSG00000068037	ENSMUSG00000068037;A3:17:12846431-12848077:12846412-12848077:-	-0.0785391	0.0284715	1	1	1.74099
271	ENSMUSG00000068263	ENSMUSG00000068263;A3:6:87749277-87750621:87749277-87750624:+	0.642556	0.0939061	1	1	-1.42405
272	ENSMUSG00000068600	ENSMUSG00000068600;A3:15:74819181-74820532:74819181-74820548:+	-0.0520075	0.0759241	1	1	1.15423
273	ENSMUSG00000069045	ENSMUSG00000069045;A3:Y:1282968-1284322:1282948-1284322:-	-0.382533	0.017982	1	1	0.251266
274	ENSMUSG00000070371	ENSMUSG00000070371;A3:7:127936036-127936325:127936003-127936325:-	-0.666667	0.0574426	1	1	-0.135451
275	ENSMUSG00000071647	ENSMUSG00000071647;A3:19:8930970-8931044:8930970-8931047:+	0.461023	0.0294705	1	1	-0.163848
276	ENSMUSG00000076508	ENSMUSG00000076508;A3:6:67861213-67861362:67861213-67861374:+	-0.127955	0.0864136	1	1	0.286759
277	ENSMUSG00000078784	ENSMUSG00000078784;A3:3:14607293-14609541:14606408-14609541:-	-0.378977	0.035964	1	1	0.690184
278	ENSMUSG00000079162	ENSMUSG00000079162;A3:9:89089594-89090593:89089591-89090593:-	-0.319847	0.0859141	1	1	-0.510937
279	ENSMUSG00000079330	ENSMUSG00000079330;A3:1:132229036-132255355:132229036-132255421:+	-0.0714764	0.012987	1	1	2.36033
280	ENSMUSG00000079555	ENSMUSG00000079555;A3:5:34168443-34169390:34168258-34169390:-	NA	1	1	1	0.76383
281	ENSMUSG00000079555	ENSMUSG00000079555;A3:5:34168567-34169390:34168258-34169390:-	NA	1	1	1	0.76383
282	ENSMUSG00000079555	ENSMUSG00000079555;A3:5:34168567-34169390:34168443-34169390:-	0.131428	0.0474525	1	1	0.76383
283	ENSMUSG00000086727	ENSMUSG00000086727;A3:1:31141768-31204252:31141764-31204252:-	0.130634	0.020979	1	1	1.68465
284	ENSMUSG00000086962	ENSMUSG00000086962;A3:11:58072594-58072843:58072569-58072843:-	0.515592	0.0759241	1	1	-0.453677
285	ENSMUSG00000086962	ENSMUSG00000086962;A3:11:58072991-58080925:58072943-58080925:-	0.33394	0.0799201	1	1	-0.453677
286	ENSMUSG00000087651	ENSMUSG00000087651;A3:10:83758213-83759593:83758213-83759598:+	0.0889819	0.0729271	1	1	0.734888
287	ENSMUSG00000089715	ENSMUSG00000089715;A3:15:79828978-79833512:79828924-79833512:-	-0.436405	0.0909091	1	1	-0.775449
288	ENSMUSG00000089715	ENSMUSG00000089715;A3:15:79828978-79833702:79828924-79833702:-	NA	1	1	1	-0.775449
289	ENSMUSG00000089809	ENSMUSG00000089809;A3:5:99234691-99240823:99234688-99240823:-	-0.380603	0.040959	1	1	0.603194
290	ENSMUSG00000090626	ENSMUSG00000090626;A3:9:72461278-72461856:72459159-72461856:-	0.127027	0.0394605	1	1	1.31112
291	ENSMUSG00000090626	ENSMUSG00000090626;A3:9:72480775-72482447:72480747-72482447:-	NA	1	1	1	1.31112
292	ENSMUSG00000090626	ENSMUSG00000090626;A3:9:72482529-72484069:72482523-72484069:-	NA	1	1	1	1.31112
293	ENSMUSG00000091898	ENSMUSG00000091898;A3:14:31210678-31211280:31210678-31211306:+	-0.218819	0.0844156	1	1	-0.228514
294	ENSMUSG00000093930	ENSMUSG00000093930;A3:13:119690513-119694890:119690513-119694989:+	0.187165	0.0144855	1	1	1.09947
295	ENSMUSG00000094468	ENSMUSG00000094468;A3:14:53454375-53454487:53454375-53454496:+	0.333333	0.0844156	1	1	-0.496935
296	ENSMUSG00000094811	ENSMUSG00000094811;A3:14:6297511-6301803:6296692-6301803:-	-0.0613898	0.0414585	1	1	1.49528
297	ENSMUSG00000095056	ENSMUSG00000095056;A3:14:4400551-4405204:4400551-4406023:+	-0.637521	0.048951	1	1	-0.582479
298	ENSMUSG00000096276	ENSMUSG00000096276;A3:12:87958111-87958625:87958111-87958628:+	0.636106	0.0304695	1	1	-0.479872
299	ENSMUSG00000110234	ENSMUSG00000110234;A3:7:105668602-105673790:105668602-105673820:+	-0.149223	0.0899101	1	1	0.558975
