# Supplementary material for: Gene editing of the multi-copy H2A.B gene and its importance for fertility
Source: Genome Biol. 2019 Jan 31;20:23. doi: 10.1186/s13059-019-1633-3 (PMC6357441; doi:10.1186/s13059-019-1633-3)
Supplement: Supplementary file 24 — Table S12. Results of the differential splicing analysis showing alternative first exon usage comparing wt with H2A.B.3 KO round spermatids. (XLSX 90 kb) [file 13059_2019_1633_MOESM24_ESM.xlsx]

## Sheet: AF_suppa_results
	ensembl_gene_id	Event_id	AF-AF_dPSI	AF-AF_p-val	qval	lfdr	tpm
1	ENSMUSG00000000409	ENSMUSG00000000409;AF:4:129558190-129558288:129558372:129558190-129573515:129573641:-	0.377405	0.0519481	1	1	-0.169036
2	ENSMUSG00000000489	ENSMUSG00000000489;AF:15:80005565-80013090:80013203:80005565-80013936:80014808:-	0.177452	0.0824176	1	1	-0.0236399
3	ENSMUSG00000000489	ENSMUSG00000000489;AF:15:80005565-80013090:80013203:80005565-80013936:80014977:-	NA	1	1	1	-0.0236399
4	ENSMUSG00000000581	ENSMUSG00000000581;AF:11:17257579:17257658-17262648:17257688:17258007-17262648:+	NA	1	1	1	1.1757
5	ENSMUSG00000000581	ENSMUSG00000000581;AF:11:17257592:17257658-17262648:17257688:17258007-17262648:+	NA	1	1	1	1.1757
6	ENSMUSG00000000581	ENSMUSG00000000581;AF:11:17257594:17257658-17262648:17257688:17258007-17262648:+	-0.127394	0.030969	1	1	1.1757
7	ENSMUSG00000001289	ENSMUSG00000001289;AF:15:102326148:102326260-102326818:102326410:102326535-102326818:+	NA	1	1	1	2.6927
8	ENSMUSG00000001289	ENSMUSG00000001289;AF:15:102326189:102326260-102328522:102326383:102326535-102328522:+	NA	1	1	1	2.6927
9	ENSMUSG00000001289	ENSMUSG00000001289;AF:15:102326189:102326260-102328522:102326391:102326849-102328522:+	-0.333333	0.0739261	1	1	2.6927
10	ENSMUSG00000001366	ENSMUSG00000001366;AF:9:78104354-78108291:78108604:78104354-78109002:78109065:-	NA	1	1	1	0.435822
11	ENSMUSG00000001366	ENSMUSG00000001366;AF:9:78104354-78108291:78108656:78104354-78109002:78109065:-	0.139929	0.0819181	1	1	0.435822
12	ENSMUSG00000001524	ENSMUSG00000001524;AF:17:35672828-35673428:35673517:35672828-35673526:35673690:-	NA	1	1	1	0.661473
13	ENSMUSG00000001524	ENSMUSG00000001524;AF:17:35672828-35673428:35673517:35672828-35673526:35673703:-	NA	1	1	1	0.661473
14	ENSMUSG00000001524	ENSMUSG00000001524;AF:17:35672828-35673428:35673517:35672828-35673534:35673618:-	-0.161111	0.0889111	1	1	0.661473
15	ENSMUSG00000001524	ENSMUSG00000001524;AF:17:35672828-35673428:35673517:35672828-35673556:35673559:-	NA	1	1	1	0.661473
16	ENSMUSG00000001524	ENSMUSG00000001524;AF:17:35672828-35673428:35673517:35672828-35673556:35673681:-	NA	1	1	1	0.661473
17	ENSMUSG00000001524	ENSMUSG00000001524;AF:17:35672828-35673428:35673517:35672828-35673556:35673688:-	NA	1	1	1	0.661473
18	ENSMUSG00000001524	ENSMUSG00000001524;AF:17:35672828-35673428:35673517:35672828-35673556:35673739:-	-0.161111	0.0889111	1	1	0.661473
19	ENSMUSG00000001630	ENSMUSG00000001630;AF:6:146724995:146725047-146758461:146725312:146725620-146758461:+	-0.120669	0.0684316	1	1	0.675376
20	ENSMUSG00000001630	ENSMUSG00000001630;AF:6:146725036:146725047-146758461:146725312:146725620-146758461:+	-0.29536	0.0684316	1	1	0.675376
21	ENSMUSG00000001741	ENSMUSG00000001741;AF:7:83722697-83732064:83732407:83722697-83735398:83735523:-	-0.206526	0.0979021	1	1	0.303247
22	ENSMUSG00000001741	ENSMUSG00000001741;AF:7:83722697-83732064:83732407:83722697-83739778:83739937:-	NA	1	1	1	0.303247
23	ENSMUSG00000001741	ENSMUSG00000001741;AF:7:83722697-83732064:83732407:83722697-83745677:83745726:-	-0.195857	0.0979021	1	1	0.303247
24	ENSMUSG00000001741	ENSMUSG00000001741;AF:7:83722697-83735398:83735523:83722697-83739778:83739937:-	0.206526	0.0979021	1	1	0.303247
25	ENSMUSG00000001741	ENSMUSG00000001741;AF:7:83722697-83735398:83735523:83722697-83745677:83745726:-	0.246194	0.0979021	1	1	0.303247
26	ENSMUSG00000001741	ENSMUSG00000001741;AF:7:83722697-83739778:83739937:83722697-83745677:83745726:-	-0.195857	0.0979021	1	1	0.303247
27	ENSMUSG00000001768	ENSMUSG00000001768;AF:2:145675367:145675584-145712455:145701197:145701322-145712455:+	NA	1	1	1	0.878108
28	ENSMUSG00000001768	ENSMUSG00000001768;AF:2:145784734:145784936-145786322:145785980:145786179-145786322:+	0.35367	0.030969	1	1	0.878108
29	ENSMUSG00000001768	ENSMUSG00000001768;AF:2:145784734:145784936-145786322:145786116:145786179-145786322:+	0.303072	0.030969	1	1	0.878108
30	ENSMUSG00000001768	ENSMUSG00000001768;AF:2:145786162:145786414-145822265:145822150:145822172-145822265:+	NA	1	1	1	0.878108
31	ENSMUSG00000001909	ENSMUSG00000001909;AF:8:84686307:84686699-84689708:84689257:84689349-84689708:+	NA	1	1	1	1.55712
32	ENSMUSG00000001909	ENSMUSG00000001909;AF:8:84686307:84686699-84689708:84689257:84689376-84689708:+	NA	1	1	1	1.55712
33	ENSMUSG00000001909	ENSMUSG00000001909;AF:8:84686307:84686699-84689708:84689264:84689349-84689708:+	NA	1	1	1	1.55712
34	ENSMUSG00000001909	ENSMUSG00000001909;AF:8:84686307:84686699-84689708:84689283:84689349-84689708:+	NA	1	1	1	1.55712
35	ENSMUSG00000001909	ENSMUSG00000001909;AF:8:84686307:84686699-84689708:84689286:84689349-84689708:+	NA	1	1	1	1.55712
36	ENSMUSG00000001909	ENSMUSG00000001909;AF:8:84686339:84686699-84689632:84688866:84689376-84689632:+	0.0645363	0.134532	1	1	1.55712
37	ENSMUSG00000001909	ENSMUSG00000001909;AF:8:84686339:84686699-84689632:84689247:84689349-84689632:+	0.0645363	0.134532	1	1	1.55712
38	ENSMUSG00000001909	ENSMUSG00000001909;AF:8:84686339:84686699-84689632:84689269:84689349-84689632:+	0.24998	0.0839161	1	1	1.55712
39	ENSMUSG00000001909	ENSMUSG00000001909;AF:8:84686339:84686699-84689632:84689272:84689349-84689632:+	0.0484215	1	1	1	1.55712
40	ENSMUSG00000001909	ENSMUSG00000001909;AF:8:84686339:84686699-84689632:84689283:84689349-84689632:+	NA	1	1	1	1.55712
41	ENSMUSG00000001909	ENSMUSG00000001909;AF:8:84686339:84686699-84689632:84689284:84689376-84689632:+	NA	1	1	1	1.55712
42	ENSMUSG00000001909	ENSMUSG00000001909;AF:8:84686339:84686699-84689632:84689285:84689376-84689632:+	NA	1	1	1	1.55712
43	ENSMUSG00000001909	ENSMUSG00000001909;AF:8:84686339:84686699-84689632:84689286:84689349-84689632:+	NA	1	1	1	1.55712
44	ENSMUSG00000001909	ENSMUSG00000001909;AF:8:84686339:84686699-84689632:84689289:84689349-84689632:+	NA	1	1	1	1.55712
45	ENSMUSG00000002325	ENSMUSG00000002325;AF:14:55603985:55604243-55605052:55604579:55604721-55605052:+	-0.666667	0.042957	1	1	-0.292298
46	ENSMUSG00000003131	ENSMUSG00000003131;AF:9:45978729-45984182:45984337:45978729-45984659:45984783:-	0.0172061	1	1	1	2.82954
47	ENSMUSG00000003131	ENSMUSG00000003131;AF:9:45978729-45984182:45984337:45978729-45984705:45984827:-	-0.0052079	1	1	1	2.82954
48	ENSMUSG00000003131	ENSMUSG00000003131;AF:9:45978729-45984182:45984337:45978729-45984705:45985051:-	-0.0171069	1	1	1	2.82954
49	ENSMUSG00000003131	ENSMUSG00000003131;AF:9:45978729-45984182:45984337:45978729-45985302:45985394:-	-0.0171069	1	1	1	2.82954
50	ENSMUSG00000003131	ENSMUSG00000003131;AF:9:45978729-45984182:45984337:45978729-46012523:46012690:-	-0.0844051	0.0959041	1	1	2.82954
51	ENSMUSG00000003131	ENSMUSG00000003131;AF:9:45978729-45984659:45984783:45978729-45985302:45985394:-	-0.0184331	1	1	1	2.82954
52	ENSMUSG00000003131	ENSMUSG00000003131;AF:9:45978729-45984659:45984783:45978729-46012523:46012690:-	-0.223472	0.0959041	1	1	2.82954
53	ENSMUSG00000003131	ENSMUSG00000003131;AF:9:45978729-45984705:45984827:45978729-45985302:45985394:-	0.00366961	1	1	1	2.82954
54	ENSMUSG00000003131	ENSMUSG00000003131;AF:9:45978729-45984705:45984827:45978729-46012523:46012690:-	-0.0701173	0.153447	1	1	2.82954
55	ENSMUSG00000003131	ENSMUSG00000003131;AF:9:45978729-45984705:45985051:45978729-45985302:45985394:-	0	1	1	1	2.82954
56	ENSMUSG00000003131	ENSMUSG00000003131;AF:9:45978729-45984705:45985051:45978729-46012523:46012690:-	-0.0719944	0.0959041	1	1	2.82954
57	ENSMUSG00000003131	ENSMUSG00000003131;AF:9:45978729-45985302:45985394:45978729-46012523:46012690:-	-0.0719944	0.0959041	1	1	2.82954
58	ENSMUSG00000003348	ENSMUSG00000003348;AF:10:80691567-80693633:80693736:80691567-80701797:80701855:-	0.128488	0.0994006	1	1	0.129739
59	ENSMUSG00000003352	ENSMUSG00000003352;AF:15:98631805:98631931-98639488:98632376:98632520-98639488:+	NA	1	1	1	-0.549587
60	ENSMUSG00000003352	ENSMUSG00000003352;AF:15:98631805:98631931-98639488:98634767:98635213-98639488:+	NA	1	1	1	-0.549587
61	ENSMUSG00000003352	ENSMUSG00000003352;AF:15:98631805:98631931-98639488:98635105:98635213-98639488:+	NA	1	1	1	-0.549587
62	ENSMUSG00000003352	ENSMUSG00000003352;AF:15:98632376:98632520-98639488:98634767:98635213-98639488:+	NA	1	1	1	-0.549587
63	ENSMUSG00000003352	ENSMUSG00000003352;AF:15:98632376:98632520-98639488:98635105:98635213-98639488:+	-0.49223	0.0519481	1	1	-0.549587
64	ENSMUSG00000004266	ENSMUSG00000004266;AF:6:124732494-124732738:124732771:124732494-124738499:124738584:-	NA	1	1	1	0.0164948
65	ENSMUSG00000004266	ENSMUSG00000004266;AF:6:124732860-124732946:124733082:124732860-124738499:124738625:-	-0.333333	0.112887	1	1	0.0164948
66	ENSMUSG00000004266	ENSMUSG00000004266;AF:6:124732860-124732946:124733082:124732860-124738499:124738714:-	-0.333333	0.112887	1	1	0.0164948
67	ENSMUSG00000004266	ENSMUSG00000004266;AF:6:124732860-124732946:124733110:124732860-124738499:124738625:-	NA	1	1	1	0.0164948
68	ENSMUSG00000004266	ENSMUSG00000004266;AF:6:124732860-124732946:124733110:124732860-124738499:124738714:-	NA	1	1	1	0.0164948
69	ENSMUSG00000004266	ENSMUSG00000004266;AF:6:124732860-124732946:124733154:124732860-124738499:124738625:-	-0.660342	0.0879121	1	1	0.0164948
70	ENSMUSG00000004266	ENSMUSG00000004266;AF:6:124732860-124732946:124733154:124732860-124738499:124738714:-	-0.660342	0.0879121	1	1	0.0164948
71	ENSMUSG00000004880	ENSMUSG00000004880;AF:1:181838556-181842288:181842379:181838556-181842809:181843046:-	0.0222506	1	1	1	0.666134
72	ENSMUSG00000004880	ENSMUSG00000004880;AF:1:181839802-181842288:181842326:181839802-181842809:181842859:-	0.313318	0.0579421	1	1	0.666134
73	ENSMUSG00000005493	ENSMUSG00000005493;AF:3:153901588-153904668:153904731:153901588-153905672:153906138:-	-0.227415	0.0854146	1	1	0.234785
74	ENSMUSG00000005705	ENSMUSG00000005705;AF:8:105567726-105568216:105568298:105567726-105579650:105579845:-	-0.524758	0.0529471	1	1	-0.339572
75	ENSMUSG00000005803	ENSMUSG00000005803;AF:2:122765237:122765439-122784944:122771718:122771748-122784944:+	NA	1	1	1	2.80311
76	ENSMUSG00000005803	ENSMUSG00000005803;AF:2:122765237:122765439-122784944:122781999:122782398-122784944:+	0	1	1	1	2.80311
77	ENSMUSG00000005803	ENSMUSG00000005803;AF:2:122765389:122765672-122784944:122771718:122771748-122784944:+	NA	1	1	1	2.80311
78	ENSMUSG00000005803	ENSMUSG00000005803;AF:2:122765389:122765672-122784944:122781999:122782398-122784944:+	-0.0611947	0.0509491	1	1	2.80311
79	ENSMUSG00000005803	ENSMUSG00000005803;AF:2:122771718:122771748-122784944:122781999:122782398-122784944:+	NA	1	1	1	2.80311
80	ENSMUSG00000006154	ENSMUSG00000006154;AF:7:4460715:4461024-4465359:4464493:4464656-4465359:+	NA	1	1	1	-0.759226
81	ENSMUSG00000006154	ENSMUSG00000006154;AF:7:4460715:4461024-4465359:4464735:4464760-4465359:+	NA	1	1	1	-0.759226
82	ENSMUSG00000006154	ENSMUSG00000006154;AF:7:4460715:4461024-4465359:4464742:4464760-4465359:+	NA	1	1	1	-0.759226
83	ENSMUSG00000006154	ENSMUSG00000006154;AF:7:4460715:4461024-4465359:4464769:4464871-4465359:+	NA	1	1	1	-0.759226
84	ENSMUSG00000006154	ENSMUSG00000006154;AF:7:4460715:4461024-4465359:4464849:4464968-4465359:+	-0.666667	0.0709291	1	1	-0.759226
85	ENSMUSG00000006154	ENSMUSG00000006154;AF:7:4460715:4461024-4465359:4464861:4464968-4465359:+	NA	1	1	1	-0.759226
86	ENSMUSG00000006154	ENSMUSG00000006154;AF:7:4464493:4464656-4465359:4464735:4464760-4465359:+	NA	1	1	1	-0.759226
87	ENSMUSG00000006154	ENSMUSG00000006154;AF:7:4464493:4464656-4465359:4464742:4464760-4465359:+	NA	1	1	1	-0.759226
88	ENSMUSG00000006154	ENSMUSG00000006154;AF:7:4464493:4464656-4465359:4464769:4464871-4465359:+	NA	1	1	1	-0.759226
89	ENSMUSG00000006154	ENSMUSG00000006154;AF:7:4464493:4464656-4465359:4464849:4464968-4465359:+	NA	1	1	1	-0.759226
90	ENSMUSG00000006154	ENSMUSG00000006154;AF:7:4464493:4464656-4465359:4464861:4464968-4465359:+	NA	1	1	1	-0.759226
91	ENSMUSG00000006154	ENSMUSG00000006154;AF:7:4464735:4464760-4465359:4464769:4464871-4465359:+	NA	1	1	1	-0.759226
92	ENSMUSG00000006154	ENSMUSG00000006154;AF:7:4464735:4464760-4465359:4464849:4464968-4465359:+	NA	1	1	1	-0.759226
93	ENSMUSG00000006154	ENSMUSG00000006154;AF:7:4464735:4464760-4465359:4464861:4464968-4465359:+	NA	1	1	1	-0.759226
94	ENSMUSG00000006154	ENSMUSG00000006154;AF:7:4464742:4464760-4465359:4464769:4464871-4465359:+	NA	1	1	1	-0.759226
95	ENSMUSG00000006154	ENSMUSG00000006154;AF:7:4464742:4464760-4465359:4464849:4464968-4465359:+	NA	1	1	1	-0.759226
96	ENSMUSG00000006154	ENSMUSG00000006154;AF:7:4464742:4464760-4465359:4464861:4464968-4465359:+	NA	1	1	1	-0.759226
97	ENSMUSG00000006191	ENSMUSG00000006191;AF:13:29854941-29855335:29855431:29854941-29855563:29855639:-	0	1	1	1	1.40609
98	ENSMUSG00000006191	ENSMUSG00000006191;AF:13:29854941-29855335:29855431:29854941-29855563:29855643:-	NA	1	1	1	1.40609
99	ENSMUSG00000006191	ENSMUSG00000006191;AF:13:29854941-29855335:29855431:29854941-29855563:29855647:-	-0.00384855	1	1	1	1.40609
100	ENSMUSG00000006191	ENSMUSG00000006191;AF:13:29854941-29855335:29855431:29854941-29855563:29855657:-	NA	1	1	1	1.40609
101	ENSMUSG00000006191	ENSMUSG00000006191;AF:13:29854941-29855335:29855431:29854941-29855563:29855663:-	-0.00436505	1	1	1	1.40609
102	ENSMUSG00000006191	ENSMUSG00000006191;AF:13:29854941-29855335:29855431:29854941-29855563:29855665:-	-0.185132	0.0549451	1	1	1.40609
103	ENSMUSG00000006191	ENSMUSG00000006191;AF:13:29854941-29855335:29855431:29854941-29855563:29855674:-	-0.0528994	0.191059	1	1	1.40609
104	ENSMUSG00000006673	ENSMUSG00000006673;AF:9:108516806:108517252-108528589:108517599:108518826-108528589:+	NA	1	1	1	1.64477
105	ENSMUSG00000006673	ENSMUSG00000006673;AF:9:108517087:108517240-108518767:108517623:108517976-108518767:+	NA	1	1	1	1.64477
106	ENSMUSG00000006673	ENSMUSG00000006673;AF:9:108517103:108517240-108528589:108517599:108518826-108528589:+	NA	1	1	1	1.64477
107	ENSMUSG00000006673	ENSMUSG00000006673;AF:9:108517110:108517240-108528589:108517599:108518826-108528589:+	NA	1	1	1	1.64477
108	ENSMUSG00000006673	ENSMUSG00000006673;AF:9:108517152:108517252-108518767:108517623:108517976-108518767:+	-0.335408	0.041958	1	1	1.64477
109	ENSMUSG00000006673	ENSMUSG00000006673;AF:9:108517156:108517240-108528589:108517599:108518826-108528589:+	NA	1	1	1	1.64477
110	ENSMUSG00000007721	ENSMUSG00000007721;AF:8:70870074-70873044:70873383:70870074-70873459:70873935:-	0.0593829	0.0364635	1	1	1.62354
111	ENSMUSG00000007815	ENSMUSG00000007815;AF:9:108306129:108306553-108315308:108306797:108307076-108315308:+	0	1	1	1	1.49106
112	ENSMUSG00000007815	ENSMUSG00000007815;AF:9:108306129:108306553-108315308:108306829:108306943-108315308:+	0.0688867	0.0969031	1	1	1.49106
113	ENSMUSG00000008301	ENSMUSG00000008301;AF:18:56562443:56562723-56575462:56572822:56573135-56575462:+	0.196421	0.0659341	1	1	0.432473
114	ENSMUSG00000008301	ENSMUSG00000008301;AF:18:56562593:56562635-56575462:56572822:56573135-56575462:+	0.21738	0.0659341	1	1	0.432473
115	ENSMUSG00000010660	ENSMUSG00000010660;AF:9:119084754-119088068:119088261:119084754-119093358:119093502:-	-0.115482	0.0964036	1	1	0.236951
116	ENSMUSG00000011008	ENSMUSG00000011008;AF:3:146149833:146150006-146163535:146150174:146150320-146163535:+	-0.666667	0.0594406	1	1	-0.763364
117	ENSMUSG00000011008	ENSMUSG00000011008;AF:3:146149979:146150006-146163535:146150174:146150320-146163535:+	NA	1	1	1	-0.763364
118	ENSMUSG00000012350	ENSMUSG00000012350;AF:2:103283620-103290711:103290937:103283620-103299515:103299565:-	NA	1	1	1	-1.16162
119	ENSMUSG00000012350	ENSMUSG00000012350;AF:2:103283620-103290711:103290937:103283620-103302775:103302920:-	NA	1	1	1	-1.16162
120	ENSMUSG00000012350	ENSMUSG00000012350;AF:2:103283620-103290711:103290937:103283620-103303055:103303166:-	NA	1	1	1	-1.16162
121	ENSMUSG00000012350	ENSMUSG00000012350;AF:2:103283620-103290711:103290937:103283620-103303055:103303167:-	NA	1	1	1	-1.16162
122	ENSMUSG00000012350	ENSMUSG00000012350;AF:2:103283620-103290711:103290937:103283620-103303055:103303278:-	NA	1	1	1	-1.16162
123	ENSMUSG00000012350	ENSMUSG00000012350;AF:2:103283620-103299515:103299565:103283620-103302775:103302920:-	NA	1	1	1	-1.16162
124	ENSMUSG00000012350	ENSMUSG00000012350;AF:2:103283620-103299515:103299565:103283620-103303055:103303166:-	0.666667	0.0874126	1	1	-1.16162
125	ENSMUSG00000012350	ENSMUSG00000012350;AF:2:103283620-103299515:103299565:103283620-103303055:103303167:-	NA	1	1	1	-1.16162
126	ENSMUSG00000012350	ENSMUSG00000012350;AF:2:103283620-103299515:103299565:103283620-103303055:103303278:-	NA	1	1	1	-1.16162
127	ENSMUSG00000012350	ENSMUSG00000012350;AF:2:103283620-103302775:103302920:103283620-103303055:103303166:-	NA	1	1	1	-1.16162
128	ENSMUSG00000012350	ENSMUSG00000012350;AF:2:103283620-103302775:103302920:103283620-103303055:103303167:-	NA	1	1	1	-1.16162
129	ENSMUSG00000012350	ENSMUSG00000012350;AF:2:103283620-103302775:103302920:103283620-103303055:103303278:-	NA	1	1	1	-1.16162
130	ENSMUSG00000013833	ENSMUSG00000013833;AF:10:79907656-79908218:79908321:79907656-79908818:79908898:-	0.053528	0.0989011	1	1	1.2535
131	ENSMUSG00000013878	ENSMUSG00000013878;AF:8:26119388:26119600-26120445:26119664:26119959-26120445:+	-0.0969646	0.035964	1	1	1.19253
132	ENSMUSG00000014303	ENSMUSG00000014303;AF:16:4594713:4594935-4608598:4601163:4601203-4608598:+	-0.198502	0.0934066	1	1	-0.11078
133	ENSMUSG00000014867	ENSMUSG00000014867;AF:2:26926955-26933275:26933383:26926955-26933702:26933781:-	0.052975	0.0744256	1	1	1.71016
134	ENSMUSG00000015127	ENSMUSG00000015127;AF:17:25188397:25188492-25189466:25188914:25189017-25189466:+	0.306937	0.0829171	1	1	-0.0349373
135	ENSMUSG00000015127	ENSMUSG00000015127;AF:17:25222539:25222722-25228583:25222779:25222905-25228583:+	0.420079	0.0829171	1	1	-0.0349373
136	ENSMUSG00000015127	ENSMUSG00000015127;AF:17:25222582:25222722-25228583:25222779:25222905-25228583:+	0.39589	0.0829171	1	1	-0.0349373
137	ENSMUSG00000016510	ENSMUSG00000016510;AF:5:146959276-146963687:146963743:146959276-146963766:146963800:-	-0.333058	0.0914086	1	1	0.815109
138	ENSMUSG00000016528	ENSMUSG00000016528;AF:1:131058762-131072340:131072526:131058762-131097289:131097826:-	0.0864961	0.0454545	1	1	1.27663
139	ENSMUSG00000018326	ENSMUSG00000018326;AF:2:163994960:163995365-164011602:163995503:163995871-164011602:+	-0.0837817	0.0434565	1	1	1.00199
140	ENSMUSG00000018698	ENSMUSG00000018698;AF:11:84522288-84522630:84522711:84522288-84524006:84525535:-	-0.213572	0.0814186	1	1	0.721187
141	ENSMUSG00000018893	ENSMUSG00000018893;AF:15:77017798-77021887:77021963:77017798-77022489:77022787:-	-0.430549	0.0754246	1	1	-0.424308
142	ENSMUSG00000018893	ENSMUSG00000018893;AF:15:77022591-77022672:77022727:77022591-77026052:77026125:-	NA	1	1	1	-0.424308
143	ENSMUSG00000018893	ENSMUSG00000018893;AF:15:77022591-77022672:77022727:77022591-77050525:77050670:-	NA	1	1	1	-0.424308
144	ENSMUSG00000018893	ENSMUSG00000018893;AF:15:77022591-77026052:77026125:77022591-77050525:77050670:-	NA	1	1	1	-0.424308
145	ENSMUSG00000018909	ENSMUSG00000018909;AF:7:99535466:99535798-99582261:99539669:99539879-99582261:+	-0.0281665	1	1	1	0.59442
146	ENSMUSG00000018909	ENSMUSG00000018909;AF:7:99535466:99535798-99582261:99573064:99573190-99582261:+	NA	1	1	1	0.59442
147	ENSMUSG00000018909	ENSMUSG00000018909;AF:7:99535662:99535798-99582261:99539669:99539879-99582261:+	-0.712121	0.0629371	1	1	0.59442
148	ENSMUSG00000018909	ENSMUSG00000018909;AF:7:99535662:99535798-99582261:99573064:99573190-99582261:+	NA	1	1	1	0.59442
149	ENSMUSG00000018909	ENSMUSG00000018909;AF:7:99535704:99535798-99582261:99539669:99539879-99582261:+	NA	1	1	1	0.59442
150	ENSMUSG00000018909	ENSMUSG00000018909;AF:7:99535704:99535798-99582261:99573064:99573190-99582261:+	NA	1	1	1	0.59442
151	ENSMUSG00000018909	ENSMUSG00000018909;AF:7:99539669:99539879-99582261:99573064:99573190-99582261:+	NA	1	1	1	0.59442
152	ENSMUSG00000019210	ENSMUSG00000019210;AF:6:120808471-120818334:120818399:120808471-120822588:120822692:-	NA	1	1	1	0.783763
153	ENSMUSG00000019210	ENSMUSG00000019210;AF:6:120818399-120822267:120822539:120818399-120822588:120822685:-	NA	1	1	1	0.783763
154	ENSMUSG00000019210	ENSMUSG00000019210;AF:6:120818399-120822267:120822539:120818399-120822588:120822793:-	-0.0828051	0.0664336	1	1	0.783763
155	ENSMUSG00000019823	ENSMUSG00000019823;AF:10:41476314:41476540-41478010:41477079:41477320-41478010:+	-0.550803	0.0444555	1	1	-0.150982
156	ENSMUSG00000019823	ENSMUSG00000019823;AF:10:41476336:41476540-41478010:41477079:41477320-41478010:+	NA	1	1	1	-0.150982
157	ENSMUSG00000019823	ENSMUSG00000019823;AF:10:41476368:41476540-41478010:41477079:41477320-41478010:+	-0.631774	0.0444555	1	1	-0.150982
158	ENSMUSG00000019823	ENSMUSG00000019823;AF:10:41476377:41476540-41478010:41477079:41477320-41478010:+	NA	1	1	1	-0.150982
159	ENSMUSG00000019888	ENSMUSG00000019888;AF:10:102158858:102159059-102350935:102159079:102159153-102350935:+	0.0963144	0.163337	1	1	0.048061
160	ENSMUSG00000019888	ENSMUSG00000019888;AF:10:102158889:102159059-102350935:102159079:102159153-102350935:+	-0.597216	0.0789211	1	1	0.048061
161	ENSMUSG00000019929	ENSMUSG00000019929;AF:10:97479609:97479789-97483339:97482367:97482547-97483339:+	0	1	1	1	0.283516
162	ENSMUSG00000019929	ENSMUSG00000019929;AF:10:97479609:97479789-97483339:97482438:97482547-97483339:+	NA	1	1	1	0.283516
163	ENSMUSG00000019929	ENSMUSG00000019929;AF:10:97479609:97479789-97483339:97482853:97483016-97483339:+	0.594223	0.0217283	1	1	0.283516
164	ENSMUSG00000019929	ENSMUSG00000019929;AF:10:97482367:97482547-97483339:97482853:97483016-97483339:+	0.594223	0.0217283	1	1	0.283516
165	ENSMUSG00000019929	ENSMUSG00000019929;AF:10:97482438:97482547-97483339:97482853:97483016-97483339:+	NA	1	1	1	0.283516
166	ENSMUSG00000019978	ENSMUSG00000019978;AF:10:25359798:25359981-25441573:25398659:25398871-25441573:+	-0.00426689	1	1	1	2.2128
167	ENSMUSG00000019978	ENSMUSG00000019978;AF:10:25359798:25359981-25441573:25403203:25403509-25441573:+	1.443e-07	1	1	1	2.2128
168	ENSMUSG00000019978	ENSMUSG00000019978;AF:10:25359798:25359981-25441573:25408368:25408442-25441573:+	0	1	1	1	2.2128
169	ENSMUSG00000019978	ENSMUSG00000019978;AF:10:25359798:25359981-25441573:25408387:25408442-25441573:+	-0.00426689	1	1	1	2.2128
170	ENSMUSG00000019978	ENSMUSG00000019978;AF:10:25359798:25359981-25441573:25432599:25432862-25441573:+	0.320542	0.0999001	1	1	2.2128
171	ENSMUSG00000019978	ENSMUSG00000019978;AF:10:25359798:25359981-25441573:25432616:25432883-25441573:+	1.76547e-05	1	1	1	2.2128
172	ENSMUSG00000019978	ENSMUSG00000019978;AF:10:25359856:25359981-25441573:25398659:25398871-25441573:+	-0.0567714	0.292565	1	1	2.2128
173	ENSMUSG00000019978	ENSMUSG00000019978;AF:10:25359856:25359981-25441573:25403203:25403509-25441573:+	1.01e-08	1	1	1	2.2128
174	ENSMUSG00000019978	ENSMUSG00000019978;AF:10:25359856:25359981-25441573:25408368:25408442-25441573:+	-0.00282245	1	1	1	2.2128
175	ENSMUSG00000019978	ENSMUSG00000019978;AF:10:25359856:25359981-25441573:25408387:25408442-25441573:+	-0.0567714	0.292565	1	1	2.2128
176	ENSMUSG00000019978	ENSMUSG00000019978;AF:10:25359856:25359981-25441573:25432599:25432862-25441573:+	0.20065	0.0999001	1	1	2.2128
177	ENSMUSG00000019978	ENSMUSG00000019978;AF:10:25359856:25359981-25441573:25432616:25432883-25441573:+	-0.00561807	1	1	1	2.2128
178	ENSMUSG00000019978	ENSMUSG00000019978;AF:10:25398659:25398871-25441573:25403203:25403509-25441573:+	9.5e-09	1	1	1	2.2128
179	ENSMUSG00000019978	ENSMUSG00000019978;AF:10:25398659:25398871-25441573:25408368:25408442-25441573:+	0.00426689	1	1	1	2.2128
180	ENSMUSG00000019978	ENSMUSG00000019978;AF:10:25398659:25398871-25441573:25408387:25408442-25441573:+	0	1	1	1	2.2128
181	ENSMUSG00000019978	ENSMUSG00000019978;AF:10:25398659:25398871-25441573:25432599:25432862-25441573:+	0.19114	0.0999001	1	1	2.2128
182	ENSMUSG00000019978	ENSMUSG00000019978;AF:10:25398659:25398871-25441573:25432616:25432883-25441573:+	0.0256623	1	1	1	2.2128
183	ENSMUSG00000019978	ENSMUSG00000019978;AF:10:25403203:25403509-25441573:25408368:25408442-25441573:+	-1.443e-07	1	1	1	2.2128
184	ENSMUSG00000019978	ENSMUSG00000019978;AF:10:25403203:25403509-25441573:25408387:25408442-25441573:+	-9.5e-09	1	1	1	2.2128
185	ENSMUSG00000019978	ENSMUSG00000019978;AF:10:25403203:25403509-25441573:25432599:25432862-25441573:+	-8.2e-09	1	1	1	2.2128
186	ENSMUSG00000019978	ENSMUSG00000019978;AF:10:25403203:25403509-25441573:25432616:25432883-25441573:+	-1.4e-09	1	1	1	2.2128
187	ENSMUSG00000019978	ENSMUSG00000019978;AF:10:25408368:25408442-25441573:25432599:25432862-25441573:+	0.320542	0.0999001	1	1	2.2128
188	ENSMUSG00000019978	ENSMUSG00000019978;AF:10:25408368:25408442-25441573:25432616:25432883-25441573:+	1.76547e-05	1	1	1	2.2128
189	ENSMUSG00000019978	ENSMUSG00000019978;AF:10:25408387:25408442-25441573:25432599:25432862-25441573:+	0.19114	0.0999001	1	1	2.2128
190	ENSMUSG00000019978	ENSMUSG00000019978;AF:10:25408387:25408442-25441573:25432616:25432883-25441573:+	0.0256623	1	1	1	2.2128
191	ENSMUSG00000020015	ENSMUSG00000020015;AF:10:93160875:93161200-93208172:93181610:93181673-93208172:+	NA	1	1	1	1.37091
192	ENSMUSG00000020015	ENSMUSG00000020015;AF:10:93160875:93161200-93208172:93206987:93207071-93208172:+	NA	1	1	1	1.37091
193	ENSMUSG00000020015	ENSMUSG00000020015;AF:10:93160890:93161200-93208172:93181610:93181673-93208172:+	0.142878	0.0996503	1	1	1.37091
194	ENSMUSG00000020015	ENSMUSG00000020015;AF:10:93160890:93161200-93208172:93206987:93207071-93208172:+	-0.0238835	1	1	1	1.37091
195	ENSMUSG00000020015	ENSMUSG00000020015;AF:10:93181610:93181673-93208172:93206987:93207071-93208172:+	-0.0703954	0.0996503	1	1	1.37091
196	ENSMUSG00000020135	ENSMUSG00000020135;AF:10:80295977:80296053-80301820:80299091:80299278-80301820:+	0.333333	0.0979021	1	1	-1.06607
197	ENSMUSG00000020135	ENSMUSG00000020135;AF:10:80295977:80296053-80301820:80301034:80301315-80301820:+	0.129011	0.0979021	1	1	-1.06607
198	ENSMUSG00000020135	ENSMUSG00000020135;AF:10:80295977:80296053-80301820:80301035:80301249-80301820:+	-0.153272	0.0979021	1	1	-1.06607
199	ENSMUSG00000020135	ENSMUSG00000020135;AF:10:80299091:80299278-80301820:80301034:80301315-80301820:+	NA	1	1	1	-1.06607
200	ENSMUSG00000020135	ENSMUSG00000020135;AF:10:80299091:80299278-80301820:80301035:80301249-80301820:+	NA	1	1	1	-1.06607
201	ENSMUSG00000020190	ENSMUSG00000020190;AF:10:80675940-80676081:80676293:80675940-80677936:80678112:-	0.112504	0.0354645	1	1	1.16444
202	ENSMUSG00000020307	ENSMUSG00000020307;AF:10:79682195:79682590-79684818:79684387:79684402-79684818:+	-0.0100619	1	1	1	2.72269
203	ENSMUSG00000020307	ENSMUSG00000020307;AF:10:79682303:79682590-79684818:79684387:79684402-79684818:+	NA	1	1	1	2.72269
204	ENSMUSG00000020307	ENSMUSG00000020307;AF:10:79682404:79682590-79684818:79684387:79684402-79684818:+	-0.19104	0.043956	1	1	2.72269
205	ENSMUSG00000020307	ENSMUSG00000020307;AF:10:79682462:79682590-79684818:79684387:79684402-79684818:+	-0.104632	0.0672661	1	1	2.72269
206	ENSMUSG00000020307	ENSMUSG00000020307;AF:10:79682474:79682590-79684818:79684387:79684402-79684818:+	-0.0599305	0.0672661	1	1	2.72269
207	ENSMUSG00000020307	ENSMUSG00000020307;AF:10:79682481:79682590-79684818:79684387:79684402-79684818:+	NA	1	1	1	2.72269
208	ENSMUSG00000020307	ENSMUSG00000020307;AF:10:79682526:79682590-79684818:79684387:79684402-79684818:+	NA	1	1	1	2.72269
209	ENSMUSG00000020530	ENSMUSG00000020530;AF:11:84870072-84870463:84870491:84870072-84870605:84870789:-	-0.171604	0.044955	1	1	2.15456
210	ENSMUSG00000020530	ENSMUSG00000020530;AF:11:84870072-84870463:84870491:84870072-84870605:84870817:-	-0.323444	0.147353	1	1	2.15456
211	ENSMUSG00000020530	ENSMUSG00000020530;AF:11:84870072-84870463:84870491:84870072-84870638:84870646:-	-0.0420151	1	1	1	2.15456
212	ENSMUSG00000020530	ENSMUSG00000020530;AF:11:84870072-84870463:84870491:84870072-84870638:84870738:-	-0.171604	0.044955	1	1	2.15456
213	ENSMUSG00000020530	ENSMUSG00000020530;AF:11:84870072-84870463:84870491:84870072-84870638:84870740:-	-0.30539	0.137363	1	1	2.15456
214	ENSMUSG00000020530	ENSMUSG00000020530;AF:11:84870072-84870463:84870491:84870072-84870690:84870779:-	NA	1	1	1	2.15456
215	ENSMUSG00000020530	ENSMUSG00000020530;AF:11:84870072-84870638:84870646:84870072-84870690:84870779:-	NA	1	1	1	2.15456
216	ENSMUSG00000020546	ENSMUSG00000020546;AF:11:90622261-90630452:90630917:90622261-90638033:90638062:-	-0.394858	0.0619381	1	1	0.49012
217	ENSMUSG00000020546	ENSMUSG00000020546;AF:11:90622261-90630452:90630917:90622261-90638033:90638065:-	0.0118646	1	1	1	0.49012
218	ENSMUSG00000020546	ENSMUSG00000020546;AF:11:90622261-90630452:90630917:90622261-90638033:90638076:-	-0.223618	0.115218	1	1	0.49012
219	ENSMUSG00000020546	ENSMUSG00000020546;AF:11:90622261-90630452:90630917:90622261-90638033:90638084:-	-0.574218	0.02997	1	1	0.49012
220	ENSMUSG00000020694	ENSMUSG00000020694;AF:11:105180746:105180886-105184212:105181527:105182051-105184212:+	NA	1	1	1	1.76578
221	ENSMUSG00000020694	ENSMUSG00000020694;AF:11:105180746:105180886-105184212:105181793:105182051-105184212:+	NA	1	1	1	1.76578
222	ENSMUSG00000020694	ENSMUSG00000020694;AF:11:105180746:105180886-105184212:105181917:105182051-105184212:+	NA	1	1	1	1.76578
223	ENSMUSG00000020694	ENSMUSG00000020694;AF:11:105180746:105180886-105184212:105181982:105182051-105184212:+	NA	1	1	1	1.76578
224	ENSMUSG00000020694	ENSMUSG00000020694;AF:11:105180746:105180886-105184212:105181999:105182051-105184212:+	NA	1	1	1	1.76578
225	ENSMUSG00000020694	ENSMUSG00000020694;AF:11:105180746:105180886-105184212:105182217:105182358-105184212:+	NA	1	1	1	1.76578
226	ENSMUSG00000020694	ENSMUSG00000020694;AF:11:105181527:105182051-105184212:105182217:105182358-105184212:+	0.0586928	0.0759241	1	1	1.76578
227	ENSMUSG00000020694	ENSMUSG00000020694;AF:11:105181793:105182051-105184212:105182217:105182358-105184212:+	0.192147	0.0759241	1	1	1.76578
228	ENSMUSG00000020694	ENSMUSG00000020694;AF:11:105181917:105182051-105184212:105182217:105182358-105184212:+	0.0728363	0.0759241	1	1	1.76578
229	ENSMUSG00000020694	ENSMUSG00000020694;AF:11:105181982:105182051-105184212:105182217:105182358-105184212:+	0.254229	0.0759241	1	1	1.76578
230	ENSMUSG00000020694	ENSMUSG00000020694;AF:11:105181999:105182051-105184212:105182217:105182358-105184212:+	0.159653	0.0759241	1	1	1.76578
231	ENSMUSG00000020738	ENSMUSG00000020738;AF:11:115534683-115535779:115535817:115534683-115536098:115536176:-	NA	1	1	1	1.92957
232	ENSMUSG00000020738	ENSMUSG00000020738;AF:11:115534683-115535779:115535817:115534683-115536098:115536181:-	-0.00719738	1	1	1	1.92957
233	ENSMUSG00000020738	ENSMUSG00000020738;AF:11:115534683-115535779:115535817:115534683-115536098:115536189:-	NA	1	1	1	1.92957
234	ENSMUSG00000020738	ENSMUSG00000020738;AF:11:115534683-115535779:115535817:115534683-115536098:115536229:-	-0.137771	0.0554446	1	1	1.92957
235	ENSMUSG00000020738	ENSMUSG00000020738;AF:11:115534683-115535779:115535817:115534683-115536098:115536276:-	-0.000226421	1	1	1	1.92957
236	ENSMUSG00000020812	ENSMUSG00000020812;AF:11:116671669:116671756-116672664:116671881:116672355-116672664:+	-0.295982	0.0244755	1	1	0.787333
237	ENSMUSG00000020828	ENSMUSG00000020828;AF:11:70540064:70540208-70540845:70540306:70540614-70540845:+	NA	1	1	1	-0.634995
238	ENSMUSG00000020828	ENSMUSG00000020828;AF:11:70540064:70540208-70540845:70540343:70540614-70540845:+	-0.464629	0.0864136	1	1	-0.634995
239	ENSMUSG00000020828	ENSMUSG00000020828;AF:11:70540064:70540208-70540845:70540356:70540614-70540845:+	NA	1	1	1	-0.634995
240	ENSMUSG00000021023	ENSMUSG00000021023;AF:12:55299577:55299666-55306339:55302637:55304884-55306339:+	-0.146292	0.0989011	1	1	0.435095
241	ENSMUSG00000021023	ENSMUSG00000021023;AF:12:55299577:55299666-55306339:55302750:55304884-55306339:+	NA	1	1	1	0.435095
242	ENSMUSG00000021023	ENSMUSG00000021023;AF:12:55299577:55299666-55306339:55303286:55303337-55306339:+	-0.21746	0.0989011	1	1	0.435095
243	ENSMUSG00000021033	ENSMUSG00000021033;AF:12:87147718:87147844-87157893:87157608:87157660-87157893:+	-0.0353809	1	1	1	1.39101
244	ENSMUSG00000021033	ENSMUSG00000021033;AF:12:87147772:87147844-87157893:87157608:87157660-87157893:+	0.212421	0.017982	1	1	1.39101
245	ENSMUSG00000021404	ENSMUSG00000021404;AF:13:33157885-33158311:33158351:33157885-33158438:33158495:-	0	1	1	1	-0.725888
246	ENSMUSG00000021404	ENSMUSG00000021404;AF:13:33157885-33158311:33158351:33157885-33159685:33159742:-	-0.692535	0.0939061	1	1	-0.725888
247	ENSMUSG00000021404	ENSMUSG00000021404;AF:13:33157885-33158438:33158495:33157885-33159685:33159742:-	NA	1	1	1	-0.725888
248	ENSMUSG00000021477	ENSMUSG00000021477;AF:13:64370520-64370706:64370753:64370520-64370785:64370890:-	-0.156843	0.0554446	1	1	1.04373
249	ENSMUSG00000021552	ENSMUSG00000021552;AF:13:58264199-58274074:58274188:58264199-58274652:58274840:-	-0.0388528	1	1	1	2.56162
250	ENSMUSG00000021552	ENSMUSG00000021552;AF:13:58264199-58274074:58274188:58264199-58275500:58275699:-	0.0283995	1	1	1	2.56162
251	ENSMUSG00000021552	ENSMUSG00000021552;AF:13:58264199-58274652:58274840:58264199-58275500:58275699:-	0.139781	0.02997	1	1	2.56162
252	ENSMUSG00000021614	ENSMUSG00000021614;AF:13:89731534-89740089:89740397:89731534-89742073:89742244:-	NA	1	1	1	-0.753185
253	ENSMUSG00000021614	ENSMUSG00000021614;AF:13:89731534-89740089:89740397:89731534-89742073:89742318:-	NA	1	1	1	-0.753185
254	ENSMUSG00000021614	ENSMUSG00000021614;AF:13:89731534-89740089:89740397:89731534-89742073:89742322:-	0.41826	0.0809191	1	1	-0.753185
255	ENSMUSG00000021614	ENSMUSG00000021614;AF:13:89731534-89740089:89740397:89731534-89742073:89742334:-	NA	1	1	1	-0.753185
256	ENSMUSG00000021614	ENSMUSG00000021614;AF:13:89731534-89740089:89740397:89731534-89742073:89742509:-	NA	1	1	1	-0.753185
257	ENSMUSG00000021756	ENSMUSG00000021756;AF:13:112464070:112464250-112472587:112467593:112467675-112472587:+	-0.720654	0.01998	1	1	0.587525
258	ENSMUSG00000021756	ENSMUSG00000021756;AF:13:112464081:112464250-112475031:112472599:112472673-112475031:+	0.00251261	1	1	1	0.587525
259	ENSMUSG00000021756	ENSMUSG00000021756;AF:13:112464241:112464250-112472587:112467593:112467675-112472587:+	NA	1	1	1	0.587525
260	ENSMUSG00000021779	ENSMUSG00000021779;AF:14:17660261:17660431-17826894:17660532:17660634-17826894:+	NA	1	1	1	-0.0113032
261	ENSMUSG00000021779	ENSMUSG00000021779;AF:14:17660261:17660431-17826894:17660892:17661024-17826894:+	NA	1	1	1	-0.0113032
262	ENSMUSG00000021779	ENSMUSG00000021779;AF:14:17660261:17660431-17826894:17660896:17661024-17826894:+	0.644504	0.036963	1	1	-0.0113032
263	ENSMUSG00000021779	ENSMUSG00000021779;AF:14:17660532:17660634-17826894:17660892:17661024-17826894:+	NA	1	1	1	-0.0113032
264	ENSMUSG00000021779	ENSMUSG00000021779;AF:14:17660532:17660634-17826894:17660896:17661024-17826894:+	0.28112	0.1004	1	1	-0.0113032
265	ENSMUSG00000021846	ENSMUSG00000021846;AF:14:48120823:48121233-48168197:48122029:48122158-48168197:+	NA	1	1	1	1.78568
266	ENSMUSG00000021846	ENSMUSG00000021846;AF:14:48120869:48121233-48240210:48168273:48168326-48240210:+	-0.0945248	0.0699301	1	1	1.78568
267	ENSMUSG00000021846	ENSMUSG00000021846;AF:14:48120922:48121233-48168197:48122029:48122158-48168197:+	NA	1	1	1	1.78568
268	ENSMUSG00000021846	ENSMUSG00000021846;AF:14:48120937:48121233-48168197:48122029:48122158-48168197:+	NA	1	1	1	1.78568
269	ENSMUSG00000021983	ENSMUSG00000021983;AF:14:60086726-60087079:60087355:60086726-60177312:60177539:-	NA	1	1	1	1.5297
270	ENSMUSG00000021983	ENSMUSG00000021983;AF:14:60086726-60087079:60087355:60086726-60196986:60197179:-	0	1	1	1	1.5297
271	ENSMUSG00000021983	ENSMUSG00000021983;AF:14:60086726-60177312:60177539:60086726-60196986:60197179:-	-0.0883173	0.0979021	1	1	1.5297
272	ENSMUSG00000022033	ENSMUSG00000022033;AF:14:65805837:65806134-65809215:65806232:65806302-65809215:+	0.0884955	0.034965	1	1	1.39354
273	ENSMUSG00000022033	ENSMUSG00000022033;AF:14:65805937:65806134-65809215:65806232:65806302-65809215:+	NA	1	1	1	1.39354
274	ENSMUSG00000022285	ENSMUSG00000022285;AF:15:36790988-36792112:36792414:36790988-36793168:36793210:-	-0.144966	0.035964	1	1	2.18013
275	ENSMUSG00000022285	ENSMUSG00000022285;AF:15:36790988-36792112:36792414:36790988-36793479:36793519:-	NA	1	1	1	2.18013
276	ENSMUSG00000022285	ENSMUSG00000022285;AF:15:36790988-36792112:36792414:36790988-36793479:36793837:-	-0.115583	0.035964	1	1	2.18013
277	ENSMUSG00000022285	ENSMUSG00000022285;AF:15:36790988-36792112:36792414:36790988-36794145:36794531:-	-0.115583	0.035964	1	1	2.18013
278	ENSMUSG00000022285	ENSMUSG00000022285;AF:15:36790988-36792112:36792414:36790988-36796811:36796929:-	NA	1	1	1	2.18013
279	ENSMUSG00000022285	ENSMUSG00000022285;AF:15:36790988-36793168:36793210:36790988-36793479:36793519:-	NA	1	1	1	2.18013
280	ENSMUSG00000022285	ENSMUSG00000022285;AF:15:36790988-36793168:36793210:36790988-36793479:36793837:-	0.00593748	1	1	1	2.18013
281	ENSMUSG00000022285	ENSMUSG00000022285;AF:15:36790988-36793168:36793210:36790988-36794145:36794531:-	0.00593748	1	1	1	2.18013
282	ENSMUSG00000022285	ENSMUSG00000022285;AF:15:36790988-36793168:36793210:36790988-36796811:36796929:-	0	1	1	1	2.18013
283	ENSMUSG00000022285	ENSMUSG00000022285;AF:15:36790988-36793479:36793519:36790988-36794145:36794531:-	NA	1	1	1	2.18013
284	ENSMUSG00000022285	ENSMUSG00000022285;AF:15:36790988-36793479:36793519:36790988-36796811:36796929:-	NA	1	1	1	2.18013
285	ENSMUSG00000022285	ENSMUSG00000022285;AF:15:36790988-36793479:36793837:36790988-36794145:36794531:-	0	1	1	1	2.18013
286	ENSMUSG00000022285	ENSMUSG00000022285;AF:15:36790988-36793479:36793837:36790988-36796811:36796929:-	0	1	1	1	2.18013
287	ENSMUSG00000022285	ENSMUSG00000022285;AF:15:36790988-36794145:36794531:36790988-36796811:36796929:-	0	1	1	1	2.18013
288	ENSMUSG00000022339	ENSMUSG00000022339;AF:15:44619175:44619369-44624443:44619429:44619560-44624443:+	-0.0747541	0.0869131	1	1	1.76722
289	ENSMUSG00000022339	ENSMUSG00000022339;AF:15:44619175:44619369-44624443:44619440:44619907-44624443:+	0	1	1	1	1.76722
290	ENSMUSG00000022339	ENSMUSG00000022339;AF:15:44619175:44619369-44624443:44619591:44619942-44624443:+	0	1	1	1	1.76722
291	ENSMUSG00000022339	ENSMUSG00000022339;AF:15:44619429:44619560-44624443:44619591:44619942-44624443:+	0.0747541	0.0869131	1	1	1.76722
292	ENSMUSG00000022372	ENSMUSG00000022372;AF:15:66801528-66812529:66812593:66801528-66831570:66831829:-	-0.644182	0.0549451	1	1	-0.66692
293	ENSMUSG00000022407	ENSMUSG00000022407;AF:15:80948490:80948700-80952197:80948777:80948936-80952197:+	0.104544	0.0754246	1	1	0.646989
294	ENSMUSG00000022407	ENSMUSG00000022407;AF:15:80948491:80948700-80952197:80948777:80948936-80952197:+	NA	1	1	1	0.646989
295	ENSMUSG00000022407	ENSMUSG00000022407;AF:15:80948512:80948700-80952197:80948777:80948936-80952197:+	0.593083	0.0754246	1	1	0.646989
296	ENSMUSG00000022407	ENSMUSG00000022407;AF:15:80948519:80948700-80952197:80948777:80948936-80952197:+	NA	1	1	1	0.646989
297	ENSMUSG00000022407	ENSMUSG00000022407;AF:15:80948537:80948700-80952197:80948777:80948936-80952197:+	0.593083	0.0754246	1	1	0.646989
298	ENSMUSG00000022407	ENSMUSG00000022407;AF:15:80948542:80948700-80952197:80948777:80948936-80952197:+	NA	1	1	1	0.646989
299	ENSMUSG00000022779	ENSMUSG00000022779;AF:16:16870736:16870829-16877832:16870965:16871055-16877832:+	NA	1	1	1	1.61154
300	ENSMUSG00000022779	ENSMUSG00000022779;AF:16:16870767:16870898-16877832:16870965:16871055-16877832:+	NA	1	1	1	1.61154
301	ENSMUSG00000022779	ENSMUSG00000022779;AF:16:16870774:16870829-16875069:16870840:16871055-16875069:+	-0.123073	0.03996	1	1	1.61154
302	ENSMUSG00000022779	ENSMUSG00000022779;AF:16:16870786:16870829-16877832:16870965:16871055-16877832:+	NA	1	1	1	1.61154
303	ENSMUSG00000022779	ENSMUSG00000022779;AF:16:16870800:16870829-16877832:16870965:16871055-16877832:+	NA	1	1	1	1.61154
304	ENSMUSG00000022885	ENSMUSG00000022885;AF:16:23224740:23225229-23256959:23226021:23226179-23256959:+	NA	1	1	1	-0.0906541
305	ENSMUSG00000022885	ENSMUSG00000022885;AF:16:23269629:23269708-23317564:23290470:23290638-23317564:+	-0.27871	0.0984016	1	1	-0.0906541
306	ENSMUSG00000022946	ENSMUSG00000022946;AF:16:93716066:93716312-93739154:93730099:93730442-93739154:+	-0.170031	0.0924076	1	1	0.178216
307	ENSMUSG00000022946	ENSMUSG00000022946;AF:16:93773907:93774109-93776887:93776715:93776776-93776887:+	NA	1	1	1	0.178216
308	ENSMUSG00000023022	ENSMUSG00000023022;AF:15:99843823-99874583:99874671:99843823-99875333:99875416:-	NA	1	1	1	-0.277744
309	ENSMUSG00000023022	ENSMUSG00000023022;AF:15:99843823-99874583:99874671:99843823-99875333:99875456:-	0.255998	0.0914086	1	1	-0.277744
310	ENSMUSG00000023044	ENSMUSG00000023044;AF:15:102188679-102188887:102188975:102188679-102204139:102204256:-	0.0663376	0.237512	1	1	0.862596
311	ENSMUSG00000023044	ENSMUSG00000023044;AF:15:102188679-102188887:102189058:102188679-102204139:102204256:-	-0.0218394	1	1	1	0.862596
312	ENSMUSG00000023044	ENSMUSG00000023044;AF:15:102188962-102192017:102192059:102188962-102203137:102203454:-	NA	1	1	1	0.862596
313	ENSMUSG00000023044	ENSMUSG00000023044;AF:15:102188962-102192017:102192059:102188962-102203696:102203724:-	NA	1	1	1	0.862596
314	ENSMUSG00000023044	ENSMUSG00000023044;AF:15:102188962-102192017:102192059:102188962-102204139:102204245:-	NA	1	1	1	0.862596
315	ENSMUSG00000023044	ENSMUSG00000023044;AF:15:102188962-102203137:102203454:102188962-102203696:102203724:-	NA	1	1	1	0.862596
316	ENSMUSG00000023044	ENSMUSG00000023044;AF:15:102188962-102203137:102203454:102188962-102204139:102204245:-	NA	1	1	1	0.862596
317	ENSMUSG00000023044	ENSMUSG00000023044;AF:15:102188962-102203696:102203724:102188962-102204139:102204245:-	NA	1	1	1	0.862596
318	ENSMUSG00000023044	ENSMUSG00000023044;AF:15:102202574-102203137:102203412:102202574-102204139:102204201:-	NA	1	1	1	0.862596
319	ENSMUSG00000023044	ENSMUSG00000023044;AF:15:102202574-102203137:102203431:102202574-102204139:102204201:-	NA	1	1	1	0.862596
320	ENSMUSG00000023044	ENSMUSG00000023044;AF:15:102203260-102203696:102203716:102203260-102204139:102204233:-	NA	1	1	1	0.862596
321	ENSMUSG00000023044	ENSMUSG00000023044;AF:15:102203260-102203696:102203716:102203260-102204139:102204253:-	NA	1	1	1	0.862596
322	ENSMUSG00000023044	ENSMUSG00000023044;AF:15:102203260-102203696:102203893:102203260-102204139:102204233:-	-0.369773	0.0734266	1	1	0.862596
323	ENSMUSG00000023044	ENSMUSG00000023044;AF:15:102203260-102203696:102203893:102203260-102204139:102204253:-	NA	1	1	1	0.862596
324	ENSMUSG00000023048	ENSMUSG00000023048;AF:15:102459028:102459132-102460108:102459202:102459255-102460108:+	-0.284839	0.0414585	1	1	0.699905
325	ENSMUSG00000023048	ENSMUSG00000023048;AF:15:102459028:102459132-102460108:102459232:102459581-102460108:+	-0.284839	0.0414585	1	1	0.699905
326	ENSMUSG00000023186	ENSMUSG00000023186;AF:9:38718272:38718387-38722373:38719038:38719333-38722373:+	-0.294285	0.0629371	1	1	-0.0622871
327	ENSMUSG00000023206	ENSMUSG00000023206;AF:2:11705290:11705578-11718264:11705712:11705944-11718264:+	0.052697	0.151848	1	1	-0.542055
328	ENSMUSG00000023206	ENSMUSG00000023206;AF:2:11705290:11705578-11718264:11705759:11705944-11718264:+	NA	1	1	1	-0.542055
329	ENSMUSG00000023206	ENSMUSG00000023206;AF:2:11705290:11705578-11718264:11705777:11705944-11718264:+	0.633794	0.097028	1	1	-0.542055
330	ENSMUSG00000023206	ENSMUSG00000023206;AF:2:11705290:11705578-11718264:11705810:11705944-11718264:+	NA	1	1	1	-0.542055
331	ENSMUSG00000023206	ENSMUSG00000023206;AF:2:11705290:11705578-11718264:11705811:11705944-11718264:+	NA	1	1	1	-0.542055
332	ENSMUSG00000023206	ENSMUSG00000023206;AF:2:11705290:11705578-11718264:11705848:11705944-11718264:+	NA	1	1	1	-0.542055
333	ENSMUSG00000023206	ENSMUSG00000023206;AF:2:11705329:11705578-11718264:11705712:11705944-11718264:+	NA	1	1	1	-0.542055
334	ENSMUSG00000023206	ENSMUSG00000023206;AF:2:11705329:11705578-11718264:11705759:11705944-11718264:+	NA	1	1	1	-0.542055
335	ENSMUSG00000023206	ENSMUSG00000023206;AF:2:11705329:11705578-11718264:11705777:11705944-11718264:+	NA	1	1	1	-0.542055
336	ENSMUSG00000023206	ENSMUSG00000023206;AF:2:11705329:11705578-11718264:11705810:11705944-11718264:+	NA	1	1	1	-0.542055
337	ENSMUSG00000023206	ENSMUSG00000023206;AF:2:11705329:11705578-11718264:11705811:11705944-11718264:+	NA	1	1	1	-0.542055
338	ENSMUSG00000023206	ENSMUSG00000023206;AF:2:11705329:11705578-11718264:11705848:11705944-11718264:+	NA	1	1	1	-0.542055
339	ENSMUSG00000023206	ENSMUSG00000023206;AF:2:11705349:11705578-11718264:11705712:11705944-11718264:+	0.052697	0.151848	1	1	-0.542055
340	ENSMUSG00000023206	ENSMUSG00000023206;AF:2:11705349:11705578-11718264:11705759:11705944-11718264:+	NA	1	1	1	-0.542055
341	ENSMUSG00000023206	ENSMUSG00000023206;AF:2:11705349:11705578-11718264:11705777:11705944-11718264:+	0.633794	0.097028	1	1	-0.542055
342	ENSMUSG00000023206	ENSMUSG00000023206;AF:2:11705349:11705578-11718264:11705810:11705944-11718264:+	NA	1	1	1	-0.542055
343	ENSMUSG00000023206	ENSMUSG00000023206;AF:2:11705349:11705578-11718264:11705811:11705944-11718264:+	NA	1	1	1	-0.542055
344	ENSMUSG00000023206	ENSMUSG00000023206;AF:2:11705349:11705578-11718264:11705848:11705944-11718264:+	NA	1	1	1	-0.542055
345	ENSMUSG00000023206	ENSMUSG00000023206;AF:2:11705369:11705578-11718264:11705712:11705944-11718264:+	0.052697	0.151848	1	1	-0.542055
346	ENSMUSG00000023206	ENSMUSG00000023206;AF:2:11705369:11705578-11718264:11705759:11705944-11718264:+	NA	1	1	1	-0.542055
347	ENSMUSG00000023206	ENSMUSG00000023206;AF:2:11705369:11705578-11718264:11705777:11705944-11718264:+	0.633794	0.097028	1	1	-0.542055
348	ENSMUSG00000023206	ENSMUSG00000023206;AF:2:11705369:11705578-11718264:11705810:11705944-11718264:+	NA	1	1	1	-0.542055
349	ENSMUSG00000023206	ENSMUSG00000023206;AF:2:11705369:11705578-11718264:11705811:11705944-11718264:+	NA	1	1	1	-0.542055
350	ENSMUSG00000023206	ENSMUSG00000023206;AF:2:11705369:11705578-11718264:11705848:11705944-11718264:+	NA	1	1	1	-0.542055
351	ENSMUSG00000023206	ENSMUSG00000023206;AF:2:11705375:11705578-11718264:11705712:11705944-11718264:+	NA	1	1	1	-0.542055
352	ENSMUSG00000023206	ENSMUSG00000023206;AF:2:11705375:11705578-11718264:11705759:11705944-11718264:+	NA	1	1	1	-0.542055
353	ENSMUSG00000023206	ENSMUSG00000023206;AF:2:11705375:11705578-11718264:11705777:11705944-11718264:+	NA	1	1	1	-0.542055
354	ENSMUSG00000023206	ENSMUSG00000023206;AF:2:11705375:11705578-11718264:11705810:11705944-11718264:+	NA	1	1	1	-0.542055
355	ENSMUSG00000023206	ENSMUSG00000023206;AF:2:11705375:11705578-11718264:11705811:11705944-11718264:+	NA	1	1	1	-0.542055
356	ENSMUSG00000023206	ENSMUSG00000023206;AF:2:11705375:11705578-11718264:11705848:11705944-11718264:+	NA	1	1	1	-0.542055
357	ENSMUSG00000023206	ENSMUSG00000023206;AF:2:11705387:11705578-11718264:11705712:11705944-11718264:+	NA	1	1	1	-0.542055
358	ENSMUSG00000023206	ENSMUSG00000023206;AF:2:11705387:11705578-11718264:11705759:11705944-11718264:+	NA	1	1	1	-0.542055
359	ENSMUSG00000023206	ENSMUSG00000023206;AF:2:11705387:11705578-11718264:11705777:11705944-11718264:+	NA	1	1	1	-0.542055
360	ENSMUSG00000023206	ENSMUSG00000023206;AF:2:11705387:11705578-11718264:11705810:11705944-11718264:+	NA	1	1	1	-0.542055
361	ENSMUSG00000023206	ENSMUSG00000023206;AF:2:11705387:11705578-11718264:11705811:11705944-11718264:+	NA	1	1	1	-0.542055
362	ENSMUSG00000023206	ENSMUSG00000023206;AF:2:11705387:11705578-11718264:11705848:11705944-11718264:+	NA	1	1	1	-0.542055
363	ENSMUSG00000023206	ENSMUSG00000023206;AF:2:11705443:11705578-11718264:11705712:11705944-11718264:+	NA	1	1	1	-0.542055
364	ENSMUSG00000023206	ENSMUSG00000023206;AF:2:11705443:11705578-11718264:11705759:11705944-11718264:+	NA	1	1	1	-0.542055
365	ENSMUSG00000023206	ENSMUSG00000023206;AF:2:11705443:11705578-11718264:11705777:11705944-11718264:+	0.666667	0.097028	1	1	-0.542055
366	ENSMUSG00000023206	ENSMUSG00000023206;AF:2:11705443:11705578-11718264:11705810:11705944-11718264:+	NA	1	1	1	-0.542055
367	ENSMUSG00000023206	ENSMUSG00000023206;AF:2:11705443:11705578-11718264:11705811:11705944-11718264:+	NA	1	1	1	-0.542055
368	ENSMUSG00000023206	ENSMUSG00000023206;AF:2:11705443:11705578-11718264:11705848:11705944-11718264:+	NA	1	1	1	-0.542055
369	ENSMUSG00000023206	ENSMUSG00000023206;AF:2:11705552:11705578-11718264:11705712:11705944-11718264:+	NA	1	1	1	-0.542055
370	ENSMUSG00000023206	ENSMUSG00000023206;AF:2:11705552:11705578-11718264:11705759:11705944-11718264:+	NA	1	1	1	-0.542055
371	ENSMUSG00000023206	ENSMUSG00000023206;AF:2:11705552:11705578-11718264:11705777:11705944-11718264:+	NA	1	1	1	-0.542055
372	ENSMUSG00000023206	ENSMUSG00000023206;AF:2:11705552:11705578-11718264:11705810:11705944-11718264:+	NA	1	1	1	-0.542055
373	ENSMUSG00000023206	ENSMUSG00000023206;AF:2:11705552:11705578-11718264:11705811:11705944-11718264:+	NA	1	1	1	-0.542055
374	ENSMUSG00000023206	ENSMUSG00000023206;AF:2:11705552:11705578-11718264:11705848:11705944-11718264:+	NA	1	1	1	-0.542055
375	ENSMUSG00000024019	ENSMUSG00000024019;AF:17:29660595:29660771-29663172:29660807:29661158-29663172:+	-0.0556974	0.0734266	1	1	0.97884
376	ENSMUSG00000024019	ENSMUSG00000024019;AF:17:29678879:29679082-29680589:29679261:29679416-29680589:+	NA	1	1	1	0.97884
377	ENSMUSG00000024240	ENSMUSG00000024240;AF:18:6462991-6490463:6490856:6462991-6515865:6516108:-	-0.104081	0.0579421	1	1	1.30509
378	ENSMUSG00000025077	ENSMUSG00000025077;AF:19:56547703-56547974:56548026:56547703-56548187:56548222:-	0.386598	0.0724276	1	1	-0.427995
379	ENSMUSG00000025140	ENSMUSG00000025140;AF:11:120642962-120643159:120643670:120642962-120643680:120643704:-	NA	1	1	1	-0.82439
380	ENSMUSG00000025140	ENSMUSG00000025140;AF:11:120643287-120643581:120643643:120643287-120643680:120643704:-	NA	1	1	1	-0.82439
381	ENSMUSG00000025140	ENSMUSG00000025140;AF:11:120643287-120643581:120643643:120643287-120643680:120643748:-	-0.371545	0.0949051	1	1	-0.82439
382	ENSMUSG00000025140	ENSMUSG00000025140;AF:11:120643287-120643581:120643643:120643287-120643703:120643769:-	NA	1	1	1	-0.82439
383	ENSMUSG00000025375	ENSMUSG00000025375;AF:11:120021535-120041733:120041782:120021535-120046586:120047145:-	NA	1	1	1	-1.39599
384	ENSMUSG00000025375	ENSMUSG00000025375;AF:11:120021535-120041733:120041782:120021535-120046586:120047167:-	NA	1	1	1	-1.39599
385	ENSMUSG00000025375	ENSMUSG00000025375;AF:11:120021535-120041733:120041782:120021535-120046869:120047070:-	-0.997256	0.022977	1	1	-1.39599
386	ENSMUSG00000025862	ENSMUSG00000025862;AF:X:42149317:42149685-42201855:42150154:42150291-42201855:+	NA	1	1	1	1.13968
387	ENSMUSG00000025862	ENSMUSG00000025862;AF:X:42149317:42149685-42201855:42150701:42150834-42201855:+	-0.00658836	1	1	1	1.13968
388	ENSMUSG00000025862	ENSMUSG00000025862;AF:X:42149317:42149685-42201855:42151014:42151088-42201855:+	-0.0540658	0.222777	1	1	1.13968
389	ENSMUSG00000025862	ENSMUSG00000025862;AF:X:42149317:42149685-42201855:42152180:42152420-42201855:+	-0.0059385	1	1	1	1.13968
390	ENSMUSG00000025862	ENSMUSG00000025862;AF:X:42149412:42149685-42201855:42150154:42150291-42201855:+	NA	1	1	1	1.13968
391	ENSMUSG00000025862	ENSMUSG00000025862;AF:X:42149412:42149685-42201855:42150701:42150834-42201855:+	0	1	1	1	1.13968
392	ENSMUSG00000025862	ENSMUSG00000025862;AF:X:42149412:42149685-42201855:42151014:42151088-42201855:+	-0.171663	0.0986513	1	1	1.13968
393	ENSMUSG00000025862	ENSMUSG00000025862;AF:X:42149412:42149685-42201855:42152180:42152420-42201855:+	-0.0108837	1	1	1	1.13968
394	ENSMUSG00000025862	ENSMUSG00000025862;AF:X:42149541:42149685-42201855:42150154:42150291-42201855:+	NA	1	1	1	1.13968
395	ENSMUSG00000025862	ENSMUSG00000025862;AF:X:42149541:42149685-42201855:42150701:42150834-42201855:+	NA	1	1	1	1.13968
396	ENSMUSG00000025862	ENSMUSG00000025862;AF:X:42149541:42149685-42201855:42151014:42151088-42201855:+	NA	1	1	1	1.13968
397	ENSMUSG00000025862	ENSMUSG00000025862;AF:X:42149541:42149685-42201855:42152180:42152420-42201855:+	NA	1	1	1	1.13968
398	ENSMUSG00000025862	ENSMUSG00000025862;AF:X:42149683:42149761-42201855:42150154:42150291-42201855:+	NA	1	1	1	1.13968
399	ENSMUSG00000025862	ENSMUSG00000025862;AF:X:42149683:42149761-42201855:42150701:42150834-42201855:+	0.50444	0.0549451	1	1	1.13968
400	ENSMUSG00000025862	ENSMUSG00000025862;AF:X:42149683:42149761-42201855:42151014:42151088-42201855:+	0.229973	0.0549451	1	1	1.13968
401	ENSMUSG00000025862	ENSMUSG00000025862;AF:X:42149683:42149761-42201855:42152180:42152420-42201855:+	NA	1	1	1	1.13968
402	ENSMUSG00000025862	ENSMUSG00000025862;AF:X:42150154:42150291-42201855:42150701:42150834-42201855:+	NA	1	1	1	1.13968
403	ENSMUSG00000025862	ENSMUSG00000025862;AF:X:42150154:42150291-42201855:42151014:42151088-42201855:+	NA	1	1	1	1.13968
404	ENSMUSG00000025862	ENSMUSG00000025862;AF:X:42150154:42150291-42201855:42152180:42152420-42201855:+	NA	1	1	1	1.13968
405	ENSMUSG00000025862	ENSMUSG00000025862;AF:X:42150701:42150834-42201855:42151014:42151088-42201855:+	-0.171663	0.0986513	1	1	1.13968
406	ENSMUSG00000025862	ENSMUSG00000025862;AF:X:42150701:42150834-42201855:42152180:42152420-42201855:+	-0.0108837	1	1	1	1.13968
407	ENSMUSG00000025862	ENSMUSG00000025862;AF:X:42151014:42151088-42201855:42152180:42152420-42201855:+	NA	1	1	1	1.13968
408	ENSMUSG00000026072	ENSMUSG00000026072;AF:1:40225080:40225306-40282233:40266586:40266881-40282233:+	-0.666212	0.0579421	1	1	-0.783144
409	ENSMUSG00000026087	ENSMUSG00000026087;AF:1:37890532:37890584-37893939:37892933:37893023-37893939:+	0.0580025	0.037962	1	1	1.89345
410	ENSMUSG00000026220	ENSMUSG00000026220;AF:1:84929564-84934713:84934857:84929564-84934860:84935134:-	0.314266	0.0794206	1	1	-1.34767
411	ENSMUSG00000026274	ENSMUSG00000026274;AF:1:93337580-93342526:93342789:93337580-93343258:93343465:-	NA	1	1	1	1.35797
412	ENSMUSG00000026274	ENSMUSG00000026274;AF:1:93337580-93342526:93342789:93337580-93343266:93343482:-	0.11319	0.028971	1	1	1.35797
413	ENSMUSG00000026398	ENSMUSG00000026398;AF:1:136948859-136948959:136949173:136948859-136960227:136960380:-	NA	1	1	1	-0.872292
414	ENSMUSG00000026398	ENSMUSG00000026398;AF:1:136952164-136953494:136953630:136952164-136960227:136960448:-	-0.327213	0.0904096	1	1	-0.872292
415	ENSMUSG00000026442	ENSMUSG00000026442;AF:1:132665587-132707099:132707326:132665587-132741671:132741757:-	-0.36864	0.0969031	1	1	-1.12614
416	ENSMUSG00000026442	ENSMUSG00000026442;AF:1:132665587-132707099:132707326:132665587-132741671:132741763:-	-0.333333	0.0969031	1	1	-1.12614
417	ENSMUSG00000026442	ENSMUSG00000026442;AF:1:132665587-132707099:132707326:132665587-132741671:132741778:-	NA	1	1	1	-1.12614
418	ENSMUSG00000026442	ENSMUSG00000026442;AF:1:132665587-132707099:132707406:132665587-132741671:132741757:-	NA	1	1	1	-1.12614
419	ENSMUSG00000026442	ENSMUSG00000026442;AF:1:132665587-132707099:132707406:132665587-132741671:132741763:-	NA	1	1	1	-1.12614
420	ENSMUSG00000026442	ENSMUSG00000026442;AF:1:132665587-132707099:132707406:132665587-132741671:132741778:-	NA	1	1	1	-1.12614
421	ENSMUSG00000026452	ENSMUSG00000026452;AF:1:134646677:134646835-134740835:134709300:134709424-134740835:+	0.549468	0.0754246	1	1	-1.05139
422	ENSMUSG00000026650	ENSMUSG00000026650;AF:2:3412011-3418542:3418581:3412011-3418920:3419041:-	0	1	1	1	3.79349
423	ENSMUSG00000026650	ENSMUSG00000026650;AF:2:3412011-3418542:3418581:3412011-3418971:3419129:-	0	1	1	1	3.79349
424	ENSMUSG00000026650	ENSMUSG00000026650;AF:2:3412011-3418542:3418581:3412011-3422391:3422648:-	0	1	1	1	3.79349
425	ENSMUSG00000026650	ENSMUSG00000026650;AF:2:3412011-3418920:3419041:3412011-3422391:3422648:-	0	1	1	1	3.79349
426	ENSMUSG00000026650	ENSMUSG00000026650;AF:2:3412011-3418971:3419129:3412011-3422391:3422648:-	0	1	1	1	3.79349
427	ENSMUSG00000026650	ENSMUSG00000026650;AF:2:3413506-3418971:3419019:3413506-3422391:3422594:-	0.0514295	0.0689311	1	1	3.79349
428	ENSMUSG00000026674	ENSMUSG00000026674;AF:1:170088944-170097234:170097328:170088944-170110262:170110561:-	NA	1	1	1	-1.19954
429	ENSMUSG00000026674	ENSMUSG00000026674;AF:1:170088944-170097234:170097328:170088944-170110367:170110501:-	NA	1	1	1	-1.19954
430	ENSMUSG00000026674	ENSMUSG00000026674;AF:1:170088944-170097234:170097328:170088944-170110622:170110729:-	NA	1	1	1	-1.19954
431	ENSMUSG00000026674	ENSMUSG00000026674;AF:1:170088944-170097234:170097328:170088944-170110622:170110762:-	NA	1	1	1	-1.19954
432	ENSMUSG00000026674	ENSMUSG00000026674;AF:1:170088944-170110262:170110561:170088944-170110622:170110729:-	0.230278	0.0879121	1	1	-1.19954
433	ENSMUSG00000026674	ENSMUSG00000026674;AF:1:170088944-170110262:170110561:170088944-170110622:170110762:-	NA	1	1	1	-1.19954
434	ENSMUSG00000026674	ENSMUSG00000026674;AF:1:170088944-170110367:170110501:170088944-170110622:170110729:-	0.230278	0.0879121	1	1	-1.19954
435	ENSMUSG00000026674	ENSMUSG00000026674;AF:1:170088944-170110367:170110501:170088944-170110622:170110762:-	NA	1	1	1	-1.19954
436	ENSMUSG00000026698	ENSMUSG00000026698;AF:1:161969186:161969279-161970240:161969299:161969369-161970240:+	0.15376	0.0709291	1	1	1.95049
437	ENSMUSG00000026698	ENSMUSG00000026698;AF:1:161969186:161969279-161970240:161969302:161969477-161970240:+	0.00797769	1	1	1	1.95049
438	ENSMUSG00000026833	ENSMUSG00000026833;AF:2:28192992:28193462-28208078:28205659:28206099-28208078:+	NA	1	1	1	-0.350915
439	ENSMUSG00000026833	ENSMUSG00000026833;AF:2:28193093:28193462-28208078:28205659:28206099-28208078:+	-0.282832	0.0834166	1	1	-0.350915
440	ENSMUSG00000027074	ENSMUSG00000027074;AF:2:84936579:84936644-84937523:84936664:84936849-84937523:+	-0.245561	0.0839161	1	1	-0.13999
441	ENSMUSG00000027074	ENSMUSG00000027074;AF:2:84936579:84936644-84937523:84936689:84936859-84937523:+	NA	1	1	1	-0.13999
442	ENSMUSG00000027074	ENSMUSG00000027074;AF:2:84936617:84936644-84937562:84936646:84936849-84937562:+	NA	1	1	1	-0.13999
443	ENSMUSG00000027339	ENSMUSG00000027339;AF:2:132012652-132021080:132021173:132012652-132028883:132029166:-	NA	1	1	1	0.184176
444	ENSMUSG00000027339	ENSMUSG00000027339;AF:2:132012652-132021080:132021173:132012652-132029751:132030001:-	NA	1	1	1	0.184176
445	ENSMUSG00000027339	ENSMUSG00000027339;AF:2:132012652-132021080:132021173:132012652-132030159:132030202:-	NA	1	1	1	0.184176
446	ENSMUSG00000027339	ENSMUSG00000027339;AF:2:132012652-132028883:132029166:132012652-132029751:132030001:-	-0.327029	0.0681818	1	1	0.184176
447	ENSMUSG00000027339	ENSMUSG00000027339;AF:2:132012652-132028883:132029166:132012652-132030159:132030202:-	-0.327029	0.0681818	1	1	0.184176
448	ENSMUSG00000027339	ENSMUSG00000027339;AF:2:132012652-132029751:132030001:132012652-132030159:132030202:-	0	1	1	1	0.184176
449	ENSMUSG00000027650	ENSMUSG00000027650;AF:2:158009358-158011105:158011298:158009358-158028374:158028433:-	0.151211	0.0904096	1	1	0.42601
450	ENSMUSG00000027668	ENSMUSG00000027668;AF:3:32529465:32529695-32531898:32531545:32531586-32531898:+	-0.236423	0.020979	1	1	1.09665
451	ENSMUSG00000027668	ENSMUSG00000027668;AF:3:32529531:32529695-32531898:32531545:32531586-32531898:+	NA	1	1	1	1.09665
452	ENSMUSG00000027668	ENSMUSG00000027668;AF:3:32529539:32529560-32531898:32531545:32531586-32531898:+	NA	1	1	1	1.09665
453	ENSMUSG00000027684	ENSMUSG00000027684;AF:3:30009897-30011071:30011439:30009897-30012542:30013061:-	NA	1	1	1	-0.749858
454	ENSMUSG00000027684	ENSMUSG00000027684;AF:3:30009897-30011071:30011439:30009897-30012542:30013156:-	NA	1	1	1	-0.749858
455	ENSMUSG00000027684	ENSMUSG00000027684;AF:3:30009897-30011071:30011439:30009897-30012542:30013204:-	NA	1	1	1	-0.749858
456	ENSMUSG00000027684	ENSMUSG00000027684;AF:3:30009897-30011071:30011439:30009897-30012542:30013505:-	NA	1	1	1	-0.749858
457	ENSMUSG00000027684	ENSMUSG00000027684;AF:3:30009897-30011071:30011439:30009897-30140328:30140423:-	NA	1	1	1	-0.749858
458	ENSMUSG00000027684	ENSMUSG00000027684;AF:3:30009897-30011071:30011439:30009897-30237978:30238162:-	NA	1	1	1	-0.749858
459	ENSMUSG00000027684	ENSMUSG00000027684;AF:3:30009897-30011071:30011439:30009897-30509430:30509733:-	NA	1	1	1	-0.749858
460	ENSMUSG00000027684	ENSMUSG00000027684;AF:3:30009897-30012542:30013061:30009897-30140328:30140423:-	NA	1	1	1	-0.749858
461	ENSMUSG00000027684	ENSMUSG00000027684;AF:3:30009897-30012542:30013061:30009897-30237978:30238162:-	NA	1	1	1	-0.749858
462	ENSMUSG00000027684	ENSMUSG00000027684;AF:3:30009897-30012542:30013061:30009897-30509430:30509733:-	NA	1	1	1	-0.749858
463	ENSMUSG00000027684	ENSMUSG00000027684;AF:3:30009897-30012542:30013156:30009897-30140328:30140423:-	NA	1	1	1	-0.749858
464	ENSMUSG00000027684	ENSMUSG00000027684;AF:3:30009897-30012542:30013156:30009897-30237978:30238162:-	NA	1	1	1	-0.749858
465	ENSMUSG00000027684	ENSMUSG00000027684;AF:3:30009897-30012542:30013156:30009897-30509430:30509733:-	NA	1	1	1	-0.749858
466	ENSMUSG00000027684	ENSMUSG00000027684;AF:3:30009897-30012542:30013204:30009897-30140328:30140423:-	NA	1	1	1	-0.749858
467	ENSMUSG00000027684	ENSMUSG00000027684;AF:3:30009897-30012542:30013204:30009897-30237978:30238162:-	NA	1	1	1	-0.749858
468	ENSMUSG00000027684	ENSMUSG00000027684;AF:3:30009897-30012542:30013204:30009897-30509430:30509733:-	NA	1	1	1	-0.749858
469	ENSMUSG00000027684	ENSMUSG00000027684;AF:3:30009897-30012542:30013505:30009897-30140328:30140423:-	NA	1	1	1	-0.749858
470	ENSMUSG00000027684	ENSMUSG00000027684;AF:3:30009897-30012542:30013505:30009897-30237978:30238162:-	NA	1	1	1	-0.749858
471	ENSMUSG00000027684	ENSMUSG00000027684;AF:3:30009897-30012542:30013505:30009897-30509430:30509733:-	-0.333333	0.0964036	1	1	-0.749858
472	ENSMUSG00000027684	ENSMUSG00000027684;AF:3:30009897-30140328:30140423:30009897-30237978:30238162:-	NA	1	1	1	-0.749858
473	ENSMUSG00000027684	ENSMUSG00000027684;AF:3:30009897-30140328:30140423:30009897-30509430:30509733:-	NA	1	1	1	-0.749858
474	ENSMUSG00000027684	ENSMUSG00000027684;AF:3:30009897-30237978:30238162:30009897-30509430:30509733:-	NA	1	1	1	-0.749858
475	ENSMUSG00000027782	ENSMUSG00000027782;AF:3:69102248-69126510:69126630:69102248-69126732:69127092:-	0.0267098	1	1	1	1.74802
476	ENSMUSG00000027782	ENSMUSG00000027782;AF:3:69102248-69126510:69126630:69102248-69126732:69127113:-	0.0975905	0.0909091	1	1	1.74802
477	ENSMUSG00000027793	ENSMUSG00000027793;AF:3:55054518-55054949:55055037:55054518-55055252:55055482:-	-0.128429	0.0929071	1	1	1.81525
478	ENSMUSG00000027793	ENSMUSG00000027793;AF:3:55054518-55054965:55055055:55054518-55055252:55055482:-	-0.0133306	1	1	1	1.81525
479	ENSMUSG00000027793	ENSMUSG00000027793;AF:3:55054521-55054949:55055042:55054521-55055252:55055501:-	0	1	1	1	1.81525
480	ENSMUSG00000027845	ENSMUSG00000027845;AF:3:103807576-103808072:103808180:103807576-103808900:103809378:-	-0.180461	0.0974026	1	1	0.507697
481	ENSMUSG00000027901	ENSMUSG00000027901;AF:3:106482405:106482521-106486873:106486050:106486320-106486873:+	NA	1	1	1	-1.11434
482	ENSMUSG00000027901	ENSMUSG00000027901;AF:3:106482431:106482713-106486873:106486050:106486320-106486873:+	0.333333	0.0899101	1	1	-1.11434
483	ENSMUSG00000027955	ENSMUSG00000027955;AF:3:79884533:79884690-79885988:79884931:79885226-79885988:+	0	1	1	1	1.69446
484	ENSMUSG00000027955	ENSMUSG00000027955;AF:3:79884597:79884690-79908589:79885930:79887130-79908589:+	0.0598565	0.0869131	1	1	1.69446
485	ENSMUSG00000028238	ENSMUSG00000028238;AF:4:19910758-19916764:19916940:19910758-19922368:19922605:-	-0.247738	0.0764236	1	1	-0.0704193
486	ENSMUSG00000028339	ENSMUSG00000028339;AF:4:47288057:47288199-47289334:47288287:47288503-47289334:+	-0.153848	0.0784216	1	1	0.840669
487	ENSMUSG00000028382	ENSMUSG00000028382;AF:4:59501474-59514274:59514348:59501474-59549148:59549257:-	NA	1	1	1	0.749006
488	ENSMUSG00000028382	ENSMUSG00000028382;AF:4:59524476-59548543:59548775:59524476-59549148:59549243:-	0.687356	0.0725941	1	1	0.749006
489	ENSMUSG00000028382	ENSMUSG00000028382;AF:4:59524476-59548543:59548775:59524476-59549148:59549314:-	NA	1	1	1	0.749006
490	ENSMUSG00000028382	ENSMUSG00000028382;AF:4:59524476-59548543:59548775:59524476-59549148:59549364:-	NA	1	1	1	0.749006
491	ENSMUSG00000028382	ENSMUSG00000028382;AF:4:59546182-59548531:59548737:59546182-59549148:59549252:-	0.480996	0.0659341	1	1	0.749006
492	ENSMUSG00000028382	ENSMUSG00000028382;AF:4:59546182-59548531:59548737:59546182-59549148:59549265:-	NA	1	1	1	0.749006
493	ENSMUSG00000028382	ENSMUSG00000028382;AF:4:59546182-59548531:59548737:59546182-59549148:59549284:-	0.27561	0.0725941	1	1	0.749006
494	ENSMUSG00000028382	ENSMUSG00000028382;AF:4:59546182-59548531:59548737:59546182-59549148:59549295:-	0.0956314	0.116384	1	1	0.749006
495	ENSMUSG00000028389	ENSMUSG00000028389;AF:4:62205108-62207817:62207889:62205108-62208078:62208202:-	0	1	1	1	1.95289
496	ENSMUSG00000028389	ENSMUSG00000028389;AF:4:62205108-62207817:62207889:62205108-62208320:62208446:-	0.164493	0.0761738	1	1	1.95289
497	ENSMUSG00000028389	ENSMUSG00000028389;AF:4:62205108-62207817:62207889:62205108-62208329:62208361:-	0.0500938	0.0761738	1	1	1.95289
498	ENSMUSG00000028389	ENSMUSG00000028389;AF:4:62205108-62208078:62208202:62205108-62208320:62208446:-	0.164493	0.0761738	1	1	1.95289
499	ENSMUSG00000028389	ENSMUSG00000028389;AF:4:62205108-62208078:62208202:62205108-62208329:62208361:-	0.0500938	0.0761738	1	1	1.95289
500	ENSMUSG00000028527	ENSMUSG00000028527;AF:4:101419706:101419965-101447160:101420497:101420747-101447160:+	NA	1	1	1	0.640957
501	ENSMUSG00000028527	ENSMUSG00000028527;AF:4:101419733:101419965-101460500:101447223:101447279-101460500:+	-0.124032	0.0934066	1	1	0.640957
502	ENSMUSG00000028580	ENSMUSG00000028580;AF:4:130663367:130663394-130668925:130663406:130663467-130668925:+	0.280441	0.0934066	1	1	0.733063
503	ENSMUSG00000028608	ENSMUSG00000028608;AF:4:107889813:107889896-107890119:107889908:107890013-107890119:+	-0.00939317	1	1	1	1.7522
504	ENSMUSG00000028608	ENSMUSG00000028608;AF:4:107889825:107889896-107890119:107889908:107890013-107890119:+	NA	1	1	1	1.7522
505	ENSMUSG00000028608	ENSMUSG00000028608;AF:4:107889849:107889896-107890119:107889908:107890013-107890119:+	NA	1	1	1	1.7522
506	ENSMUSG00000028608	ENSMUSG00000028608;AF:4:107889863:107889896-107890119:107889908:107890013-107890119:+	-0.368378	0.0672661	1	1	1.7522
507	ENSMUSG00000028608	ENSMUSG00000028608;AF:4:107889866:107889896-107890119:107889908:107890013-107890119:+	-0.305364	0.0672661	1	1	1.7522
508	ENSMUSG00000028608	ENSMUSG00000028608;AF:4:107889869:107889896-107890119:107889908:107890013-107890119:+	-0.262349	0.0672661	1	1	1.7522
509	ENSMUSG00000028608	ENSMUSG00000028608;AF:4:107889898:107890202-107891465:107890227:107890549-107891465:+	NA	1	1	1	1.7522
510	ENSMUSG00000028608	ENSMUSG00000028608;AF:4:107889898:107890202-107891465:107890240:107890549-107891465:+	NA	1	1	1	1.7522
511	ENSMUSG00000028608	ENSMUSG00000028608;AF:4:107889899:107890202-107891465:107890227:107890549-107891465:+	NA	1	1	1	1.7522
512	ENSMUSG00000028608	ENSMUSG00000028608;AF:4:107889899:107890202-107891465:107890240:107890549-107891465:+	NA	1	1	1	1.7522
513	ENSMUSG00000028617	ENSMUSG00000028617;AF:4:107247780-107253118:107253160:107247780-107253275:107253532:-	0.0719739	0.0569431	1	1	1.13579
514	ENSMUSG00000028640	ENSMUSG00000028640;AF:2:172549593:172549882-172551407:172550653:172550843-172551407:+	NA	1	1	1	-1.30524
515	ENSMUSG00000028640	ENSMUSG00000028640;AF:2:172549593:172549882-172551407:172550764:172550970-172551407:+	NA	1	1	1	-1.30524
516	ENSMUSG00000028640	ENSMUSG00000028640;AF:2:172549593:172549882-172551407:172550782:172551221-172551407:+	0.333333	0.0969031	1	1	-1.30524
517	ENSMUSG00000028640	ENSMUSG00000028640;AF:2:172549593:172549882-172551407:172550991:172551221-172551407:+	NA	1	1	1	-1.30524
518	ENSMUSG00000028640	ENSMUSG00000028640;AF:2:172550653:172550843-172551407:172550991:172551221-172551407:+	NA	1	1	1	-1.30524
519	ENSMUSG00000028640	ENSMUSG00000028640;AF:2:172550764:172550970-172551407:172550991:172551221-172551407:+	NA	1	1	1	-1.30524
520	ENSMUSG00000028671	ENSMUSG00000028671;AF:4:135963727:135963788-135965334:135963817:135964096-135965334:+	0.143341	0.0999001	1	1	0.402734
521	ENSMUSG00000028671	ENSMUSG00000028671;AF:4:135963760:135963788-135965334:135963817:135964096-135965334:+	NA	1	1	1	0.402734
522	ENSMUSG00000028675	ENSMUSG00000028675;AF:4:135873099-135873277:135873570:135873099-135873674:135873850:-	0.0907669	0.0684316	1	1	1.27676
523	ENSMUSG00000028691	ENSMUSG00000028691;AF:4:116685544:116685660-116687407:116685861:116686140-116687407:+	0.091868	0.0669331	1	1	1.62276
524	ENSMUSG00000028691	ENSMUSG00000028691;AF:4:116685544:116685660-116687407:116685887:116686136-116687407:+	0	1	1	1	1.62276
525	ENSMUSG00000028691	ENSMUSG00000028691;AF:4:116685599:116685660-116687407:116685861:116686140-116687407:+	NA	1	1	1	1.62276
526	ENSMUSG00000028691	ENSMUSG00000028691;AF:4:116685599:116685660-116687407:116685887:116686136-116687407:+	NA	1	1	1	1.62276
527	ENSMUSG00000028803	ENSMUSG00000028803;AF:4:135491282-135494430:135494506:135491282-135494723:135494969:-	NA	1	1	1	0.253606
528	ENSMUSG00000028803	ENSMUSG00000028803;AF:4:135491282-135494430:135494506:135491282-135494991:135495038:-	NA	1	1	1	0.253606
529	ENSMUSG00000028803	ENSMUSG00000028803;AF:4:135491282-135494430:135494623:135491282-135494723:135494969:-	0.188139	0.0909091	1	1	0.253606
530	ENSMUSG00000028803	ENSMUSG00000028803;AF:4:135491282-135494430:135494623:135491282-135494991:135495038:-	-0.161564	0.0909091	1	1	0.253606
531	ENSMUSG00000028803	ENSMUSG00000028803;AF:4:135491282-135494723:135494969:135491282-135494991:135495038:-	-0.423258	0.0909091	1	1	0.253606
532	ENSMUSG00000028964	ENSMUSG00000028964;AF:4:150908423-150909192:150909483:150908423-150909783:150909828:-	NA	1	1	1	1.43093
533	ENSMUSG00000028964	ENSMUSG00000028964;AF:4:150908423-150909192:150909483:150908423-150909783:150909868:-	0	1	1	1	1.43093
534	ENSMUSG00000028964	ENSMUSG00000028964;AF:4:150908423-150909192:150909483:150908423-150909783:150909926:-	0	1	1	1	1.43093
535	ENSMUSG00000028964	ENSMUSG00000028964;AF:4:150908423-150909192:150909483:150908423-150913891:150914206:-	0	1	1	1	1.43093
536	ENSMUSG00000028964	ENSMUSG00000028964;AF:4:150908423-150909192:150909483:150908423-150914320:150914437:-	0	1	1	1	1.43093
537	ENSMUSG00000028964	ENSMUSG00000028964;AF:4:150908423-150909391:150909651:150908423-150909783:150909828:-	NA	1	1	1	1.43093
538	ENSMUSG00000028964	ENSMUSG00000028964;AF:4:150908423-150909391:150909651:150908423-150909783:150909868:-	-0.00178639	1	1	1	1.43093
539	ENSMUSG00000028964	ENSMUSG00000028964;AF:4:150908423-150909391:150909651:150908423-150909783:150909926:-	0	1	1	1	1.43093
540	ENSMUSG00000028964	ENSMUSG00000028964;AF:4:150908423-150909391:150909651:150908423-150913891:150914206:-	-0.161848	0.0714286	1	1	1.43093
541	ENSMUSG00000028964	ENSMUSG00000028964;AF:4:150908423-150909391:150909651:150908423-150914320:150914437:-	0	1	1	1	1.43093
542	ENSMUSG00000028964	ENSMUSG00000028964;AF:4:150908423-150909783:150909828:150908423-150913891:150914206:-	NA	1	1	1	1.43093
543	ENSMUSG00000028964	ENSMUSG00000028964;AF:4:150908423-150909783:150909828:150908423-150914320:150914437:-	NA	1	1	1	1.43093
544	ENSMUSG00000028964	ENSMUSG00000028964;AF:4:150908423-150909783:150909868:150908423-150913891:150914206:-	-0.069589	0.321429	1	1	1.43093
545	ENSMUSG00000028964	ENSMUSG00000028964;AF:4:150908423-150909783:150909868:150908423-150914320:150914437:-	0.00178639	1	1	1	1.43093
546	ENSMUSG00000028964	ENSMUSG00000028964;AF:4:150908423-150909783:150909926:150908423-150913891:150914206:-	-0.161848	0.0714286	1	1	1.43093
547	ENSMUSG00000028964	ENSMUSG00000028964;AF:4:150908423-150909783:150909926:150908423-150914320:150914437:-	0	1	1	1	1.43093
548	ENSMUSG00000028964	ENSMUSG00000028964;AF:4:150908423-150913891:150914206:150908423-150914320:150914437:-	0.161848	0.0714286	1	1	1.43093
549	ENSMUSG00000029122	ENSMUSG00000029122;AF:5:37333017-37333351:37333566:37333017-37336635:37336866:-	NA	1	1	1	-1.37041
550	ENSMUSG00000029122	ENSMUSG00000029122;AF:5:37333017-37333351:37333566:37333017-37336635:37336878:-	NA	1	1	1	-1.37041
551	ENSMUSG00000029122	ENSMUSG00000029122;AF:5:37333017-37333351:37333566:37333017-37336635:37336894:-	0.0703082	0.0984016	1	1	-1.37041
552	ENSMUSG00000029166	ENSMUSG00000029166;AF:5:30814641:30814898-30861807:30853799:30854061-30861807:+	-0.0423015	1	1	1	2.19282
553	ENSMUSG00000029166	ENSMUSG00000029166;AF:5:30814733:30814898-30861807:30853799:30854061-30861807:+	NA	1	1	1	2.19282
554	ENSMUSG00000029166	ENSMUSG00000029166;AF:5:30814754:30814898-30861807:30853799:30854061-30861807:+	-0.0597353	0.0829171	1	1	2.19282
555	ENSMUSG00000029166	ENSMUSG00000029166;AF:5:30814760:30814898-30861807:30853799:30854061-30861807:+	NA	1	1	1	2.19282
556	ENSMUSG00000029178	ENSMUSG00000029178;AF:5:64803388:64803791-64816735:64812340:64812503-64816735:+	NA	1	1	1	-0.322345
557	ENSMUSG00000029178	ENSMUSG00000029178;AF:5:64803388:64803791-64816735:64812384:64812507-64816735:+	0.286707	0.0954046	1	1	-0.322345
558	ENSMUSG00000029178	ENSMUSG00000029178;AF:5:64803577:64803791-64816735:64812340:64812503-64816735:+	NA	1	1	1	-0.322345
559	ENSMUSG00000029178	ENSMUSG00000029178;AF:5:64803577:64803791-64816735:64812384:64812507-64816735:+	NA	1	1	1	-0.322345
560	ENSMUSG00000029178	ENSMUSG00000029178;AF:5:64803622:64803791-64816735:64812340:64812503-64816735:+	NA	1	1	1	-0.322345
561	ENSMUSG00000029178	ENSMUSG00000029178;AF:5:64803622:64803791-64816735:64812384:64812507-64816735:+	NA	1	1	1	-0.322345
562	ENSMUSG00000029217	ENSMUSG00000029217;AF:5:72825130-72844347:72844449:72825130-72868394:72868396:-	NA	1	1	1	0.02426
563	ENSMUSG00000029217	ENSMUSG00000029217;AF:5:72825130-72844347:72844449:72825130-72868394:72868443:-	NA	1	1	1	0.02426
564	ENSMUSG00000029217	ENSMUSG00000029217;AF:5:72825130-72844347:72844449:72825130-72868394:72868444:-	0.183884	0.0874126	1	1	0.02426
565	ENSMUSG00000029217	ENSMUSG00000029217;AF:5:72825130-72844347:72844449:72825130-72868394:72868446:-	NA	1	1	1	0.02426
566	ENSMUSG00000029217	ENSMUSG00000029217;AF:5:72825130-72844347:72844449:72825130-72868394:72868449:-	0.343622	0.0874126	1	1	0.02426
567	ENSMUSG00000029217	ENSMUSG00000029217;AF:5:72825130-72844347:72844449:72825130-72868394:72868483:-	0.343622	0.0874126	1	1	0.02426
568	ENSMUSG00000029458	ENSMUSG00000029458;AF:5:121660563:121660848-121662000:121660869:121661282-121662000:+	-0.0580215	0.0779221	1	1	1.90278
569	ENSMUSG00000029458	ENSMUSG00000029458;AF:5:121660574:121660848-121662000:121660869:121661282-121662000:+	-0.0179981	1	1	1	1.90278
570	ENSMUSG00000029458	ENSMUSG00000029458;AF:5:121660601:121660848-121662000:121660869:121661282-121662000:+	NA	1	1	1	1.90278
571	ENSMUSG00000029472	ENSMUSG00000029472;AF:5:122791934-122793437:122793529:122791934-122794417:122794481:-	-0.15456	0.0824176	1	1	1.37379
572	ENSMUSG00000029571	ENSMUSG00000029571;AF:6:13069759:13069795-13070308:13069816:13070003-13070308:+	-0.551298	0.023976	1	1	0.65022
573	ENSMUSG00000029571	ENSMUSG00000029571;AF:6:13069759:13069795-13070308:13069839:13069960-13070308:+	-0.218027	0.0364635	1	1	0.65022
574	ENSMUSG00000029571	ENSMUSG00000029571;AF:6:13069759:13069795-13070308:13069851:13069960-13070308:+	NA	1	1	1	0.65022
575	ENSMUSG00000029571	ENSMUSG00000029571;AF:6:13069759:13069795-13070308:13069854:13069960-13070308:+	NA	1	1	1	0.65022
576	ENSMUSG00000029596	ENSMUSG00000029596;AF:5:120463225-120467305:120467360:120463225-120472721:120472763:-	0.306331	0.0919081	1	1	-0.856371
577	ENSMUSG00000029673	ENSMUSG00000029673;AF:5:131533872-131537660:131537970:131533872-131615957:131616605:-	NA	1	1	1	0.356761
578	ENSMUSG00000029673	ENSMUSG00000029673;AF:5:131533872-131537660:131538687:131533872-131615957:131616605:-	-0.385751	0.0879121	1	1	0.356761
579	ENSMUSG00000029673	ENSMUSG00000029673;AF:5:132259136-132449119:132449360:132259136-132541515:132541871:-	NA	1	1	1	0.356761
580	ENSMUSG00000029673	ENSMUSG00000029673;AF:5:132259136-132449119:132449360:132259136-132541515:132542032:-	NA	1	1	1	0.356761
581	ENSMUSG00000029673	ENSMUSG00000029673;AF:5:132259136-132449119:132449360:132259136-132541515:132542404:-	NA	1	1	1	0.356761
582	ENSMUSG00000029673	ENSMUSG00000029673;AF:5:132259136-132449119:132449360:132259136-132541515:132542657:-	NA	1	1	1	0.356761
583	ENSMUSG00000029673	ENSMUSG00000029673;AF:5:132259136-132449119:132449360:132259136-132541515:132542798:-	NA	1	1	1	0.356761
584	ENSMUSG00000029673	ENSMUSG00000029673;AF:5:132259136-132449119:132449360:132259136-132541515:132543344:-	NA	1	1	1	0.356761
585	ENSMUSG00000029772	ENSMUSG00000029772;AF:6:29768443:29768906-29863143:29799551:29799584-29863143:+	NA	1	1	1	1.77519
586	ENSMUSG00000029772	ENSMUSG00000029772;AF:6:29768443:29768906-29863143:29853760:29854139-29863143:+	NA	1	1	1	1.77519
587	ENSMUSG00000029772	ENSMUSG00000029772;AF:6:29768443:29768906-29863143:29853891:29854139-29863143:+	NA	1	1	1	1.77519
588	ENSMUSG00000029772	ENSMUSG00000029772;AF:6:29768443:29768906-29863143:29859379:29859779-29863143:+	NA	1	1	1	1.77519
589	ENSMUSG00000029772	ENSMUSG00000029772;AF:6:29768443:29768906-29863143:29859710:29859833-29863143:+	NA	1	1	1	1.77519
590	ENSMUSG00000029772	ENSMUSG00000029772;AF:6:29768480:29768906-29863143:29799551:29799584-29863143:+	0	1	1	1	1.77519
591	ENSMUSG00000029772	ENSMUSG00000029772;AF:6:29768480:29768906-29863143:29853760:29854139-29863143:+	-0.116839	0.0849151	1	1	1.77519
592	ENSMUSG00000029772	ENSMUSG00000029772;AF:6:29768480:29768906-29863143:29853891:29854139-29863143:+	NA	1	1	1	1.77519
593	ENSMUSG00000029772	ENSMUSG00000029772;AF:6:29768480:29768906-29863143:29859379:29859779-29863143:+	0.19106	0.03996	1	1	1.77519
594	ENSMUSG00000029772	ENSMUSG00000029772;AF:6:29768480:29768906-29863143:29859710:29859833-29863143:+	0.00402788	1	1	1	1.77519
595	ENSMUSG00000029772	ENSMUSG00000029772;AF:6:29768492:29768906-29863140:29853769:29854139-29863140:+	-0.00442021	1	1	1	1.77519
596	ENSMUSG00000029772	ENSMUSG00000029772;AF:6:29768492:29768906-29863140:29859685:29859779-29863140:+	-0.112832	0.246004	1	1	1.77519
597	ENSMUSG00000029772	ENSMUSG00000029772;AF:6:29799551:29799584-29863143:29853760:29854139-29863143:+	0	1	1	1	1.77519
598	ENSMUSG00000029772	ENSMUSG00000029772;AF:6:29799551:29799584-29863143:29853891:29854139-29863143:+	NA	1	1	1	1.77519
599	ENSMUSG00000029772	ENSMUSG00000029772;AF:6:29799551:29799584-29863143:29859379:29859779-29863143:+	0	1	1	1	1.77519
600	ENSMUSG00000029772	ENSMUSG00000029772;AF:6:29799551:29799584-29863143:29859710:29859833-29863143:+	NA	1	1	1	1.77519
601	ENSMUSG00000029772	ENSMUSG00000029772;AF:6:29853760:29854139-29863143:29859379:29859779-29863143:+	0.280638	0.03996	1	1	1.77519
602	ENSMUSG00000029772	ENSMUSG00000029772;AF:6:29853760:29854139-29863143:29859710:29859833-29863143:+	0.00685497	1	1	1	1.77519
603	ENSMUSG00000029772	ENSMUSG00000029772;AF:6:29853769:29854139-29863140:29859685:29859779-29863140:+	NA	1	1	1	1.77519
604	ENSMUSG00000029772	ENSMUSG00000029772;AF:6:29853891:29854139-29863143:29859379:29859779-29863143:+	NA	1	1	1	1.77519
605	ENSMUSG00000029772	ENSMUSG00000029772;AF:6:29853891:29854139-29863143:29859710:29859833-29863143:+	NA	1	1	1	1.77519
606	ENSMUSG00000029772	ENSMUSG00000029772;AF:6:29896329:29896416-29903189:29903034:29903059-29903189:+	NA	1	1	1	1.77519
607	ENSMUSG00000029924	ENSMUSG00000029924;AF:6:39367766-39377235:39377618:39367766-39377619:39377657:-	NA	1	1	1	0.208374
608	ENSMUSG00000029924	ENSMUSG00000029924;AF:6:39372137-39372847:39372930:39372137-39377235:39377639:-	NA	1	1	1	0.208374
609	ENSMUSG00000029924	ENSMUSG00000029924;AF:6:39372137-39372847:39372930:39372137-39377619:39377662:-	0.9186	0.020979	1	1	0.208374
610	ENSMUSG00000029924	ENSMUSG00000029924;AF:6:39372137-39372847:39372930:39372137-39377619:39377672:-	NA	1	1	1	0.208374
611	ENSMUSG00000030016	ENSMUSG00000030016;AF:6:83867109:83867242-83928653:83914367:83914489-83928653:+	-0.0228827	1	1	1	0.650032
612	ENSMUSG00000030016	ENSMUSG00000030016;AF:6:83867109:83867242-83928653:83914371:83914479-83928653:+	NA	1	1	1	0.650032
613	ENSMUSG00000030016	ENSMUSG00000030016;AF:6:83867109:83867242-83928653:83914373:83914479-83928653:+	0	1	1	1	0.650032
614	ENSMUSG00000030016	ENSMUSG00000030016;AF:6:83867109:83867242-83928653:83914374:83914489-83928653:+	-0.0382128	1	1	1	0.650032
615	ENSMUSG00000030016	ENSMUSG00000030016;AF:6:83867109:83867242-83928653:83914390:83914479-83928653:+	-0.00351417	1	1	1	0.650032
616	ENSMUSG00000030016	ENSMUSG00000030016;AF:6:83867109:83867242-83928653:83914392:83914479-83928653:+	-0.0330968	1	1	1	0.650032
617	ENSMUSG00000030016	ENSMUSG00000030016;AF:6:83867110:83867242-83934949:83914371:83914479-83934949:+	NA	1	1	1	0.650032
618	ENSMUSG00000030016	ENSMUSG00000030016;AF:6:83867110:83867242-83934949:83914397:83914479-83934949:+	NA	1	1	1	0.650032
619	ENSMUSG00000030016	ENSMUSG00000030016;AF:6:83867110:83867242-83934949:83928855:83930165-83934949:+	0.928401	0.0569431	1	1	0.650032
620	ENSMUSG00000030016	ENSMUSG00000030016;AF:6:83914371:83914479-83934949:83928855:83930165-83934949:+	NA	1	1	1	0.650032
621	ENSMUSG00000030016	ENSMUSG00000030016;AF:6:83914397:83914479-83934949:83928855:83930165-83934949:+	NA	1	1	1	0.650032
622	ENSMUSG00000030105	ENSMUSG00000030105;AF:6:108783099:108783377-108813627:108794897:108794932-108813627:+	-0.0662093	0.032967	1	1	1.60722
623	ENSMUSG00000030111	ENSMUSG00000030111;AF:6:121635376:121635695-121638276:121636228:121636395-121638276:+	-0.322759	0.0689311	1	1	-0.232042
624	ENSMUSG00000030264	ENSMUSG00000030264;AF:6:113046225:113046390-113047415:113046458:113046564-113047415:+	0.0954009	0.030969	1	1	1.63154
625	ENSMUSG00000030264	ENSMUSG00000030264;AF:6:113046225:113046390-113047415:113046755:113047191-113047415:+	0.00180147	1	1	1	1.63154
626	ENSMUSG00000030264	ENSMUSG00000030264;AF:6:113046302:113046459-113047415:113046755:113047191-113047415:+	NA	1	1	1	1.63154
627	ENSMUSG00000030264	ENSMUSG00000030264;AF:6:113046315:113046390-113047415:113046458:113046564-113047415:+	NA	1	1	1	1.63154
628	ENSMUSG00000030264	ENSMUSG00000030264;AF:6:113046315:113046390-113047415:113046755:113047191-113047415:+	NA	1	1	1	1.63154
629	ENSMUSG00000030264	ENSMUSG00000030264;AF:6:113046327:113046390-113047415:113046458:113046564-113047415:+	NA	1	1	1	1.63154
630	ENSMUSG00000030264	ENSMUSG00000030264;AF:6:113046327:113046390-113047415:113046755:113047191-113047415:+	NA	1	1	1	1.63154
631	ENSMUSG00000030264	ENSMUSG00000030264;AF:6:113046357:113046390-113047415:113046458:113046564-113047415:+	NA	1	1	1	1.63154
632	ENSMUSG00000030264	ENSMUSG00000030264;AF:6:113046357:113046390-113047415:113046755:113047191-113047415:+	NA	1	1	1	1.63154
633	ENSMUSG00000030264	ENSMUSG00000030264;AF:6:113046458:113046564-113047415:113046755:113047191-113047415:+	NA	1	1	1	1.63154
634	ENSMUSG00000030638	ENSMUSG00000030638;AF:7:82173840:82174237-82260132:82174796:82175019-82260132:+	0.0373833	1	1	1	2.17541
635	ENSMUSG00000030638	ENSMUSG00000030638;AF:7:82173840:82174237-82260132:82174842:82175019-82260132:+	NA	1	1	1	2.17541
636	ENSMUSG00000030638	ENSMUSG00000030638;AF:7:82173840:82174237-82260132:82174856:82175019-82260132:+	0.0569308	0.0711788	1	1	2.17541
637	ENSMUSG00000030638	ENSMUSG00000030638;AF:7:82173840:82174237-82260132:82174950:82175019-82260132:+	0.0569308	0.0711788	1	1	2.17541
638	ENSMUSG00000030638	ENSMUSG00000030638;AF:7:82173840:82174237-82260132:82175156:82175316-82260132:+	NA	1	1	1	2.17541
639	ENSMUSG00000030638	ENSMUSG00000030638;AF:7:82174195:82174237-82260132:82174796:82175019-82260132:+	NA	1	1	1	2.17541
640	ENSMUSG00000030638	ENSMUSG00000030638;AF:7:82174195:82174237-82260132:82174842:82175019-82260132:+	NA	1	1	1	2.17541
641	ENSMUSG00000030638	ENSMUSG00000030638;AF:7:82174195:82174237-82260132:82174856:82175019-82260132:+	NA	1	1	1	2.17541
642	ENSMUSG00000030638	ENSMUSG00000030638;AF:7:82174195:82174237-82260132:82174950:82175019-82260132:+	NA	1	1	1	2.17541
643	ENSMUSG00000030638	ENSMUSG00000030638;AF:7:82174195:82174237-82260132:82175156:82175316-82260132:+	NA	1	1	1	2.17541
644	ENSMUSG00000030638	ENSMUSG00000030638;AF:7:82174796:82175019-82260132:82175156:82175316-82260132:+	NA	1	1	1	2.17541
645	ENSMUSG00000030638	ENSMUSG00000030638;AF:7:82174842:82175019-82260132:82175156:82175316-82260132:+	NA	1	1	1	2.17541
646	ENSMUSG00000030638	ENSMUSG00000030638;AF:7:82174856:82175019-82260132:82175156:82175316-82260132:+	NA	1	1	1	2.17541
647	ENSMUSG00000030638	ENSMUSG00000030638;AF:7:82174950:82175019-82260132:82175156:82175316-82260132:+	NA	1	1	1	2.17541
648	ENSMUSG00000030650	ENSMUSG00000030650;AF:7:118600170:118600307-118623003:118622514:118622661-118623003:+	0.630597	0.0729271	1	1	1.60038
649	ENSMUSG00000030670	ENSMUSG00000030670;AF:7:114553353-114554591:114554732:114553353-114562733:114562890:-	0.252878	0.0849151	1	1	0.135018
650	ENSMUSG00000030704	ENSMUSG00000030704;AF:7:100607410:100607520-100626552:100607586:100608293-100626552:+	-0.0173777	1	1	1	1.4248
651	ENSMUSG00000030704	ENSMUSG00000030704;AF:7:100607410:100607520-100626552:100607690:100608293-100626552:+	-0.293054	0.0959041	1	1	1.4248
652	ENSMUSG00000030720	ENSMUSG00000030720;AF:7:126584280-126584495:126584578:126584280-126584606:126584786:-	NA	1	1	1	0.950633
653	ENSMUSG00000030720	ENSMUSG00000030720;AF:7:126584280-126584495:126584578:126584280-126585295:126585817:-	0.183536	0.0744256	1	1	0.950633
654	ENSMUSG00000030720	ENSMUSG00000030720;AF:7:126584280-126584606:126584786:126584280-126585295:126585817:-	NA	1	1	1	0.950633
655	ENSMUSG00000030760	ENSMUSG00000030760;AF:7:98266247-98309348:98309506:98266247-98321125:98321208:-	NA	1	1	1	0.681501
656	ENSMUSG00000030760	ENSMUSG00000030760;AF:7:98266247-98309348:98309528:98266247-98321125:98321208:-	NA	1	1	1	0.681501
657	ENSMUSG00000030760	ENSMUSG00000030760;AF:7:98266247-98309348:98309538:98266247-98321125:98321208:-	-0.0864663	0.0779221	1	1	0.681501
658	ENSMUSG00000030822	ENSMUSG00000030822;AF:7:127471019:127471119-127472098:127471490:127471977-127472098:+	-0.127505	0.0689311	1	1	0.899693
659	ENSMUSG00000030822	ENSMUSG00000030822;AF:7:127471019:127471119-127472098:127471901:127471977-127472098:+	NA	1	1	1	0.899693
660	ENSMUSG00000030822	ENSMUSG00000030822;AF:7:127471052:127471119-127472098:127471490:127471977-127472098:+	NA	1	1	1	0.899693
661	ENSMUSG00000030822	ENSMUSG00000030822;AF:7:127471052:127471119-127472098:127471901:127471977-127472098:+	NA	1	1	1	0.899693
662	ENSMUSG00000030934	ENSMUSG00000030934;AF:7:132570140-132575511:132575718:132570140-132576295:132576398:-	-0.0529258	0.0894106	1	1	1.10627
663	ENSMUSG00000030979	ENSMUSG00000030979;AF:7:133702469-133708924:133709069:133702469-133709729:133710072:-	-0.412148	0.015984	1	1	0.82745
664	ENSMUSG00000030979	ENSMUSG00000030979;AF:7:133702469-133709009:133709059:133702469-133709729:133710072:-	-0.42678	0.015984	1	1	0.82745
665	ENSMUSG00000030979	ENSMUSG00000030979;AF:7:133702469-133709009:133709094:133702469-133709729:133710072:-	NA	1	1	1	0.82745
666	ENSMUSG00000030979	ENSMUSG00000030979;AF:7:133702469-133709009:133709281:133702469-133709729:133710072:-	-0.412148	0.015984	1	1	0.82745
667	ENSMUSG00000030990	ENSMUSG00000030990;AF:7:102210335:102210591-102226271:102223045:102223150-102226271:+	0	1	1	1	2.55284
668	ENSMUSG00000030990	ENSMUSG00000030990;AF:7:102210335:102210591-102226271:102223050:102223150-102226271:+	0.000132075	1	1	1	2.55284
669	ENSMUSG00000030990	ENSMUSG00000030990;AF:7:102210335:102210591-102226271:102223282:102223490-102226271:+	0	1	1	1	2.55284
670	ENSMUSG00000030990	ENSMUSG00000030990;AF:7:102210335:102210591-102226271:102225818:102225860-102226271:+	0.0115572	1	1	1	2.55284
671	ENSMUSG00000030990	ENSMUSG00000030990;AF:7:102210335:102210591-102226271:102225831:102225860-102226271:+	0.000132075	1	1	1	2.55284
672	ENSMUSG00000030990	ENSMUSG00000030990;AF:7:102210362:102210591-102223379:102222644:102222730-102223379:+	0	1	1	1	2.55284
673	ENSMUSG00000030990	ENSMUSG00000030990;AF:7:102210362:102210591-102223379:102223028:102223150-102223379:+	0	1	1	1	2.55284
674	ENSMUSG00000030990	ENSMUSG00000030990;AF:7:102210362:102210591-102223379:102223053:102223297-102223379:+	-0.236954	0.0879121	1	1	2.55284
675	ENSMUSG00000030990	ENSMUSG00000030990;AF:7:102210362:102210591-102223379:102223069:102223150-102223379:+	-0.0209913	1	1	1	2.55284
676	ENSMUSG00000030990	ENSMUSG00000030990;AF:7:102210362:102210591-102223379:102223071:102223150-102223379:+	NA	1	1	1	2.55284
677	ENSMUSG00000030990	ENSMUSG00000030990;AF:7:102210362:102210591-102223379:102223072:102223150-102223379:+	NA	1	1	1	2.55284
678	ENSMUSG00000030990	ENSMUSG00000030990;AF:7:102210362:102210591-102223379:102223078:102223150-102223379:+	NA	1	1	1	2.55284
679	ENSMUSG00000030990	ENSMUSG00000030990;AF:7:102210362:102210591-102223379:102223084:102223150-102223379:+	-0.00179766	1	1	1	2.55284
680	ENSMUSG00000030990	ENSMUSG00000030990;AF:7:102210362:102210591-102223379:102223085:102223150-102223379:+	-0.00179766	1	1	1	2.55284
681	ENSMUSG00000030990	ENSMUSG00000030990;AF:7:102210372:102210591-102222782:102222440:102222485-102222782:+	0	1	1	1	2.55284
682	ENSMUSG00000030990	ENSMUSG00000030990;AF:7:102210535:102210591-102223379:102222644:102222730-102223379:+	NA	1	1	1	2.55284
683	ENSMUSG00000030990	ENSMUSG00000030990;AF:7:102210535:102210591-102223379:102223028:102223150-102223379:+	NA	1	1	1	2.55284
684	ENSMUSG00000030990	ENSMUSG00000030990;AF:7:102210535:102210591-102223379:102223053:102223297-102223379:+	NA	1	1	1	2.55284
685	ENSMUSG00000030990	ENSMUSG00000030990;AF:7:102210535:102210591-102223379:102223069:102223150-102223379:+	NA	1	1	1	2.55284
686	ENSMUSG00000030990	ENSMUSG00000030990;AF:7:102210535:102210591-102223379:102223071:102223150-102223379:+	NA	1	1	1	2.55284
687	ENSMUSG00000030990	ENSMUSG00000030990;AF:7:102210535:102210591-102223379:102223072:102223150-102223379:+	NA	1	1	1	2.55284
688	ENSMUSG00000030990	ENSMUSG00000030990;AF:7:102210535:102210591-102223379:102223078:102223150-102223379:+	NA	1	1	1	2.55284
689	ENSMUSG00000030990	ENSMUSG00000030990;AF:7:102210535:102210591-102223379:102223084:102223150-102223379:+	NA	1	1	1	2.55284
690	ENSMUSG00000030990	ENSMUSG00000030990;AF:7:102210535:102210591-102223379:102223085:102223150-102223379:+	NA	1	1	1	2.55284
691	ENSMUSG00000030990	ENSMUSG00000030990;AF:7:102222644:102222730-102223379:102223028:102223150-102223379:+	0	1	1	1	2.55284
692	ENSMUSG00000030990	ENSMUSG00000030990;AF:7:102222644:102222730-102223379:102223053:102223297-102223379:+	0	1	1	1	2.55284
693	ENSMUSG00000030990	ENSMUSG00000030990;AF:7:102222644:102222730-102223379:102223069:102223150-102223379:+	0	1	1	1	2.55284
694	ENSMUSG00000030990	ENSMUSG00000030990;AF:7:102222644:102222730-102223379:102223071:102223150-102223379:+	NA	1	1	1	2.55284
695	ENSMUSG00000030990	ENSMUSG00000030990;AF:7:102222644:102222730-102223379:102223072:102223150-102223379:+	NA	1	1	1	2.55284
696	ENSMUSG00000030990	ENSMUSG00000030990;AF:7:102222644:102222730-102223379:102223078:102223150-102223379:+	NA	1	1	1	2.55284
697	ENSMUSG00000030990	ENSMUSG00000030990;AF:7:102222644:102222730-102223379:102223084:102223150-102223379:+	0	1	1	1	2.55284
698	ENSMUSG00000030990	ENSMUSG00000030990;AF:7:102222644:102222730-102223379:102223085:102223150-102223379:+	0	1	1	1	2.55284
699	ENSMUSG00000030990	ENSMUSG00000030990;AF:7:102223045:102223150-102226271:102223282:102223490-102226271:+	NA	1	1	1	2.55284
700	ENSMUSG00000030990	ENSMUSG00000030990;AF:7:102223045:102223150-102226271:102225818:102225860-102226271:+	NA	1	1	1	2.55284
701	ENSMUSG00000030990	ENSMUSG00000030990;AF:7:102223045:102223150-102226271:102225831:102225860-102226271:+	0	1	1	1	2.55284
702	ENSMUSG00000030990	ENSMUSG00000030990;AF:7:102223050:102223150-102226271:102223282:102223490-102226271:+	0	1	1	1	2.55284
703	ENSMUSG00000030990	ENSMUSG00000030990;AF:7:102223050:102223150-102226271:102225818:102225860-102226271:+	0.349168	0.423077	1	1	2.55284
704	ENSMUSG00000030990	ENSMUSG00000030990;AF:7:102223050:102223150-102226271:102225831:102225860-102226271:+	0	1	1	1	2.55284
705	ENSMUSG00000030990	ENSMUSG00000030990;AF:7:102223282:102223490-102226271:102225818:102225860-102226271:+	NA	1	1	1	2.55284
706	ENSMUSG00000030990	ENSMUSG00000030990;AF:7:102223282:102223490-102226271:102225831:102225860-102226271:+	0	1	1	1	2.55284
707	ENSMUSG00000031381	ENSMUSG00000031381;AF:X:164419787:164419840-164422584:164419909:164419968-164422584:+	0.0299247	1	1	1	1.4631
708	ENSMUSG00000031381	ENSMUSG00000031381;AF:X:164419807:164419840-164422584:164419909:164419968-164422584:+	0.109546	0.0859141	1	1	1.4631
709	ENSMUSG00000031381	ENSMUSG00000031381;AF:X:164422584:164422986-164428540:164425510:164428064-164428540:+	NA	1	1	1	1.4631
710	ENSMUSG00000031382	ENSMUSG00000031382;AF:X:164436994:164437225-164445729:164438058:164438219-164445729:+	0.236995	0.0739261	1	1	-0.220234
711	ENSMUSG00000031391	ENSMUSG00000031391;AF:X:73855831-73856143:73856394:73855831-73856632:73856762:-	NA	1	1	1	-1.17096
712	ENSMUSG00000031391	ENSMUSG00000031391;AF:X:73869916-73870072:73870279:73869916-73880694:73880795:-	NA	1	1	1	-1.17096
713	ENSMUSG00000031391	ENSMUSG00000031391;AF:X:73869916-73870072:73870279:73869916-73880694:73880834:-	0.333333	0.0814186	1	1	-1.17096
714	ENSMUSG00000031391	ENSMUSG00000031391;AF:X:73869916-73870072:73870279:73869916-73895948:73896105:-	NA	1	1	1	-1.17096
715	ENSMUSG00000031391	ENSMUSG00000031391;AF:X:73869916-73880694:73880795:73869916-73895948:73896105:-	NA	1	1	1	-1.17096
716	ENSMUSG00000031391	ENSMUSG00000031391;AF:X:73869916-73880694:73880834:73869916-73895948:73896105:-	NA	1	1	1	-1.17096
717	ENSMUSG00000031410	ENSMUSG00000031410;AF:X:135593893-135596562:135596707:135593893-135598678:135598758:-	-0.666667	0.0649351	1	1	-0.49048
718	ENSMUSG00000031410	ENSMUSG00000031410;AF:X:135593893-135596562:135596707:135593893-135598678:135598777:-	-0.527779	0.0649351	1	1	-0.49048
719	ENSMUSG00000031458	ENSMUSG00000031458;AF:8:13887826-13889853:13889964:13887826-13890167:13890268:-	-0.0672144	0.0604396	1	1	1.42727
720	ENSMUSG00000031458	ENSMUSG00000031458;AF:8:13887826-13889853:13889964:13887826-13890167:13890281:-	NA	1	1	1	1.42727
721	ENSMUSG00000031458	ENSMUSG00000031458;AF:8:13887826-13889853:13889990:13887826-13890167:13890268:-	NA	1	1	1	1.42727
722	ENSMUSG00000031458	ENSMUSG00000031458;AF:8:13887826-13889853:13889990:13887826-13890167:13890281:-	NA	1	1	1	1.42727
723	ENSMUSG00000031509	ENSMUSG00000031509;AF:8:11656189-11660542:11660735:11656189-11662590:11662604:-	NA	1	1	1	2.47471
724	ENSMUSG00000031509	ENSMUSG00000031509;AF:8:11665098-11678576:11678750:11665098-11700991:11701063:-	-0.0698501	0.012987	1	1	2.47471
725	ENSMUSG00000031585	ENSMUSG00000031585;AF:8:33731833:33731988-33735734:33732042:33732129-33735734:+	0	1	1	1	2.06194
726	ENSMUSG00000031585	ENSMUSG00000031585;AF:8:33731833:33731988-33735734:33732133:33732515-33735734:+	0.0163043	1	1	1	2.06194
727	ENSMUSG00000031585	ENSMUSG00000031585;AF:8:33731833:33731988-33735734:33732311:33732634-33735734:+	-0.14146	0.0934066	1	1	2.06194
728	ENSMUSG00000031585	ENSMUSG00000031585;AF:8:33731833:33731988-33735734:33732339:33732515-33735734:+	0	1	1	1	2.06194
729	ENSMUSG00000031585	ENSMUSG00000031585;AF:8:33731833:33731988-33735734:33733443:33733528-33735734:+	0	1	1	1	2.06194
730	ENSMUSG00000031585	ENSMUSG00000031585;AF:8:33732042:33732129-33735734:33732133:33732515-33735734:+	0.0163043	1	1	1	2.06194
731	ENSMUSG00000031585	ENSMUSG00000031585;AF:8:33732042:33732129-33735734:33732311:33732634-33735734:+	-0.14146	0.0934066	1	1	2.06194
732	ENSMUSG00000031585	ENSMUSG00000031585;AF:8:33732042:33732129-33735734:33732339:33732515-33735734:+	0	1	1	1	2.06194
733	ENSMUSG00000031585	ENSMUSG00000031585;AF:8:33732042:33732129-33735734:33733443:33733528-33735734:+	0	1	1	1	2.06194
734	ENSMUSG00000031585	ENSMUSG00000031585;AF:8:33732133:33732515-33735734:33733443:33733528-33735734:+	0	1	1	1	2.06194
735	ENSMUSG00000031585	ENSMUSG00000031585;AF:8:33732311:33732634-33735734:33733443:33733528-33735734:+	NA	1	1	1	2.06194
736	ENSMUSG00000031585	ENSMUSG00000031585;AF:8:33732339:33732515-33735734:33733443:33733528-33735734:+	0	1	1	1	2.06194
737	ENSMUSG00000031812	ENSMUSG00000031812;AF:8:121590361:121590564-121593490:121590712:121590923-121593490:+	-0.0752087	0.045954	1	1	1.68706
738	ENSMUSG00000031812	ENSMUSG00000031812;AF:8:121590481:121590564-121593490:121590712:121590923-121593490:+	NA	1	1	1	1.68706
739	ENSMUSG00000031812	ENSMUSG00000031812;AF:8:121590484:121590564-121593490:121590712:121590923-121593490:+	-0.0235448	1	1	1	1.68706
740	ENSMUSG00000031871	ENSMUSG00000031871;AF:8:104101625:104101732-104112880:104111307:104111514-104112880:+	-0.15205	0.0764236	1	1	0.28563
741	ENSMUSG00000031939	ENSMUSG00000031939;AF:9:15306214:15306283-15307728:15306329:15306637-15307728:+	-0.107677	0.0629371	1	1	1.11643
742	ENSMUSG00000031939	ENSMUSG00000031939;AF:9:15306260:15306283-15307728:15306329:15306637-15307728:+	NA	1	1	1	1.11643
743	ENSMUSG00000031939	ENSMUSG00000031939;AF:9:15306264:15306283-15307728:15306329:15306637-15307728:+	-0.145007	0.0629371	1	1	1.11643
744	ENSMUSG00000031955	ENSMUSG00000031955;AF:8:111721331-111732039:111732105:111721331-111743689:111743809:-	NA	1	1	1	0.415028
745	ENSMUSG00000031955	ENSMUSG00000031955;AF:8:111721331-111732039:111732136:111721331-111743689:111743809:-	0.213	0.0509491	1	1	0.415028
746	ENSMUSG00000032085	ENSMUSG00000032085;AF:9:45931773-45935546:45935574:45931773-45935834:45935873:-	NA	1	1	1	1.02319
747	ENSMUSG00000032085	ENSMUSG00000032085;AF:9:45931773-45935546:45935574:45931773-45935834:45936058:-	0.0727549	0.0599401	1	1	1.02319
748	ENSMUSG00000032116	ENSMUSG00000032116;AF:9:36765180-36767063:36767350:36765180-36767550:36767574:-	NA	1	1	1	1.45676
749	ENSMUSG00000032116	ENSMUSG00000032116;AF:9:36765180-36767063:36767350:36765180-36767550:36767609:-	-0.164349	0.0719281	1	1	1.45676
750	ENSMUSG00000032116	ENSMUSG00000032116;AF:9:36765180-36767063:36767350:36765180-36767550:36767619:-	0.0794161	0.102647	1	1	1.45676
751	ENSMUSG00000032116	ENSMUSG00000032116;AF:9:36765180-36767063:36767350:36765180-36767550:36767633:-	NA	1	1	1	1.45676
752	ENSMUSG00000032116	ENSMUSG00000032116;AF:9:36765180-36767063:36767350:36765180-36767550:36767679:-	-0.0482988	1	1	1	1.45676
753	ENSMUSG00000032172	ENSMUSG00000032172;AF:9:20675723-20726646:20726937:20675723-20728113:20728229:-	NA	1	1	1	-0.658996
754	ENSMUSG00000032172	ENSMUSG00000032172;AF:9:20675723-20726646:20726937:20675723-20746171:20746349:-	NA	1	1	1	-0.658996
755	ENSMUSG00000032172	ENSMUSG00000032172;AF:9:20675723-20728113:20728229:20675723-20746171:20746349:-	-0.666667	0.0414585	1	1	-0.658996
756	ENSMUSG00000032349	ENSMUSG00000032349;AF:9:77917364:77917526-77957141:77921932:77922021-77957141:+	0	1	1	1	0.909638
757	ENSMUSG00000032349	ENSMUSG00000032349;AF:9:77917364:77917526-77957141:77941291:77941414-77957141:+	0.158284	0.0734266	1	1	0.909638
758	ENSMUSG00000032349	ENSMUSG00000032349;AF:9:77917434:77917526-77957141:77921932:77922021-77957141:+	NA	1	1	1	0.909638
759	ENSMUSG00000032349	ENSMUSG00000032349;AF:9:77917434:77917526-77957141:77941291:77941414-77957141:+	NA	1	1	1	0.909638
760	ENSMUSG00000032349	ENSMUSG00000032349;AF:9:77921932:77922021-77957141:77941291:77941414-77957141:+	0	1	1	1	0.909638
761	ENSMUSG00000032352	ENSMUSG00000032352;AF:9:77499351-77532415:77532444:77499351-77544024:77544095:-	NA	1	1	1	1.8678
762	ENSMUSG00000032352	ENSMUSG00000032352;AF:9:77499351-77532415:77532444:77499351-77544465:77544850:-	NA	1	1	1	1.8678
763	ENSMUSG00000032352	ENSMUSG00000032352;AF:9:77499351-77532415:77532444:77499351-77544465:77544870:-	NA	1	1	1	1.8678
764	ENSMUSG00000032352	ENSMUSG00000032352;AF:9:77499351-77544024:77544095:77499351-77544465:77544850:-	0.00470076	1	1	1	1.8678
765	ENSMUSG00000032352	ENSMUSG00000032352;AF:9:77499351-77544024:77544095:77499351-77544465:77544870:-	0.0596415	0.0739261	1	1	1.8678
766	ENSMUSG00000032411	ENSMUSG00000032411;AF:9:96258742:96258884-96273839:96259285:96259300-96273839:+	NA	1	1	1	0.422627
767	ENSMUSG00000032411	ENSMUSG00000032411;AF:9:96258759:96258888-96273839:96259285:96259300-96273839:+	-0.776927	0.0514486	1	1	0.422627
768	ENSMUSG00000032475	ENSMUSG00000032475;AF:9:100508672-100545547:100545731:100508672-100545995:100546134:-	-0.109165	0.0499501	1	1	0.789688
769	ENSMUSG00000032475	ENSMUSG00000032475;AF:9:100508672-100545547:100545731:100508672-100546027:100546122:-	NA	1	1	1	0.789688
770	ENSMUSG00000032515	ENSMUSG00000032515;AF:9:119977245-119982733:119983023:119977245-119983619:119983779:-	0.16402	0.0323676	1	1	1.19032
771	ENSMUSG00000032515	ENSMUSG00000032515;AF:9:119977245-119982733:119983023:119977245-119984406:119984443:-	0	1	1	1	1.19032
772	ENSMUSG00000032515	ENSMUSG00000032515;AF:9:119977245-119982733:119983023:119977245-119984634:119984658:-	-0.311633	0.0323676	1	1	1.19032
773	ENSMUSG00000032515	ENSMUSG00000032515;AF:9:119977245-119983619:119983779:119977245-119984406:119984443:-	-0.16402	0.0323676	1	1	1.19032
774	ENSMUSG00000032515	ENSMUSG00000032515;AF:9:119977245-119983619:119983779:119977245-119984634:119984658:-	-0.356892	0.0323676	1	1	1.19032
775	ENSMUSG00000032515	ENSMUSG00000032515;AF:9:119977245-119984406:119984443:119977245-119984634:119984658:-	-0.311633	0.0323676	1	1	1.19032
776	ENSMUSG00000032754	ENSMUSG00000032754;AF:5:120511168:120511283-120513120:120512868:120512910-120513120:+	0.287582	0.0939061	1	1	-0.262814
777	ENSMUSG00000032754	ENSMUSG00000032754;AF:5:120511235:120511283-120513120:120512868:120512910-120513120:+	NA	1	1	1	-0.262814
778	ENSMUSG00000032754	ENSMUSG00000032754;AF:5:120511252:120511283-120513120:120512868:120512910-120513120:+	0.357559	0.0939061	1	1	-0.262814
779	ENSMUSG00000032754	ENSMUSG00000032754;AF:5:120511270:120511439-120513120:120512868:120512910-120513120:+	NA	1	1	1	-0.262814
780	ENSMUSG00000033182	ENSMUSG00000033182;AF:6:88618958-88627397:88627442:88618958-88637646:88637950:-	-0.279498	0.0639361	1	1	-0.109417
781	ENSMUSG00000033182	ENSMUSG00000033182;AF:6:88618958-88627397:88627445:88618958-88637646:88637950:-	NA	1	1	1	-0.109417
782	ENSMUSG00000033182	ENSMUSG00000033182;AF:6:88618958-88627397:88627448:88618958-88637646:88637950:-	NA	1	1	1	-0.109417
783	ENSMUSG00000033200	ENSMUSG00000033200;AF:17:25369273:25369417-25373175:25373009:25373035-25373175:+	NA	1	1	1	-1.36803
784	ENSMUSG00000033200	ENSMUSG00000033200;AF:17:25369289:25369417-25372477:25370584:25370700-25372477:+	-0.576954	0.0694306	1	1	-1.36803
785	ENSMUSG00000033214	ENSMUSG00000033214;AF:14:111675097:111675723-111678938:111675849:111676280-111678938:+	0.212628	0.0924076	1	1	-1.48186
786	ENSMUSG00000033287	ENSMUSG00000033287;AF:15:78428564:78428867-78430042:78429690:78429702-78430042:+	NA	1	1	1	-0.356133
787	ENSMUSG00000033287	ENSMUSG00000033287;AF:15:78428628:78428867-78430042:78429690:78429702-78430042:+	-0.495929	0.0799201	1	1	-0.356133
788	ENSMUSG00000033287	ENSMUSG00000033287;AF:15:78428662:78428867-78430042:78429690:78429702-78430042:+	NA	1	1	1	-0.356133
789	ENSMUSG00000033287	ENSMUSG00000033287;AF:15:78428691:78428867-78430042:78429690:78429702-78430042:+	NA	1	1	1	-0.356133
790	ENSMUSG00000033287	ENSMUSG00000033287;AF:15:78428796:78428867-78430042:78429690:78429702-78430042:+	NA	1	1	1	-0.356133
791	ENSMUSG00000033400	ENSMUSG00000033400;AF:3:116807417-116807548:116807851:116807417-116808028:116808042:-	NA	1	1	1	0.117291
792	ENSMUSG00000033400	ENSMUSG00000033400;AF:3:116807417-116807548:116807851:116807417-116808028:116808129:-	NA	1	1	1	0.117291
793	ENSMUSG00000033400	ENSMUSG00000033400;AF:3:116807417-116807548:116807851:116807417-116808028:116808166:-	-0.19177	0.0939061	1	1	0.117291
794	ENSMUSG00000033653	ENSMUSG00000033653;AF:16:21423118:21423225-21434687:21423272:21423445-21434687:+	0.431338	0.0889111	1	1	0.282598
795	ENSMUSG00000033653	ENSMUSG00000033653;AF:16:21423201:21423225-21434687:21423272:21423445-21434687:+	0.138987	0.101898	1	1	0.282598
796	ENSMUSG00000033653	ENSMUSG00000033653;AF:16:21602564:21603019-21608168:21607846:21607986-21608168:+	NA	1	1	1	0.282598
797	ENSMUSG00000033685	ENSMUSG00000033685;AF:7:100493337:100493465-100494214:100493795:100494010-100494214:+	0.126198	0.0689311	1	1	0.638782
798	ENSMUSG00000033685	ENSMUSG00000033685;AF:7:100493354:100493465-100494214:100493795:100494010-100494214:+	NA	1	1	1	0.638782
799	ENSMUSG00000033685	ENSMUSG00000033685;AF:7:100493364:100493465-100494214:100493795:100494010-100494214:+	NA	1	1	1	0.638782
800	ENSMUSG00000033685	ENSMUSG00000033685;AF:7:100494067:100494375-100496726:100496079:100496207-100496726:+	NA	1	1	1	0.638782
801	ENSMUSG00000034088	ENSMUSG00000034088;AF:1:93442250-93445289:93445432:93442250-93445580:93445649:-	NA	1	1	1	2.21062
802	ENSMUSG00000034088	ENSMUSG00000034088;AF:1:93442250-93445289:93445432:93442250-93445580:93445652:-	NA	1	1	1	2.21062
803	ENSMUSG00000034088	ENSMUSG00000034088;AF:1:93442250-93445289:93445432:93442250-93445580:93445682:-	NA	1	1	1	2.21062
804	ENSMUSG00000034088	ENSMUSG00000034088;AF:1:93442250-93445289:93445432:93442250-93445580:93445686:-	-4.59e-08	1	1	1	2.21062
805	ENSMUSG00000034088	ENSMUSG00000034088;AF:1:93442250-93445289:93445432:93442250-93478207:93478377:-	-1.179e-07	1	1	1	2.21062
806	ENSMUSG00000034088	ENSMUSG00000034088;AF:1:93442250-93445289:93445432:93442250-93478713:93478801:-	-4.59e-08	1	1	1	2.21062
807	ENSMUSG00000034088	ENSMUSG00000034088;AF:1:93442250-93445580:93445649:93442250-93478207:93478377:-	NA	1	1	1	2.21062
808	ENSMUSG00000034088	ENSMUSG00000034088;AF:1:93442250-93445580:93445649:93442250-93478713:93478801:-	NA	1	1	1	2.21062
809	ENSMUSG00000034088	ENSMUSG00000034088;AF:1:93442250-93445580:93445652:93442250-93478207:93478377:-	NA	1	1	1	2.21062
810	ENSMUSG00000034088	ENSMUSG00000034088;AF:1:93442250-93445580:93445652:93442250-93478713:93478801:-	NA	1	1	1	2.21062
811	ENSMUSG00000034088	ENSMUSG00000034088;AF:1:93442250-93445580:93445682:93442250-93478207:93478377:-	0	1	1	1	2.21062
812	ENSMUSG00000034088	ENSMUSG00000034088;AF:1:93442250-93445580:93445682:93442250-93478713:93478801:-	0	1	1	1	2.21062
813	ENSMUSG00000034088	ENSMUSG00000034088;AF:1:93442250-93445580:93445686:93442250-93478207:93478377:-	0.0846794	0.0779221	1	1	2.21062
814	ENSMUSG00000034088	ENSMUSG00000034088;AF:1:93442250-93445580:93445686:93442250-93478713:93478801:-	0	1	1	1	2.21062
815	ENSMUSG00000034088	ENSMUSG00000034088;AF:1:93442250-93478207:93478377:93442250-93478713:93478801:-	-0.0846794	0.0779221	1	1	2.21062
816	ENSMUSG00000034127	ENSMUSG00000034127;AF:10:115816832:115816998-115817493:115817271:115817386-115817493:+	-0.58424	0.041958	1	1	-0.110104
817	ENSMUSG00000034127	ENSMUSG00000034127;AF:10:115816832:115816998-115817493:115817283:115817350-115817493:+	-0.58424	0.041958	1	1	-0.110104
818	ENSMUSG00000034175	ENSMUSG00000034175;AF:11:5099077:5099272-5099748:5099273:5099477-5099748:+	NA	1	1	1	1.9611
819	ENSMUSG00000034175	ENSMUSG00000034175;AF:11:5099077:5099272-5099748:5099433:5099566-5099748:+	NA	1	1	1	1.9611
820	ENSMUSG00000034175	ENSMUSG00000034175;AF:11:5099077:5099272-5099748:5099439:5099566-5099748:+	NA	1	1	1	1.9611
821	ENSMUSG00000034175	ENSMUSG00000034175;AF:11:5099077:5099272-5099748:5099476:5099566-5099748:+	NA	1	1	1	1.9611
822	ENSMUSG00000034175	ENSMUSG00000034175;AF:11:5099608:5099898-5100397:5100157:5100226-5100397:+	0.193468	0.0174825	1	1	1.9611
823	ENSMUSG00000034175	ENSMUSG00000034175;AF:11:5099608:5099898-5100397:5100170:5100226-5100397:+	NA	1	1	1	1.9611
824	ENSMUSG00000034187	ENSMUSG00000034187;AF:11:103930815-103938165:103938216:103930815-103953970:103954024:-	NA	1	1	1	0.395511
825	ENSMUSG00000034187	ENSMUSG00000034187;AF:11:103930815-103938165:103938216:103930815-103953970:103954056:-	-0.169156	0.0734266	1	1	0.395511
826	ENSMUSG00000034187	ENSMUSG00000034187;AF:11:103931123-103938165:103938216:103931123-103953970:103954024:-	NA	1	1	1	0.395511
827	ENSMUSG00000034342	ENSMUSG00000034342;AF:9:44201207-44233361:44233544:44201207-44233700:44233984:-	0.0815544	0.133367	1	1	1.5058
828	ENSMUSG00000034342	ENSMUSG00000034342;AF:9:44201207-44233361:44233544:44201207-44233700:44233989:-	0.31399	0.011988	1	1	1.5058
829	ENSMUSG00000034342	ENSMUSG00000034342;AF:9:44201207-44233361:44233544:44201207-44233700:44233996:-	0.265819	0.015984	1	1	1.5058
830	ENSMUSG00000034342	ENSMUSG00000034342;AF:9:44201207-44233361:44233544:44201207-44233700:44234049:-	0.18296	0.027306	1	1	1.5058
831	ENSMUSG00000034617	ENSMUSG00000034617;AF:13:68580715-68581621:68581894:68580715-68582065:68582100:-	NA	1	1	1	0.70755
832	ENSMUSG00000034617	ENSMUSG00000034617;AF:13:68580715-68581621:68581894:68580715-68582065:68582113:-	NA	1	1	1	0.70755
833	ENSMUSG00000034617	ENSMUSG00000034617;AF:13:68580715-68581621:68581894:68580715-68582065:68582121:-	NA	1	1	1	0.70755
834	ENSMUSG00000034617	ENSMUSG00000034617;AF:13:68580715-68581621:68581894:68580715-68582065:68582149:-	NA	1	1	1	0.70755
835	ENSMUSG00000034617	ENSMUSG00000034617;AF:13:68580715-68581621:68581940:68580715-68582065:68582100:-	NA	1	1	1	0.70755
836	ENSMUSG00000034617	ENSMUSG00000034617;AF:13:68580715-68581621:68581940:68580715-68582065:68582113:-	0.0397705	1	1	1	0.70755
837	ENSMUSG00000034617	ENSMUSG00000034617;AF:13:68580715-68581621:68581940:68580715-68582065:68582121:-	0.0378489	1	1	1	0.70755
838	ENSMUSG00000034617	ENSMUSG00000034617;AF:13:68580715-68581621:68581940:68580715-68582065:68582149:-	0.292245	0.0809191	1	1	0.70755
839	ENSMUSG00000034674	ENSMUSG00000034674;AF:10:82629828:82629939-82638701:82630667:82630767-82638701:+	NA	1	1	1	0.446787
840	ENSMUSG00000034674	ENSMUSG00000034674;AF:10:82629859:82630038-82638701:82630667:82630767-82638701:+	-0.107905	0.0929071	1	1	0.446787
841	ENSMUSG00000034674	ENSMUSG00000034674;AF:10:82629876:82630038-82638701:82630667:82630767-82638701:+	NA	1	1	1	0.446787
842	ENSMUSG00000034818	ENSMUSG00000034818;AF:10:81471357-81472821:81473002:81471357-81473020:81473127:-	-0.0510157	0.0954046	1	1	1.3897
843	ENSMUSG00000034818	ENSMUSG00000034818;AF:10:81471357-81472821:81473002:81471357-81473320:81473378:-	NA	1	1	1	1.3897
844	ENSMUSG00000034818	ENSMUSG00000034818;AF:10:81471357-81473020:81473127:81471357-81473320:81473378:-	NA	1	1	1	1.3897
845	ENSMUSG00000035164	ENSMUSG00000035164;AF:9:52144426-52168031:52168111:52144426-52168502:52168572:-	-0.587995	0.0394605	1	1	-0.49723
846	ENSMUSG00000035242	ENSMUSG00000035242;AF:10:80826656:80826905-80828237:80827712:80827737-80828237:+	0.128232	0.0254745	1	1	1.82189
847	ENSMUSG00000035242	ENSMUSG00000035242;AF:10:80826686:80826905-80828237:80827712:80827737-80828237:+	-0.0808019	0.0322178	1	1	1.82189
848	ENSMUSG00000035242	ENSMUSG00000035242;AF:10:80826693:80826905-80828237:80827712:80827737-80828237:+	-0.0012252	1	1	1	1.82189
849	ENSMUSG00000035248	ENSMUSG00000035248;AF:13:59772859-59778752:59780620:59772859-59782018:59785374:-	NA	1	1	1	0.912712
850	ENSMUSG00000035248	ENSMUSG00000035248;AF:13:59822110-59822457:59822588:59822110-59822633:59823133:-	-0.209123	0.0724276	1	1	0.912712
851	ENSMUSG00000035248	ENSMUSG00000035248;AF:13:59822110-59822457:59822588:59822110-59822976:59823114:-	-0.160957	0.0724276	1	1	0.912712
852	ENSMUSG00000035248	ENSMUSG00000035248;AF:13:59822110-59822457:59822588:59822110-59823081:59823147:-	-0.13842	0.0724276	1	1	0.912712
853	ENSMUSG00000035545	ENSMUSG00000035545;AF:7:4137039:4137122-4138696:4137562:4137619-4138696:+	NA	1	1	1	1.13319
854	ENSMUSG00000035545	ENSMUSG00000035545;AF:7:4137049:4137151-4138696:4137562:4137619-4138696:+	0.0788556	0.0999001	1	1	1.13319
855	ENSMUSG00000035545	ENSMUSG00000035545;AF:7:4137060:4137151-4138696:4137562:4137619-4138696:+	0.250755	0.0999001	1	1	1.13319
856	ENSMUSG00000035545	ENSMUSG00000035545;AF:7:4137066:4137155-4138696:4137562:4137619-4138696:+	0.0655898	0.0999001	1	1	1.13319
857	ENSMUSG00000035545	ENSMUSG00000035545;AF:7:4137071:4137151-4138696:4137562:4137619-4138696:+	0.238733	0.0999001	1	1	1.13319
858	ENSMUSG00000035545	ENSMUSG00000035545;AF:7:4137084:4137151-4138696:4137562:4137619-4138696:+	NA	1	1	1	1.13319
859	ENSMUSG00000035845	ENSMUSG00000035845;AF:15:88816254-88818968:88819092:88816254-88819258:88819285:-	-0.303698	0.0759241	1	1	0.560632
860	ENSMUSG00000035845	ENSMUSG00000035845;AF:15:88816254-88818968:88819092:88816254-88819258:88819318:-	-0.117275	0.0759241	1	1	0.560632
861	ENSMUSG00000036062	ENSMUSG00000036062;AF:4:42916681:42916829-42922567:42917251:42917414-42922567:+	0.364954	0.100899	1	1	0.0617587
862	ENSMUSG00000036062	ENSMUSG00000036062;AF:4:42916694:42916829-42933616:42917270:42917414-42933616:+	-0.706414	0.0899101	1	1	0.0617587
863	ENSMUSG00000036062	ENSMUSG00000036062;AF:4:42916694:42916829-42933616:42917334:42917414-42933616:+	NA	1	1	1	0.0617587
864	ENSMUSG00000036062	ENSMUSG00000036062;AF:4:42916694:42916829-42933616:42922268:42922693-42933616:+	NA	1	1	1	0.0617587
865	ENSMUSG00000036062	ENSMUSG00000036062;AF:4:42917270:42917414-42933616:42922268:42922693-42933616:+	0.257096	0.100899	1	1	0.0617587
866	ENSMUSG00000036062	ENSMUSG00000036062;AF:4:42917334:42917414-42933616:42922268:42922693-42933616:+	NA	1	1	1	0.0617587
867	ENSMUSG00000036109	ENSMUSG00000036109;AF:X:51139368-51146392:51146415:51139368-51164418:51164674:-	-0.5929	0.0749251	1	1	0.0138105
868	ENSMUSG00000036109	ENSMUSG00000036109;AF:X:51139368-51146392:51146415:51139368-51205774:51205832:-	NA	1	1	1	0.0138105
869	ENSMUSG00000036109	ENSMUSG00000036109;AF:X:51139368-51164418:51164674:51139368-51205774:51205832:-	0.5929	0.0749251	1	1	0.0138105
870	ENSMUSG00000036109	ENSMUSG00000036109;AF:X:51164664-51205774:51205990:51164664-51206425:51206532:-	NA	1	1	1	0.0138105
871	ENSMUSG00000036111	ENSMUSG00000036111;AF:7:109143669-109169983:109170519:109143669-109174938:109175207:-	-0.214437	0.0989011	1	1	0.251543
872	ENSMUSG00000036111	ENSMUSG00000036111;AF:7:109143669-109170325:109170512:109143669-109174938:109175207:-	0.131158	0.0989011	1	1	0.251543
873	ENSMUSG00000036257	ENSMUSG00000036257;AF:12:44269148:44269301-44282578:44275271:44275351-44282578:+	-0.0897745	0.023976	1	1	1.60231
874	ENSMUSG00000036309	ENSMUSG00000036309;AF:11:52231995:52232118-52236837:52232189:52232612-52236837:+	-0.0633566	0.0749251	1	1	2.13672
875	ENSMUSG00000036309	ENSMUSG00000036309;AF:11:52232009:52232118-52236837:52232189:52232612-52236837:+	0	1	1	1	2.13672
876	ENSMUSG00000036309	ENSMUSG00000036309;AF:11:52232037:52232118-52236837:52232189:52232612-52236837:+	NA	1	1	1	2.13672
877	ENSMUSG00000036461	ENSMUSG00000036461;AF:14:79481194:79481637-79536123:79515674:79515770-79536123:+	0	1	1	1	0.20171
878	ENSMUSG00000036461	ENSMUSG00000036461;AF:14:79481194:79481637-79536123:79515686:79515770-79536123:+	-0.328797	0.0819181	1	1	0.20171
879	ENSMUSG00000036461	ENSMUSG00000036461;AF:14:79481194:79481637-79536123:79515698:79515770-79536123:+	NA	1	1	1	0.20171
880	ENSMUSG00000036764	ENSMUSG00000036764;AF:10:63382443:63382518-63395785:63386563:63386775-63395785:+	-0.314358	0.0549451	1	1	-0.175115
881	ENSMUSG00000036764	ENSMUSG00000036764;AF:10:63382443:63382518-63395785:63386571:63386775-63395785:+	NA	1	1	1	-0.175115
882	ENSMUSG00000036825	ENSMUSG00000036825;AF:3:146404642:146404784-146417607:146404978:146405076-146417607:+	-0.084885	0.016983	1	1	2.48347
883	ENSMUSG00000036825	ENSMUSG00000036825;AF:3:146404642:146404935-146417607:146404978:146405076-146417607:+	-0.124871	0.0127373	1	1	2.48347
884	ENSMUSG00000036825	ENSMUSG00000036825;AF:3:146404664:146404784-146417607:146404978:146405076-146417607:+	-0.124871	0.0127373	1	1	2.48347
885	ENSMUSG00000037126	ENSMUSG00000037126;AF:19:46316076-46317483:46317591:46316076-46317654:46318091:-	NA	1	1	1	0.77713
886	ENSMUSG00000037126	ENSMUSG00000037126;AF:19:46326222-46326401:46326506:46326222-46327084:46327156:-	-0.0585076	0.161838	1	1	0.77713
887	ENSMUSG00000037126	ENSMUSG00000037126;AF:19:46326222-46326463:46326608:46326222-46327084:46327156:-	0.31955	0.044955	1	1	0.77713
888	ENSMUSG00000037279	ENSMUSG00000037279;AF:2:144331121-144331302:144331695:144331121-144331761:144332146:-	-0.149227	0.025974	1	1	1.24235
889	ENSMUSG00000037286	ENSMUSG00000037286;AF:9:100597798:100598109-100705153:100643448:100643796-100705153:+	-0.104287	0.0769231	1	1	0.60627
890	ENSMUSG00000037286	ENSMUSG00000037286;AF:9:100597798:100598109-100705153:100643600:100643796-100705153:+	NA	1	1	1	0.60627
891	ENSMUSG00000037286	ENSMUSG00000037286;AF:9:100597798:100598109-100705153:100643613:100643796-100705153:+	NA	1	1	1	0.60627
892	ENSMUSG00000037286	ENSMUSG00000037286;AF:9:100597798:100598109-100705153:100643616:100643796-100705153:+	NA	1	1	1	0.60627
893	ENSMUSG00000037286	ENSMUSG00000037286;AF:9:100597798:100598109-100705153:100643636:100643796-100705153:+	NA	1	1	1	0.60627
894	ENSMUSG00000037286	ENSMUSG00000037286;AF:9:100597798:100598109-100705153:100643768:100643796-100705153:+	NA	1	1	1	0.60627
895	ENSMUSG00000037426	ENSMUSG00000037426;AF:5:32863706:32863743-32864577:32863770:32863821-32864577:+	NA	1	1	1	1.29082
896	ENSMUSG00000037426	ENSMUSG00000037426;AF:5:32863706:32863743-32864577:32863777:32863821-32864577:+	NA	1	1	1	1.29082
897	ENSMUSG00000037426	ENSMUSG00000037426;AF:5:32863713:32863743-32864158:32863772:32863821-32864158:+	-0.218841	0.024975	1	1	1.29082
898	ENSMUSG00000037437	ENSMUSG00000037437;AF:8:24852278-24863389:24863426:24852278-24884438:24884595:-	0.252194	0.030969	1	1	2.23572
899	ENSMUSG00000037679	ENSMUSG00000037679;AF:12:112588784:112588895-112599994:112589266:112589535-112599994:+	-0.292931	0.0739261	1	1	-0.0275732
900	ENSMUSG00000038034	ENSMUSG00000038034;AF:1:172311771:172311798-172312491:172311938:172312068-172312491:+	-0.184985	0.0739261	1	1	0.44048
901	ENSMUSG00000038233	ENSMUSG00000038233;AF:9:121950988:121951147-121964737:121952734:121952880-121964737:+	NA	1	1	1	-1.41994
902	ENSMUSG00000038233	ENSMUSG00000038233;AF:9:121951020:121951248-121964737:121952734:121952880-121964737:+	0.592274	0.0844156	1	1	-1.41994
903	ENSMUSG00000038233	ENSMUSG00000038233;AF:9:121951035:121951248-121964737:121952734:121952880-121964737:+	NA	1	1	1	-1.41994
904	ENSMUSG00000038412	ENSMUSG00000038412;AF:9:121852609-121856438:121856595:121852609-121857512:121857612:-	0.0796193	0.047952	1	1	2.44201
905	ENSMUSG00000038412	ENSMUSG00000038412;AF:9:121852609-121856438:121856595:121852609-121857512:121858362:-	0.11485	0.02997	1	1	2.44201
906	ENSMUSG00000038539	ENSMUSG00000038539;AF:7:44815282-44815482:44815658:44815282-44816402:44816574:-	-0.263086	0.0729271	1	1	0.47505
907	ENSMUSG00000038539	ENSMUSG00000038539;AF:7:44815282-44815482:44815658:44815282-44816402:44816658:-	0	1	1	1	0.47505
908	ENSMUSG00000038991	ENSMUSG00000038991;AF:13:38523478-38527675:38527914:38523478-38528188:38528490:-	-0.205389	0.0979021	1	1	-0.0890342
909	ENSMUSG00000038991	ENSMUSG00000038991;AF:13:38523478-38527675:38527914:38523478-38528552:38528824:-	-0.486996	0.0914086	1	1	-0.0890342
910	ENSMUSG00000038991	ENSMUSG00000038991;AF:13:38523478-38528188:38528490:38523478-38528552:38528824:-	-0.329002	0.0914086	1	1	-0.0890342
911	ENSMUSG00000039057	ENSMUSG00000039057;AF:8:10153911:10154246-10272534:10249288:10249723-10272534:+	-0.666667	0.0789211	1	1	-0.812149
912	ENSMUSG00000039057	ENSMUSG00000039057;AF:8:10153968:10154246-10272534:10249288:10249723-10272534:+	NA	1	1	1	-0.812149
913	ENSMUSG00000039103	ENSMUSG00000039103;AF:3:152255365-152261491:152261535:152255365-152262464:152262530:-	-0.0702089	0.262626	1	1	0.599111
914	ENSMUSG00000039103	ENSMUSG00000039103;AF:3:152255365-152261491:152261535:152255365-152263278:152263506:-	-0.0725514	0.262626	1	1	0.599111
915	ENSMUSG00000039103	ENSMUSG00000039103;AF:3:152255365-152261491:152261535:152255365-152265713:152265767:-	0.0440352	1	1	1	0.599111
916	ENSMUSG00000039103	ENSMUSG00000039103;AF:3:152255365-152261491:152261535:152255365-152265713:152265768:-	0	1	1	1	0.599111
917	ENSMUSG00000039103	ENSMUSG00000039103;AF:3:152255365-152261491:152261535:152255365-152265713:152265795:-	-0.804726	0.0909091	1	1	0.599111
918	ENSMUSG00000039103	ENSMUSG00000039103;AF:3:152255365-152261491:152261535:152255365-152266217:152266318:-	0.0904748	0.262626	1	1	0.599111
919	ENSMUSG00000039103	ENSMUSG00000039103;AF:3:152255365-152261491:152261535:152255365-152266217:152266350:-	NA	1	1	1	0.599111
920	ENSMUSG00000039103	ENSMUSG00000039103;AF:3:152255365-152262464:152262530:152255365-152263278:152263506:-	NA	1	1	1	0.599111
921	ENSMUSG00000039103	ENSMUSG00000039103;AF:3:152255365-152262464:152262530:152255365-152265713:152265767:-	-0.0669923	0.262626	1	1	0.599111
922	ENSMUSG00000039103	ENSMUSG00000039103;AF:3:152255365-152262464:152262530:152255365-152265713:152265768:-	NA	1	1	1	0.599111
923	ENSMUSG00000039103	ENSMUSG00000039103;AF:3:152255365-152262464:152262530:152255365-152265713:152265795:-	NA	1	1	1	0.599111
924	ENSMUSG00000039103	ENSMUSG00000039103;AF:3:152255365-152262464:152262530:152255365-152266217:152266318:-	-0.0826316	0.262626	1	1	0.599111
925	ENSMUSG00000039103	ENSMUSG00000039103;AF:3:152255365-152262464:152262530:152255365-152266217:152266350:-	NA	1	1	1	0.599111
926	ENSMUSG00000039103	ENSMUSG00000039103;AF:3:152255365-152263278:152263506:152255365-152265713:152265767:-	-0.0510977	0.262626	1	1	0.599111
927	ENSMUSG00000039103	ENSMUSG00000039103;AF:3:152255365-152263278:152263506:152255365-152265713:152265768:-	NA	1	1	1	0.599111
928	ENSMUSG00000039103	ENSMUSG00000039103;AF:3:152255365-152263278:152263506:152255365-152265713:152265795:-	NA	1	1	1	0.599111
929	ENSMUSG00000039103	ENSMUSG00000039103;AF:3:152255365-152263278:152263506:152255365-152266217:152266318:-	-0.0677987	0.262626	1	1	0.599111
930	ENSMUSG00000039103	ENSMUSG00000039103;AF:3:152255365-152263278:152263506:152255365-152266217:152266350:-	NA	1	1	1	0.599111
931	ENSMUSG00000039103	ENSMUSG00000039103;AF:3:152255365-152265713:152265767:152255365-152266217:152266318:-	0.0492372	1	1	1	0.599111
932	ENSMUSG00000039103	ENSMUSG00000039103;AF:3:152255365-152265713:152265767:152255365-152266217:152266350:-	NA	1	1	1	0.599111
933	ENSMUSG00000039103	ENSMUSG00000039103;AF:3:152255365-152265713:152265768:152255365-152266217:152266318:-	0	1	1	1	0.599111
934	ENSMUSG00000039103	ENSMUSG00000039103;AF:3:152255365-152265713:152265768:152255365-152266217:152266350:-	NA	1	1	1	0.599111
935	ENSMUSG00000039103	ENSMUSG00000039103;AF:3:152255365-152265713:152265795:152255365-152266217:152266318:-	0.606516	0.0909091	1	1	0.599111
936	ENSMUSG00000039103	ENSMUSG00000039103;AF:3:152255365-152265713:152265795:152255365-152266217:152266350:-	NA	1	1	1	0.599111
937	ENSMUSG00000039157	ENSMUSG00000039157;AF:2:32535332:32536232-32558027:32540190:32540314-32558027:+	NA	1	1	1	0.578343
938	ENSMUSG00000039157	ENSMUSG00000039157;AF:2:32535333:32535629-32536070:32535733:32535864-32536070:+	-0.388586	0.022977	1	1	0.578343
939	ENSMUSG00000039157	ENSMUSG00000039157;AF:2:32535359:32536232-32558027:32540190:32540314-32558027:+	NA	1	1	1	0.578343
940	ENSMUSG00000039361	ENSMUSG00000039361;AF:7:90130213:90130702-90160448:90131645:90131700-90160448:+	-0.134053	0.0464535	1	1	1.93859
941	ENSMUSG00000039361	ENSMUSG00000039361;AF:7:90130215:90130702-90160448:90131645:90131700-90160448:+	NA	1	1	1	1.93859
942	ENSMUSG00000039361	ENSMUSG00000039361;AF:7:90130230:90130702-90160448:90131645:90131700-90160448:+	NA	1	1	1	1.93859
943	ENSMUSG00000039361	ENSMUSG00000039361;AF:7:90130292:90130702-90160448:90131645:90131700-90160448:+	NA	1	1	1	1.93859
944	ENSMUSG00000039361	ENSMUSG00000039361;AF:7:90130293:90130702-90160448:90131645:90131700-90160448:+	NA	1	1	1	1.93859
945	ENSMUSG00000039361	ENSMUSG00000039361;AF:7:90130495:90130702-90160448:90131645:90131700-90160448:+	NA	1	1	1	1.93859
946	ENSMUSG00000039361	ENSMUSG00000039361;AF:7:90130504:90130702-90160448:90131645:90131700-90160448:+	-0.029015	1	1	1	1.93859
947	ENSMUSG00000039361	ENSMUSG00000039361;AF:7:90130516:90130702-90160448:90131645:90131700-90160448:+	-0.193904	0.0464535	1	1	1.93859
948	ENSMUSG00000039714	ENSMUSG00000039714;AF:9:57604804-57604985:57605078:57604804-57605981:57606281:-	0.574937	0.0704296	1	1	-0.579454
949	ENSMUSG00000039917	ENSMUSG00000039917;AF:5:135632618:135632918-135635995:135635102:135635223-135635995:+	0.0762422	0.0534466	1	1	1.05958
950	ENSMUSG00000040272	ENSMUSG00000040272;AF:2:93848207-93849610:93849679:93848207-93849765:93849941:-	0.666667	0.0719281	1	1	-0.666552
951	ENSMUSG00000040712	ENSMUSG00000040712;AF:11:70686166-70686347:70686389:70686166-70687886:70687972:-	-0.144595	0.0964036	1	1	0.43562
952	ENSMUSG00000040713	ENSMUSG00000040713;AF:1:165763746:165764138-165769813:165769476:165769520-165769813:+	-0.109509	0.0884116	1	1	0.469821
953	ENSMUSG00000040749	ENSMUSG00000040749;AF:X:164075669-164076015:164076121:164075669-164076187:164076493:-	0.162847	0.0899101	1	1	0.316873
954	ENSMUSG00000040749	ENSMUSG00000040749;AF:X:164075669-164076115:164076150:164075669-164076187:164076493:-	0.162847	0.0899101	1	1	0.316873
955	ENSMUSG00000040752	ENSMUSG00000040752;AF:14:54965899-54966554:54966641:54965899-54966891:54966927:-	0.139618	0.0619381	1	1	0.865449
956	ENSMUSG00000040774	ENSMUSG00000040774;AF:3:106539603-106547376:106547592:106539603-106547680:106547699:-	NA	1	1	1	0.0628996
957	ENSMUSG00000040774	ENSMUSG00000040774;AF:3:106539603-106547376:106547592:106539603-106547680:106547718:-	NA	1	1	1	0.0628996
958	ENSMUSG00000040774	ENSMUSG00000040774;AF:3:106539603-106547376:106547592:106539603-106547680:106547731:-	NA	1	1	1	0.0628996
959	ENSMUSG00000040774	ENSMUSG00000040774;AF:3:106539603-106547376:106547592:106539603-106547680:106547743:-	NA	1	1	1	0.0628996
960	ENSMUSG00000040774	ENSMUSG00000040774;AF:3:106539603-106547376:106547592:106539603-106547680:106547802:-	0.19058	0.0894106	1	1	0.0628996
961	ENSMUSG00000040877	ENSMUSG00000040877;AF:12:108893631:108893752-108897909:108894272:108894313-108897909:+	0.203051	0.0824176	1	1	0.45106
962	ENSMUSG00000040877	ENSMUSG00000040877;AF:12:108893631:108893752-108897909:108894272:108894330-108897909:+	0.20125	0.0824176	1	1	0.45106
963	ENSMUSG00000040877	ENSMUSG00000040877;AF:12:108893631:108893752-108897909:108894293:108894330-108897909:+	0.178076	0.0824176	1	1	0.45106
964	ENSMUSG00000040943	ENSMUSG00000040943;AF:3:133514173-133544200:133544302:133514173-133545045:133545139:-	NA	1	1	1	-0.713117
965	ENSMUSG00000040943	ENSMUSG00000040943;AF:3:133514173-133544200:133544368:133514173-133545045:133545139:-	0.333143	0.0969031	1	1	-0.713117
966	ENSMUSG00000040943	ENSMUSG00000040943;AF:3:133514173-133544200:133544390:133514173-133545045:133545139:-	NA	1	1	1	-0.713117
967	ENSMUSG00000041248	ENSMUSG00000041248;AF:9:32372493:32372613-32396321:32385209:32385345-32396321:+	NA	1	1	1	-1.27183
968	ENSMUSG00000041248	ENSMUSG00000041248;AF:9:32372493:32372613-32396321:32393985:32394182-32396321:+	0.333333	0.0974026	1	1	-1.27183
969	ENSMUSG00000041248	ENSMUSG00000041248;AF:9:32385209:32385345-32396321:32393985:32394182-32396321:+	0.333333	0.0974026	1	1	-1.27183
970	ENSMUSG00000041258	ENSMUSG00000041258;AF:18:82682287-82683564:82683568:82682287-82691578:82691799:-	NA	1	1	1	0.723327
971	ENSMUSG00000041258	ENSMUSG00000041258;AF:18:82682287-82683564:82683568:82682287-82692643:82692734:-	NA	1	1	1	0.723327
972	ENSMUSG00000041258	ENSMUSG00000041258;AF:18:82682287-82683564:82683568:82682287-82692643:82692883:-	NA	1	1	1	0.723327
973	ENSMUSG00000041258	ENSMUSG00000041258;AF:18:82682287-82691578:82691799:82682287-82692643:82692734:-	-0.0870319	0.0729271	1	1	0.723327
974	ENSMUSG00000041258	ENSMUSG00000041258;AF:18:82682287-82691578:82691799:82682287-82692643:82692883:-	-0.321192	0.0729271	1	1	0.723327
975	ENSMUSG00000041459	ENSMUSG00000041459;AF:4:148615829-148616572:148616980:148615829-148617566:148617852:-	NA	1	1	1	1.45899
976	ENSMUSG00000041459	ENSMUSG00000041459;AF:4:148615829-148616572:148616980:148615829-148618665:148618771:-	NA	1	1	1	1.45899
977	ENSMUSG00000041459	ENSMUSG00000041459;AF:4:148615829-148617566:148617852:148615829-148618665:148618771:-	NA	1	1	1	1.45899
978	ENSMUSG00000041459	ENSMUSG00000041459;AF:4:148625376-148626045:148626323:148625376-148626681:148626754:-	-0.0342137	1	1	1	1.45899
979	ENSMUSG00000041459	ENSMUSG00000041459;AF:4:148625376-148626045:148626323:148625376-148626681:148626758:-	NA	1	1	1	1.45899
980	ENSMUSG00000041459	ENSMUSG00000041459;AF:4:148625376-148626045:148626323:148625376-148626681:148626762:-	-0.221781	0.0923077	1	1	1.45899
981	ENSMUSG00000041459	ENSMUSG00000041459;AF:4:148625376-148626045:148626323:148625376-148626681:148626765:-	-0.221781	0.0923077	1	1	1.45899
982	ENSMUSG00000041459	ENSMUSG00000041459;AF:4:148625376-148626045:148626323:148625376-148626681:148626770:-	-0.158847	0.0923077	1	1	1.45899
983	ENSMUSG00000041459	ENSMUSG00000041459;AF:4:148625376-148626045:148626323:148625376-148626681:148626996:-	-0.108032	0.0923077	1	1	1.45899
984	ENSMUSG00000041459	ENSMUSG00000041459;AF:4:148625376-148626045:148626323:148625376-148626681:148627019:-	-0.0948989	0.0923077	1	1	1.45899
985	ENSMUSG00000041536	ENSMUSG00000041536;AF:12:104112724:104112923-104118421:104115970:104116612-104118421:+	-0.41473	0.0724276	1	1	-0.442184
986	ENSMUSG00000041700	ENSMUSG00000041700;AF:X:145341333-145348795:145348950:145341333-145349018:145349089:-	-0.301418	0.0924076	1	1	-0.766062
987	ENSMUSG00000042096	ENSMUSG00000042096;AF:5:114003703:114003936-114009830:114004808:114004850-114009830:+	NA	1	1	1	-1.37198
988	ENSMUSG00000042096	ENSMUSG00000042096;AF:5:114003884:114003936-114009830:114004808:114004850-114009830:+	-0.58343	0.0699301	1	1	-1.37198
989	ENSMUSG00000042198	ENSMUSG00000042198;AF:4:3938888:3938962-3939379:3939043:3939131-3939379:+	0	1	1	1	1.82218
990	ENSMUSG00000042198	ENSMUSG00000042198;AF:4:3938888:3938962-3941246:3939422:3939526-3941246:+	NA	1	1	1	1.82218
991	ENSMUSG00000042198	ENSMUSG00000042198;AF:4:3938888:3938962-3941246:3939500:3939526-3941246:+	0.149089	0.0569431	1	1	1.82218
992	ENSMUSG00000042303	ENSMUSG00000042303;AF:15:80977765:80977865-81002569:80977889:80977942-81002569:+	0.273744	0.0314685	1	1	2.04765
993	ENSMUSG00000042303	ENSMUSG00000042303;AF:15:80977765:80977865-81002569:80978057:80978123-81002569:+	-0.0475324	1	1	1	2.04765
994	ENSMUSG00000042303	ENSMUSG00000042303;AF:15:80977779:80977865-81002569:80977889:80977942-81002569:+	0.080322	0.0524476	1	1	2.04765
995	ENSMUSG00000042303	ENSMUSG00000042303;AF:15:80977779:80977865-81002569:80978057:80978123-81002569:+	-0.00924253	1	1	1	2.04765
996	ENSMUSG00000042303	ENSMUSG00000042303;AF:15:80977820:80977865-81002569:80977889:80977942-81002569:+	NA	1	1	1	2.04765
997	ENSMUSG00000042303	ENSMUSG00000042303;AF:15:80977820:80977865-81002569:80978057:80978123-81002569:+	NA	1	1	1	2.04765
998	ENSMUSG00000042303	ENSMUSG00000042303;AF:15:80977837:80977865-81002569:80977889:80977942-81002569:+	0.549059	0.0314685	1	1	2.04765
999	ENSMUSG00000042303	ENSMUSG00000042303;AF:15:80977837:80977865-81002569:80978057:80978123-81002569:+	-0.172596	0.111888	1	1	2.04765
1000	ENSMUSG00000042303	ENSMUSG00000042303;AF:15:80977889:80977942-81002569:80978057:80978123-81002569:+	-0.333333	0.0944056	1	1	2.04765
1001	ENSMUSG00000042671	ENSMUSG00000042671;AF:1:153653025:153653355-153665836:153661081:153661313-153665836:+	NA	1	1	1	-0.604648
1002	ENSMUSG00000042671	ENSMUSG00000042671;AF:1:153653025:153653355-153665836:153664616:153664704-153665836:+	-0.666667	0.0569431	1	1	-0.604648
1003	ENSMUSG00000042671	ENSMUSG00000042671;AF:1:153653025:153653355-153665836:153665274:153665496-153665836:+	NA	1	1	1	-0.604648
1004	ENSMUSG00000042671	ENSMUSG00000042671;AF:1:153653025:153653355-153665836:153665312:153665538-153665836:+	NA	1	1	1	-0.604648
1005	ENSMUSG00000042671	ENSMUSG00000042671;AF:1:153653025:153653355-153665836:153665593:153665713-153665836:+	NA	1	1	1	-0.604648
1006	ENSMUSG00000042671	ENSMUSG00000042671;AF:1:153653025:153653355-153665836:153665673:153665713-153665836:+	-0.666667	0.0569431	1	1	-0.604648
1007	ENSMUSG00000042671	ENSMUSG00000042671;AF:1:153661081:153661313-153665836:153664616:153664704-153665836:+	NA	1	1	1	-0.604648
1008	ENSMUSG00000042671	ENSMUSG00000042671;AF:1:153661081:153661313-153665836:153665274:153665496-153665836:+	NA	1	1	1	-0.604648
1009	ENSMUSG00000042671	ENSMUSG00000042671;AF:1:153661081:153661313-153665836:153665312:153665538-153665836:+	NA	1	1	1	-0.604648
1010	ENSMUSG00000042671	ENSMUSG00000042671;AF:1:153661081:153661313-153665836:153665593:153665713-153665836:+	NA	1	1	1	-0.604648
1011	ENSMUSG00000042671	ENSMUSG00000042671;AF:1:153661081:153661313-153665836:153665673:153665713-153665836:+	NA	1	1	1	-0.604648
1012	ENSMUSG00000042671	ENSMUSG00000042671;AF:1:153664616:153664704-153665836:153665274:153665496-153665836:+	NA	1	1	1	-0.604648
1013	ENSMUSG00000042671	ENSMUSG00000042671;AF:1:153664616:153664704-153665836:153665312:153665538-153665836:+	0.666667	0.0569431	1	1	-0.604648
1014	ENSMUSG00000042671	ENSMUSG00000042671;AF:1:153664616:153664704-153665836:153665593:153665713-153665836:+	NA	1	1	1	-0.604648
1015	ENSMUSG00000042671	ENSMUSG00000042671;AF:1:153664616:153664704-153665836:153665673:153665713-153665836:+	NA	1	1	1	-0.604648
1016	ENSMUSG00000042671	ENSMUSG00000042671;AF:1:153665274:153665496-153665836:153665593:153665713-153665836:+	NA	1	1	1	-0.604648
1017	ENSMUSG00000042671	ENSMUSG00000042671;AF:1:153665274:153665496-153665836:153665673:153665713-153665836:+	NA	1	1	1	-0.604648
1018	ENSMUSG00000042671	ENSMUSG00000042671;AF:1:153665312:153665538-153665836:153665593:153665713-153665836:+	NA	1	1	1	-0.604648
1019	ENSMUSG00000042671	ENSMUSG00000042671;AF:1:153665312:153665538-153665836:153665673:153665713-153665836:+	-0.666667	0.0569431	1	1	-0.604648
1020	ENSMUSG00000042671	ENSMUSG00000042671;AF:1:153665657:153665916-153670783:153667489:153667953-153670783:+	NA	1	1	1	-0.604648
1021	ENSMUSG00000043067	ENSMUSG00000043067;AF:9:24485729-24487787:24487914:24485729-24502839:24503140:-	-0.0540194	0.0854146	1	1	1.01222
1022	ENSMUSG00000043943	ENSMUSG00000043943;AF:9:18388194-18392099:18392123:18388194-18402569:18402972:-	0.165868	0.0324675	1	1	1.5642
1023	ENSMUSG00000043953	ENSMUSG00000043953;AF:9:111056882-111057205:111057246:111056882-111057381:111057519:-	-0.27752	0.0819181	1	1	-0.105941
1024	ENSMUSG00000044150	ENSMUSG00000044150;AF:X:159532668:159532835-159548239:159541755:159541947-159548239:+	-0.317994	0.02997	1	1	0.520608
1025	ENSMUSG00000044150	ENSMUSG00000044150;AF:X:159532719:159532835-159548239:159541755:159541947-159548239:+	-0.560528	0.02997	1	1	0.520608
1026	ENSMUSG00000044534	ENSMUSG00000044534;AF:9:121898395:121898503-121906354:121906164:121906185-121906354:+	-0.321955	0.0949051	1	1	-0.671645
1027	ENSMUSG00000044627	ENSMUSG00000044627;AF:2:32287645-32287886:32287935:32287645-32288031:32288069:-	-0.0100501	1	1	1	2.30507
1028	ENSMUSG00000044627	ENSMUSG00000044627;AF:2:32287645-32287886:32288005:32287645-32288031:32288069:-	-0.0916189	0.042957	1	1	2.30507
1029	ENSMUSG00000045106	ENSMUSG00000045106;AF:2:104867805:104867893-104907541:104886324:104886493-104907541:+	0.122616	0.0609391	1	1	1.08489
1030	ENSMUSG00000045438	ENSMUSG00000045438;AF:5:139342674-139345072:139345125:139342674-139351211:139351418:-	-0.398693	0.0444555	1	1	1.21447
1031	ENSMUSG00000045438	ENSMUSG00000045438;AF:5:139342674-139345072:139345160:139342674-139351211:139351418:-	NA	1	1	1	1.21447
1032	ENSMUSG00000045438	ENSMUSG00000045438;AF:5:139342674-139345072:139345233:139342674-139351211:139351418:-	-0.112667	0.0444555	1	1	1.21447
1033	ENSMUSG00000045482	ENSMUSG00000045482;AF:5:144768092:144768245-144771089:144768544:144768721-144771089:+	NA	1	1	1	0.328297
1034	ENSMUSG00000045482	ENSMUSG00000045482;AF:5:144768092:144768245-144771089:144768794:144768847-144771089:+	NA	1	1	1	0.328297
1035	ENSMUSG00000045482	ENSMUSG00000045482;AF:5:144768544:144768721-144771089:144768794:144768847-144771089:+	0.332172	0.033966	1	1	0.328297
1036	ENSMUSG00000045658	ENSMUSG00000045658;AF:1:84159378-84284341:84284423:84159378-84336034:84336173:-	NA	1	1	1	-0.769422
1037	ENSMUSG00000045658	ENSMUSG00000045658;AF:1:84159378-84284341:84284423:84159378-84364030:84364180:-	NA	1	1	1	-0.769422
1038	ENSMUSG00000045658	ENSMUSG00000045658;AF:1:84159378-84284341:84284611:84159378-84336034:84336173:-	NA	1	1	1	-0.769422
1039	ENSMUSG00000045658	ENSMUSG00000045658;AF:1:84159378-84284341:84284611:84159378-84364030:84364180:-	NA	1	1	1	-0.769422
1040	ENSMUSG00000045658	ENSMUSG00000045658;AF:1:84159378-84284341:84284645:84159378-84336034:84336173:-	0.666667	0.0569431	1	1	-0.769422
1041	ENSMUSG00000045658	ENSMUSG00000045658;AF:1:84159378-84284341:84284645:84159378-84364030:84364180:-	NA	1	1	1	-0.769422
1042	ENSMUSG00000045658	ENSMUSG00000045658;AF:1:84159378-84336034:84336173:84159378-84364030:84364180:-	NA	1	1	1	-0.769422
1043	ENSMUSG00000045776	ENSMUSG00000045776;AF:14:29018208:29018609-29021620:29020872:29021489-29021620:+	0.475059	0.0789211	1	1	-1.19214
1044	ENSMUSG00000045776	ENSMUSG00000045776;AF:14:29018504:29018609-29021620:29020872:29021489-29021620:+	NA	1	1	1	-1.19214
1045	ENSMUSG00000045802	ENSMUSG00000045802;AF:X:96357243-96367821:96367919:96357243-96455685:96456283:-	0.666667	0.0619381	1	1	-1.46348
1046	ENSMUSG00000045802	ENSMUSG00000045802;AF:X:96357243-96367821:96367919:96357243-96456268:96456294:-	NA	1	1	1	-1.46348
1047	ENSMUSG00000046323	ENSMUSG00000046323;AF:6:122626410:122626610-122628577:122626753:122626811-122628577:+	0.491853	0.0769231	1	1	-1.23201
1048	ENSMUSG00000046727	ENSMUSG00000046727;AF:18:36345619:36345840-36366515:36348697:36348816-36366515:+	0.024635	1	1	1	2.69062
1049	ENSMUSG00000046727	ENSMUSG00000046727;AF:18:36345619:36345840-36366515:36348763:36348816-36366515:+	NA	1	1	1	2.69062
1050	ENSMUSG00000046727	ENSMUSG00000046727;AF:18:36345619:36345840-36366515:36348774:36348816-36366515:+	0.0508	0.0499501	1	1	2.69062
1051	ENSMUSG00000046727	ENSMUSG00000046727;AF:18:36345619:36345840-36366515:36365781:36365878-36366515:+	0	1	1	1	2.69062
1052	ENSMUSG00000046727	ENSMUSG00000046727;AF:18:36348697:36348816-36366515:36365781:36365878-36366515:+	0	1	1	1	2.69062
1053	ENSMUSG00000046727	ENSMUSG00000046727;AF:18:36348763:36348816-36366515:36365781:36365878-36366515:+	NA	1	1	1	2.69062
1054	ENSMUSG00000046727	ENSMUSG00000046727;AF:18:36348774:36348816-36366515:36365781:36365878-36366515:+	0	1	1	1	2.69062
1055	ENSMUSG00000046836	ENSMUSG00000046836;AF:1:183294864-183295639:183295852:183294864-183296903:183296992:-	-0.0449076	1	1	1	1.18624
1056	ENSMUSG00000046836	ENSMUSG00000046836;AF:1:183294864-183295639:183295852:183294864-183296903:183297269:-	-0.000622256	1	1	1	1.18624
1057	ENSMUSG00000046836	ENSMUSG00000046836;AF:1:183294864-183295639:183295852:183294864-183297182:183297228:-	NA	1	1	1	1.18624
1058	ENSMUSG00000046836	ENSMUSG00000046836;AF:1:183294864-183295639:183295852:183294864-183297182:183297256:-	NA	1	1	1	1.18624
1059	ENSMUSG00000046836	ENSMUSG00000046836;AF:1:183294864-183296903:183296992:183294864-183297182:183297228:-	0.244512	0.0974026	1	1	1.18624
1060	ENSMUSG00000046836	ENSMUSG00000046836;AF:1:183294864-183296903:183296992:183294864-183297182:183297256:-	NA	1	1	1	1.18624
1061	ENSMUSG00000047139	ENSMUSG00000047139;AF:10:43579169:43579322-43582604:43579935:43580153-43582604:+	0.0756768	0.0654346	1	1	0.911285
1062	ENSMUSG00000047694	ENSMUSG00000047694;AF:X:98936316:98936345-98938186:98937273:98937321-98938186:+	0	1	1	1	1.40975
1063	ENSMUSG00000047694	ENSMUSG00000047694;AF:X:98936316:98936345-98938186:98937301:98937372-98938186:+	-0.141623	0.0529471	1	1	1.40975
1064	ENSMUSG00000048763	ENSMUSG00000048763;AF:11:96323326:96323445-96341064:96328062:96328433-96341064:+	0.220123	0.0544456	1	1	0.526686
1065	ENSMUSG00000048763	ENSMUSG00000048763;AF:11:96323326:96323445-96341064:96340945:96340969-96341064:+	NA	1	1	1	0.526686
1066	ENSMUSG00000048763	ENSMUSG00000048763;AF:11:96328062:96328433-96341064:96340945:96340969-96341064:+	NA	1	1	1	0.526686
1067	ENSMUSG00000048874	ENSMUSG00000048874;AF:1:30824519-30862987:30863070:30824519-30873578:30873695:-	NA	1	1	1	0.303333
1068	ENSMUSG00000048874	ENSMUSG00000048874;AF:1:30824519-30862987:30863070:30824519-30873578:30873921:-	NA	1	1	1	0.303333
1069	ENSMUSG00000048874	ENSMUSG00000048874;AF:1:30863255-30873023:30873252:30863255-30873578:30873581:-	-0.376401	0.041958	1	1	0.303333
1070	ENSMUSG00000048874	ENSMUSG00000048874;AF:1:30863255-30873023:30873252:30863255-30873578:30873804:-	NA	1	1	1	0.303333
1071	ENSMUSG00000048874	ENSMUSG00000048874;AF:1:30863255-30873023:30873252:30863255-30873578:30873894:-	NA	1	1	1	0.303333
1072	ENSMUSG00000049112	ENSMUSG00000049112;AF:6:112477321-112488309:112488394:112477321-112488879:112489943:-	-0.415387	0.0834166	1	1	-0.946744
1073	ENSMUSG00000049493	ENSMUSG00000049493;AF:9:95795866-95815246:95815406:95795866-95845171:95845286:-	-0.14476	0.0799201	1	1	0.251363
1074	ENSMUSG00000049532	ENSMUSG00000049532;AF:14:52315663-52316043:52316323:52315663-52328103:52328762:-	-0.646262	0.0549451	1	1	-1.25382
1075	ENSMUSG00000049649	ENSMUSG00000049649;AF:4:133211364-133212216:133212313:133211364-133212419:133212536:-	0.267671	0.0679321	1	1	0.0304923
1076	ENSMUSG00000050640	ENSMUSG00000050640;AF:5:100095696-100122635:100122796:100095696-100159219:100159281:-	NA	1	1	1	0.0105585
1077	ENSMUSG00000050640	ENSMUSG00000050640;AF:5:100095696-100122635:100122796:100095696-100159368:100159432:-	NA	1	1	1	0.0105585
1078	ENSMUSG00000050640	ENSMUSG00000050640;AF:5:100095696-100122635:100122796:100095696-100159466:100159570:-	NA	1	1	1	0.0105585
1079	ENSMUSG00000050640	ENSMUSG00000050640;AF:5:100095696-100122635:100122796:100095696-100159466:100159808:-	NA	1	1	1	0.0105585
1080	ENSMUSG00000050640	ENSMUSG00000050640;AF:5:100095696-100159219:100159281:100095696-100159368:100159432:-	NA	1	1	1	0.0105585
1081	ENSMUSG00000050640	ENSMUSG00000050640;AF:5:100095696-100159219:100159281:100095696-100159466:100159570:-	NA	1	1	1	0.0105585
1082	ENSMUSG00000050640	ENSMUSG00000050640;AF:5:100095696-100159219:100159281:100095696-100159466:100159808:-	-0.206684	0.0694306	1	1	0.0105585
1083	ENSMUSG00000050640	ENSMUSG00000050640;AF:5:100095696-100159368:100159432:100095696-100159466:100159570:-	NA	1	1	1	0.0105585
1084	ENSMUSG00000050640	ENSMUSG00000050640;AF:5:100095696-100159368:100159432:100095696-100159466:100159808:-	NA	1	1	1	0.0105585
1085	ENSMUSG00000051224	ENSMUSG00000051224;AF:X:166509006-166510293:166510478:166509006-166518417:166518567:-	-0.583219	0.0669331	1	1	-0.470681
1086	ENSMUSG00000051506	ENSMUSG00000051506;AF:14:33162959-33184868:33185066:33162959-33185373:33185508:-	-0.311137	0.042957	1	1	0.144808
1087	ENSMUSG00000052105	ENSMUSG00000052105;AF:17:66438391-66438887:66439032:66438391-66448317:66448369:-	NA	1	1	1	-0.807155
1088	ENSMUSG00000052105	ENSMUSG00000052105;AF:17:66438391-66438887:66439032:66438391-66448317:66449750:-	0.273114	0.0934066	1	1	-0.807155
1089	ENSMUSG00000052139	ENSMUSG00000052139;AF:5:31697750:31697997-31701826:31698006:31698077-31701826:+	NA	1	1	1	1.56129
1090	ENSMUSG00000052139	ENSMUSG00000052139;AF:5:31697750:31697997-31701826:31698014:31698077-31701826:+	NA	1	1	1	1.56129
1091	ENSMUSG00000052139	ENSMUSG00000052139;AF:5:31697750:31697997-31701826:31698030:31698077-31701826:+	-0.317119	0.038961	1	1	1.56129
1092	ENSMUSG00000052139	ENSMUSG00000052139;AF:5:31697750:31697997-31701826:31698050:31698077-31701826:+	NA	1	1	1	1.56129
1093	ENSMUSG00000052139	ENSMUSG00000052139;AF:5:31697750:31697997-31701826:31698051:31698077-31701826:+	-0.12656	0.038961	1	1	1.56129
1094	ENSMUSG00000053007	ENSMUSG00000053007;AF:6:53287270:53287373-53369787:53290423:53290815-53369787:+	NA	1	1	1	-0.781305
1095	ENSMUSG00000053007	ENSMUSG00000053007;AF:6:53287270:53287373-53369787:53310871:53310945-53369787:+	NA	1	1	1	-0.781305
1096	ENSMUSG00000053007	ENSMUSG00000053007;AF:6:53287286:53287373-53369787:53290423:53290815-53369787:+	NA	1	1	1	-0.781305
1097	ENSMUSG00000053007	ENSMUSG00000053007;AF:6:53287286:53287373-53369787:53310871:53310945-53369787:+	NA	1	1	1	-0.781305
1098	ENSMUSG00000053007	ENSMUSG00000053007;AF:6:53287295:53287373-53369787:53290423:53290815-53369787:+	NA	1	1	1	-0.781305
1099	ENSMUSG00000053007	ENSMUSG00000053007;AF:6:53287295:53287373-53369787:53310871:53310945-53369787:+	NA	1	1	1	-0.781305
1100	ENSMUSG00000053007	ENSMUSG00000053007;AF:6:53287318:53287373-53369787:53290423:53290815-53369787:+	NA	1	1	1	-0.781305
1101	ENSMUSG00000053007	ENSMUSG00000053007;AF:6:53287318:53287373-53369787:53310871:53310945-53369787:+	NA	1	1	1	-0.781305
1102	ENSMUSG00000053007	ENSMUSG00000053007;AF:6:53287321:53287373-53369787:53290423:53290815-53369787:+	NA	1	1	1	-0.781305
1103	ENSMUSG00000053007	ENSMUSG00000053007;AF:6:53287321:53287373-53369787:53310871:53310945-53369787:+	NA	1	1	1	-0.781305
1104	ENSMUSG00000053007	ENSMUSG00000053007;AF:6:53290423:53290815-53369787:53310871:53310945-53369787:+	-0.666667	0.0624376	1	1	-0.781305
1105	ENSMUSG00000053559	ENSMUSG00000053559;AF:15:100636255-100636559:100636691:100636255-100636749:100636864:-	0	1	1	1	0.842103
1106	ENSMUSG00000053559	ENSMUSG00000053559;AF:15:100636255-100636559:100636691:100636255-100636749:100636940:-	0.157113	0.0969031	1	1	0.842103
1107	ENSMUSG00000053730	ENSMUSG00000053730;AF:4:129694012-129696545:129696620:129694012-129696715:129696744:-	0.250195	0.0442058	1	1	1.47071
1108	ENSMUSG00000053730	ENSMUSG00000053730;AF:4:129694012-129696545:129696620:129694012-129696715:129696796:-	0.205477	0.0442058	1	1	1.47071
1109	ENSMUSG00000053730	ENSMUSG00000053730;AF:4:129694012-129696545:129696620:129694012-129696715:129696838:-	0.0621979	0.0704296	1	1	1.47071
1110	ENSMUSG00000055720	ENSMUSG00000055720;AF:9:57910979:57911007-57912638:57911008:57911059-57912638:+	NA	1	1	1	2.54371
1111	ENSMUSG00000055720	ENSMUSG00000055720;AF:9:57910979:57911007-57912638:57911034:57911171-57912638:+	0	1	1	1	2.54371
1112	ENSMUSG00000055720	ENSMUSG00000055720;AF:9:57910979:57911007-57912638:57911109:57911282-57912638:+	-0.0577269	0.0944056	1	1	2.54371
1113	ENSMUSG00000055720	ENSMUSG00000055720;AF:9:57910979:57911007-57912638:57911710:57911825-57912638:+	0.0253563	1	1	1	2.54371
1114	ENSMUSG00000055720	ENSMUSG00000055720;AF:9:57910986:57911059-57912638:57911109:57911282-57912638:+	-0.0577269	0.0944056	1	1	2.54371
1115	ENSMUSG00000055720	ENSMUSG00000055720;AF:9:57910986:57911059-57912638:57911710:57911825-57912638:+	0.0253563	1	1	1	2.54371
1116	ENSMUSG00000055720	ENSMUSG00000055720;AF:9:57911008:57911059-57912638:57911109:57911282-57912638:+	NA	1	1	1	2.54371
1117	ENSMUSG00000055720	ENSMUSG00000055720;AF:9:57911008:57911059-57912638:57911710:57911825-57912638:+	NA	1	1	1	2.54371
1118	ENSMUSG00000055720	ENSMUSG00000055720;AF:9:57911034:57911171-57912638:57911710:57911825-57912638:+	0.0253563	1	1	1	2.54371
1119	ENSMUSG00000055720	ENSMUSG00000055720;AF:9:57911109:57911282-57912638:57911710:57911825-57912638:+	0.0473062	1	1	1	2.54371
1120	ENSMUSG00000056091	ENSMUSG00000056091;AF:6:72097592:72097782-72128264:72115232:72115379-72128264:+	-0.0622683	0.113886	1	1	0.690052
1121	ENSMUSG00000056091	ENSMUSG00000056091;AF:6:72097623:72097994-72128264:72115232:72115379-72128264:+	-0.375814	0.0949051	1	1	0.690052
1122	ENSMUSG00000056459	ENSMUSG00000056459;AF:12:76356068-76357106:76357140:76356068-76368845:76368999:-	0.181082	0.0559441	1	1	1.0472
1123	ENSMUSG00000056459	ENSMUSG00000056459;AF:12:76356068-76357106:76357140:76356068-76369334:76369393:-	-0.190862	0.0559441	1	1	1.0472
1124	ENSMUSG00000056459	ENSMUSG00000056459;AF:12:76356068-76357106:76357140:76356068-76369338:76369464:-	-0.0192033	1	1	1	1.0472
1125	ENSMUSG00000056459	ENSMUSG00000056459;AF:12:76356068-76357106:76357140:76356068-76369440:76369602:-	0	1	1	1	1.0472
1126	ENSMUSG00000056459	ENSMUSG00000056459;AF:12:76356068-76368845:76368999:76356068-76369334:76369393:-	-0.421093	0.0559441	1	1	1.0472
1127	ENSMUSG00000056459	ENSMUSG00000056459;AF:12:76356068-76368845:76368999:76356068-76369338:76369464:-	-0.147431	0.0559441	1	1	1.0472
1128	ENSMUSG00000056459	ENSMUSG00000056459;AF:12:76356068-76368845:76368999:76356068-76369440:76369602:-	-0.181082	0.0559441	1	1	1.0472
1129	ENSMUSG00000056459	ENSMUSG00000056459;AF:12:76356068-76369334:76369393:76356068-76369440:76369602:-	0.190862	0.0559441	1	1	1.0472
1130	ENSMUSG00000056656	ENSMUSG00000056656;AF:15:77753308-77755188:77755273:77753308-77756813:77757003:-	NA	1	1	1	-0.00725767
1131	ENSMUSG00000056656	ENSMUSG00000056656;AF:15:77754975-77755188:77755239:77754975-77756813:77756982:-	-0.657537	0.0304695	1	1	-0.00725767
1132	ENSMUSG00000056978	ENSMUSG00000056978;AF:7:30922755-30924046:30924181:30922755-30924536:30924681:-	-0.533143	0.0774226	1	1	-0.766385
1133	ENSMUSG00000057530	ENSMUSG00000057530;AF:4:137862297:137862381-137913768:137913471:137913629-137913768:+	0.439699	0.0814186	1	1	0.12519
1134	ENSMUSG00000057606	ENSMUSG00000057606;AF:14:31553852-31557792:31558140:31553852-31577143:31577383:-	0.192816	0.0704296	1	1	0.118876
1135	ENSMUSG00000057672	ENSMUSG00000057672;AF:8:83692936-83693960:83694060:83692936-83698967:83699167:-	NA	1	1	1	-0.157023
1136	ENSMUSG00000057672	ENSMUSG00000057672;AF:8:83692936-83693960:83694060:83692936-83698967:83699179:-	-0.230067	0.0844156	1	1	-0.157023
1137	ENSMUSG00000057778	ENSMUSG00000057778;AF:11:72789217-72795513:72795856:72789217-72796017:72796094:-	NA	1	1	1	1.07918
1138	ENSMUSG00000057778	ENSMUSG00000057778;AF:11:72789217-72795513:72795856:72789217-72796017:72796142:-	-0.066293	0.0714286	1	1	1.07918
1139	ENSMUSG00000058440	ENSMUSG00000058440;AF:6:30047988:30048113-30088833:30048151:30048356-30088833:+	-0.29508	0.046953	1	1	1.09245
1140	ENSMUSG00000058440	ENSMUSG00000058440;AF:6:30047988:30048113-30088833:30076321:30076487-30088833:+	-0.062046	0.167333	1	1	1.09245
1141	ENSMUSG00000058440	ENSMUSG00000058440;AF:6:30047991:30048113-30088833:30048151:30048356-30088833:+	NA	1	1	1	1.09245
1142	ENSMUSG00000058440	ENSMUSG00000058440;AF:6:30047991:30048113-30088833:30076321:30076487-30088833:+	NA	1	1	1	1.09245
1143	ENSMUSG00000058440	ENSMUSG00000058440;AF:6:30048002:30048113-30088833:30048151:30048356-30088833:+	-0.29508	0.046953	1	1	1.09245
1144	ENSMUSG00000058440	ENSMUSG00000058440;AF:6:30048002:30048113-30088833:30076321:30076487-30088833:+	-0.062046	0.167333	1	1	1.09245
1145	ENSMUSG00000058440	ENSMUSG00000058440;AF:6:30048029:30048113-30088833:30048151:30048356-30088833:+	NA	1	1	1	1.09245
1146	ENSMUSG00000058440	ENSMUSG00000058440;AF:6:30048029:30048113-30088833:30076321:30076487-30088833:+	NA	1	1	1	1.09245
1147	ENSMUSG00000058440	ENSMUSG00000058440;AF:6:30048031:30048113-30088833:30048151:30048356-30088833:+	-0.280895	0.046953	1	1	1.09245
1148	ENSMUSG00000058440	ENSMUSG00000058440;AF:6:30048031:30048113-30088833:30076321:30076487-30088833:+	-0.0583899	0.167333	1	1	1.09245
1149	ENSMUSG00000058440	ENSMUSG00000058440;AF:6:30048042:30048113-30088833:30048151:30048356-30088833:+	NA	1	1	1	1.09245
1150	ENSMUSG00000058440	ENSMUSG00000058440;AF:6:30048042:30048113-30088833:30076321:30076487-30088833:+	NA	1	1	1	1.09245
1151	ENSMUSG00000058440	ENSMUSG00000058440;AF:6:30048072:30048113-30088833:30048151:30048356-30088833:+	-0.336443	0.046953	1	1	1.09245
1152	ENSMUSG00000058440	ENSMUSG00000058440;AF:6:30048072:30048113-30088833:30076321:30076487-30088833:+	-0.347746	0.137463	1	1	1.09245
1153	ENSMUSG00000058440	ENSMUSG00000058440;AF:6:30048151:30048356-30088833:30076321:30076487-30088833:+	NA	1	1	1	1.09245
1154	ENSMUSG00000058587	ENSMUSG00000058587;AF:9:75532592-75541626:75541707:75532592-75559500:75559594:-	-0.534665	0.02997	1	1	0.384881
1155	ENSMUSG00000058587	ENSMUSG00000058587;AF:9:75532592-75541626:75541707:75532592-75559500:75559657:-	NA	1	1	1	0.384881
1156	ENSMUSG00000058624	ENSMUSG00000058624;AF:19:21434309-21472368:21472588:21434309-21473388:21473445:-	NA	1	1	1	-1.10559
1157	ENSMUSG00000058624	ENSMUSG00000058624;AF:19:21434309-21472368:21472672:21434309-21473388:21473445:-	-0.303408	0.0929071	1	1	-1.10559
1158	ENSMUSG00000058793	ENSMUSG00000058793;AF:2:132263148:132263497-132293245:132285176:132285243-132293245:+	0	1	1	1	0.529718
1159	ENSMUSG00000058793	ENSMUSG00000058793;AF:2:132263148:132263497-132293245:132285939:132285965-132293245:+	-0.156016	0.0929071	1	1	0.529718
1160	ENSMUSG00000058793	ENSMUSG00000058793;AF:2:132285176:132285243-132293245:132285939:132285965-132293245:+	NA	1	1	1	0.529718
1161	ENSMUSG00000059430	ENSMUSG00000059430;AF:6:83527477-83527661:83527810:83527477-83527958:83527990:-	0.0734189	0.01998	1	1	2.67479
1162	ENSMUSG00000059430	ENSMUSG00000059430;AF:6:83527477-83527661:83527810:83527477-83536180:83536223:-	0.00188044	1	1	1	2.67479
1163	ENSMUSG00000059430	ENSMUSG00000059430;AF:6:83527477-83527661:83527810:83527477-83536180:83536265:-	0.0734189	0.01998	1	1	2.67479
1164	ENSMUSG00000059430	ENSMUSG00000059430;AF:6:83527477-83527958:83527990:83527477-83536180:83536223:-	6.679e-07	1	1	1	2.67479
1165	ENSMUSG00000059430	ENSMUSG00000059430;AF:6:83527477-83527958:83527990:83527477-83536180:83536265:-	0	1	1	1	2.67479
1166	ENSMUSG00000059518	ENSMUSG00000059518;AF:5:136985049-136986811:136986829:136985049-136987489:136987543:-	NA	1	1	1	2.33428
1167	ENSMUSG00000059518	ENSMUSG00000059518;AF:5:136985049-136986811:136986829:136985049-136987489:136988021:-	NA	1	1	1	2.33428
1168	ENSMUSG00000059518	ENSMUSG00000059518;AF:5:136985049-136986811:136986901:136985049-136987489:136987543:-	-0.000213533	1	1	1	2.33428
1169	ENSMUSG00000059518	ENSMUSG00000059518;AF:5:136985049-136986811:136986901:136985049-136987489:136988021:-	0.00435385	1	1	1	2.33428
1170	ENSMUSG00000059518	ENSMUSG00000059518;AF:5:136986255-136986811:136987232:136986255-136987489:136987508:-	-0.248505	0.0914086	1	1	2.33428
1171	ENSMUSG00000060373	ENSMUSG00000060373;AF:14:52084391-52097315:52097619:52084391-52103889:52103969:-	0.169878	0.0504496	1	1	1.92654
1172	ENSMUSG00000060600	ENSMUSG00000060600;AF:11:70657204:70657267-70657760:70657285:70657322-70657760:+	-0.27296	0.022977	1	1	0.990282
1173	ENSMUSG00000061535	ENSMUSG00000061535;AF:5:43515538:43515986-43609053:43601913:43601982-43609053:+	-0.333333	0.0919081	1	1	-1.04226
1174	ENSMUSG00000062175	ENSMUSG00000062175;AF:2:156840007:156840238-156844156:156841022:156841090-156844156:+	0.1533	0.0849151	1	1	0.374614
1175	ENSMUSG00000062175	ENSMUSG00000062175;AF:2:156840100:156840238-156844156:156841022:156841090-156844156:+	0.22971	0.0849151	1	1	0.374614
1176	ENSMUSG00000062175	ENSMUSG00000062175;AF:2:156849956:156850484-156853129:156850836:156850980-156853129:+	NA	1	1	1	0.374614
1177	ENSMUSG00000062210	ENSMUSG00000062210;AF:18:49979427:49979626-50090200:50019567:50019877-50090200:+	NA	1	1	1	1.3017
1178	ENSMUSG00000062210	ENSMUSG00000062210;AF:18:49979427:49979626-50090200:50031029:50031363-50090200:+	NA	1	1	1	1.3017
1179	ENSMUSG00000062210	ENSMUSG00000062210;AF:18:49979427:49979626-50090200:50053282:50053619-50090200:+	NA	1	1	1	1.3017
1180	ENSMUSG00000062210	ENSMUSG00000062210;AF:18:49979491:49979626-50046372:50031028:50031363-50046372:+	NA	1	1	1	1.3017
1181	ENSMUSG00000062210	ENSMUSG00000062210;AF:18:49979529:49979626-50090200:50019567:50019877-50090200:+	NA	1	1	1	1.3017
1182	ENSMUSG00000062210	ENSMUSG00000062210;AF:18:49979529:49979626-50090200:50031029:50031363-50090200:+	-0.507015	0.0564436	1	1	1.3017
1183	ENSMUSG00000062210	ENSMUSG00000062210;AF:18:49979529:49979626-50090200:50053282:50053619-50090200:+	NA	1	1	1	1.3017
1184	ENSMUSG00000062210	ENSMUSG00000062210;AF:18:50019567:50019877-50090200:50031029:50031363-50090200:+	NA	1	1	1	1.3017
1185	ENSMUSG00000062210	ENSMUSG00000062210;AF:18:50019567:50019877-50090200:50053282:50053619-50090200:+	NA	1	1	1	1.3017
1186	ENSMUSG00000062210	ENSMUSG00000062210;AF:18:50031029:50031363-50090200:50053282:50053619-50090200:+	NA	1	1	1	1.3017
1187	ENSMUSG00000063253	ENSMUSG00000063253;AF:8:83438056-83438176:83438246:83438056-83439130:83439244:-	NA	1	1	1	0.734212
1188	ENSMUSG00000063253	ENSMUSG00000063253;AF:8:83438056-83438176:83438246:83438056-83442422:83442450:-	NA	1	1	1	0.734212
1189	ENSMUSG00000063253	ENSMUSG00000063253;AF:8:83438056-83438176:83438246:83438056-83442422:83442495:-	NA	1	1	1	0.734212
1190	ENSMUSG00000063253	ENSMUSG00000063253;AF:8:83438056-83438176:83438246:83438056-83442422:83442501:-	NA	1	1	1	0.734212
1191	ENSMUSG00000063253	ENSMUSG00000063253;AF:8:83438056-83438176:83438246:83438056-83442422:83442505:-	NA	1	1	1	0.734212
1192	ENSMUSG00000063253	ENSMUSG00000063253;AF:8:83438056-83438176:83438246:83438056-83442422:83442507:-	-0.598112	0.0539461	1	1	0.734212
1193	ENSMUSG00000063253	ENSMUSG00000063253;AF:8:83438056-83438176:83438246:83438056-83458261:83458349:-	-0.110399	0.107143	1	1	0.734212
1194	ENSMUSG00000063253	ENSMUSG00000063253;AF:8:83438056-83438176:83438246:83438056-83458261:83458391:-	NA	1	1	1	0.734212
1195	ENSMUSG00000063253	ENSMUSG00000063253;AF:8:83438056-83439130:83439244:83438056-83442422:83442450:-	NA	1	1	1	0.734212
1196	ENSMUSG00000063253	ENSMUSG00000063253;AF:8:83438056-83439130:83439244:83438056-83442422:83442495:-	NA	1	1	1	0.734212
1197	ENSMUSG00000063253	ENSMUSG00000063253;AF:8:83438056-83439130:83439244:83438056-83442422:83442501:-	NA	1	1	1	0.734212
1198	ENSMUSG00000063253	ENSMUSG00000063253;AF:8:83438056-83439130:83439244:83438056-83442422:83442505:-	NA	1	1	1	0.734212
1199	ENSMUSG00000063253	ENSMUSG00000063253;AF:8:83438056-83439130:83439244:83438056-83442422:83442507:-	NA	1	1	1	0.734212
1200	ENSMUSG00000063253	ENSMUSG00000063253;AF:8:83438056-83439130:83439244:83438056-83458261:83458349:-	0	1	1	1	0.734212
1201	ENSMUSG00000063253	ENSMUSG00000063253;AF:8:83438056-83439130:83439244:83438056-83458261:83458391:-	NA	1	1	1	0.734212
1202	ENSMUSG00000063253	ENSMUSG00000063253;AF:8:83438056-83442422:83442450:83438056-83458261:83458349:-	-0.0488205	1	1	1	0.734212
1203	ENSMUSG00000063253	ENSMUSG00000063253;AF:8:83438056-83442422:83442450:83438056-83458261:83458391:-	NA	1	1	1	0.734212
1204	ENSMUSG00000063253	ENSMUSG00000063253;AF:8:83438056-83442422:83442495:83438056-83458261:83458349:-	NA	1	1	1	0.734212
1205	ENSMUSG00000063253	ENSMUSG00000063253;AF:8:83438056-83442422:83442495:83438056-83458261:83458391:-	NA	1	1	1	0.734212
1206	ENSMUSG00000063253	ENSMUSG00000063253;AF:8:83438056-83442422:83442501:83438056-83458261:83458349:-	NA	1	1	1	0.734212
1207	ENSMUSG00000063253	ENSMUSG00000063253;AF:8:83438056-83442422:83442501:83438056-83458261:83458391:-	NA	1	1	1	0.734212
1208	ENSMUSG00000063253	ENSMUSG00000063253;AF:8:83438056-83442422:83442505:83438056-83458261:83458349:-	-0.110399	0.107143	1	1	0.734212
1209	ENSMUSG00000063253	ENSMUSG00000063253;AF:8:83438056-83442422:83442505:83438056-83458261:83458391:-	NA	1	1	1	0.734212
1210	ENSMUSG00000063253	ENSMUSG00000063253;AF:8:83438056-83442422:83442507:83438056-83458261:83458349:-	0.301437	0.0824176	1	1	0.734212
1211	ENSMUSG00000063253	ENSMUSG00000063253;AF:8:83438056-83442422:83442507:83438056-83458261:83458391:-	NA	1	1	1	0.734212
1212	ENSMUSG00000064115	ENSMUSG00000064115;AF:16:66882882-66925494:66925584:66882882-66953274:66953334:-	NA	1	1	1	1.00125
1213	ENSMUSG00000064115	ENSMUSG00000064115;AF:16:66882882-66925494:66925584:66882882-67620171:67620823:-	NA	1	1	1	1.00125
1214	ENSMUSG00000064115	ENSMUSG00000064115;AF:16:66882882-66925494:66925584:66882882-67620171:67620908:-	NA	1	1	1	1.00125
1215	ENSMUSG00000064115	ENSMUSG00000064115;AF:16:66882882-66953274:66953334:66882882-67620171:67620823:-	0.0978209	0.0699301	1	1	1.00125
1216	ENSMUSG00000064115	ENSMUSG00000064115;AF:16:66882882-66953274:66953334:66882882-67620171:67620908:-	0.0141707	1	1	1	1.00125
1217	ENSMUSG00000066551	ENSMUSG00000066551;AF:5:149050751-149051279:149051616:149050751-149052338:149052377:-	-0.0884371	0.03996	1	1	2.56146
1218	ENSMUSG00000066551	ENSMUSG00000066551;AF:5:149050751-149051279:149051616:149050751-149052900:149052981:-	NA	1	1	1	2.56146
1219	ENSMUSG00000066551	ENSMUSG00000066551;AF:5:149050751-149051279:149051616:149050751-149052900:149053011:-	-0.00391824	1	1	1	2.56146
1220	ENSMUSG00000066551	ENSMUSG00000066551;AF:5:149050751-149051279:149051616:149050751-149052900:149053016:-	NA	1	1	1	2.56146
1221	ENSMUSG00000066551	ENSMUSG00000066551;AF:5:149050751-149051279:149051616:149050751-149052900:149053040:-	0	1	1	1	2.56146
1222	ENSMUSG00000066551	ENSMUSG00000066551;AF:5:149050751-149052338:149052377:149050751-149052900:149052981:-	NA	1	1	1	2.56146
1223	ENSMUSG00000066551	ENSMUSG00000066551;AF:5:149050751-149052338:149052377:149050751-149052900:149053011:-	0.0118297	1	1	1	2.56146
1224	ENSMUSG00000066551	ENSMUSG00000066551;AF:5:149050751-149052338:149052377:149050751-149052900:149053016:-	NA	1	1	1	2.56146
1225	ENSMUSG00000066551	ENSMUSG00000066551;AF:5:149050751-149052338:149052377:149050751-149052900:149053040:-	0.0884371	0.03996	1	1	2.56146
1226	ENSMUSG00000066760	ENSMUSG00000066760;AF:7:17074040:17074300-17090375:17087934:17088201-17090375:+	NA	1	1	1	-1.39666
1227	ENSMUSG00000066760	ENSMUSG00000066760;AF:7:17074041:17074300-17090375:17087934:17088201-17090375:+	-0.205692	0.0909091	1	1	-1.39666
1228	ENSMUSG00000066877	ENSMUSG00000066877;AF:1:43444579:43444706-43509621:43445751:43446027-43509621:+	-0.132308	0.0689311	1	1	0.575856
1229	ENSMUSG00000066877	ENSMUSG00000066877;AF:1:43445751:43446027-43460957:43457273:43457427-43460957:+	NA	1	1	1	0.575856
1230	ENSMUSG00000068037	ENSMUSG00000068037;AF:17:12846412-12848077:12848120:12846412-12854302:12854340:-	0	1	1	1	1.74099
1231	ENSMUSG00000068037	ENSMUSG00000068037;AF:17:12848120-12851715:12851907:12848120-12854981:12855041:-	0.345231	0.00699301	1	1	1.74099
1232	ENSMUSG00000068270	ENSMUSG00000068270;AF:X:6399854:6400261-6520793:6415742:6415860-6520793:+	-0.332458	0.0934066	1	1	-0.613446
1233	ENSMUSG00000068732	ENSMUSG00000068732;AF:3:108560318-108562087:108562170:108560318-108562271:108562466:-	-0.153794	0.035964	1	1	0.809001
1234	ENSMUSG00000068917	ENSMUSG00000068917;AF:3:89164819:89164891-89167035:89164979:89165106-89167035:+	0.339726	0.0374625	1	1	1.27011
1235	ENSMUSG00000069094	ENSMUSG00000069094;AF:3:19260292-19264820:19264965:19260292-19310790:19310903:-	NA	1	1	1	0.955256
1236	ENSMUSG00000069094	ENSMUSG00000069094;AF:3:19260292-19264820:19264965:19260292-19310864:19311052:-	0	1	1	1	0.955256
1237	ENSMUSG00000069094	ENSMUSG00000069094;AF:3:19260292-19264820:19264965:19260292-19310864:19311304:-	NA	1	1	1	0.955256
1238	ENSMUSG00000069094	ENSMUSG00000069094;AF:3:19260292-19264820:19264965:19260292-19310864:19311322:-	0	1	1	1	0.955256
1239	ENSMUSG00000069094	ENSMUSG00000069094;AF:3:19260292-19264820:19265008:19260292-19310790:19310903:-	NA	1	1	1	0.955256
1240	ENSMUSG00000069094	ENSMUSG00000069094;AF:3:19260292-19264820:19265008:19260292-19310864:19311052:-	0.000241852	1	1	1	0.955256
1241	ENSMUSG00000069094	ENSMUSG00000069094;AF:3:19260292-19264820:19265008:19260292-19310864:19311304:-	NA	1	1	1	0.955256
1242	ENSMUSG00000069094	ENSMUSG00000069094;AF:3:19260292-19264820:19265008:19260292-19310864:19311322:-	-0.16806	0.0699301	1	1	0.955256
1243	ENSMUSG00000069372	ENSMUSG00000069372;AF:18:57468522:57468836-57472612:57472453:57472531-57472612:+	0.208213	0.0314685	1	1	0.761394
1244	ENSMUSG00000072664	ENSMUSG00000072664;AF:15:9276888:9276958-9284075:9279829:9280047-9284075:+	NA	1	1	1	-0.560657
1245	ENSMUSG00000072664	ENSMUSG00000072664;AF:15:9276888:9276958-9284075:9279848:9280047-9284075:+	NA	1	1	1	-0.560657
1246	ENSMUSG00000072664	ENSMUSG00000072664;AF:15:9276888:9276958-9284075:9283501:9283701-9284075:+	NA	1	1	1	-0.560657
1247	ENSMUSG00000072664	ENSMUSG00000072664;AF:15:9279829:9280047-9284075:9283501:9283701-9284075:+	-0.293805	0.0999001	1	1	-0.560657
1248	ENSMUSG00000072664	ENSMUSG00000072664;AF:15:9279848:9280047-9284075:9283501:9283701-9284075:+	NA	1	1	1	-0.560657
1249	ENSMUSG00000072674	ENSMUSG00000072674;AF:14:26170237-26181661:26181854:26170237-26182166:26182480:-	0.0543046	0.0799201	1	1	1.49744
1250	ENSMUSG00000072674	ENSMUSG00000072674;AF:14:26170237-26181759:26181856:26170237-26182166:26182480:-	0.0543046	0.0799201	1	1	1.49744
1251	ENSMUSG00000073007	ENSMUSG00000073007;AF:X:107792590:107792650-107819686:107816477:107816641-107819686:+	0.0291146	1	1	1	1.46071
1252	ENSMUSG00000073007	ENSMUSG00000073007;AF:X:107792590:107792650-107819686:107816572:107816641-107819686:+	0.0940415	0.0879121	1	1	1.46071
1253	ENSMUSG00000073599	ENSMUSG00000073599;AF:18:35718386-35721320:35721491:35718386-35722244:35722293:-	NA	1	1	1	0.506143
1254	ENSMUSG00000073599	ENSMUSG00000073599;AF:18:35718386-35721320:35721491:35718386-35722244:35722356:-	0.235821	0.0579421	1	1	0.506143
1255	ENSMUSG00000074121	ENSMUSG00000074121;AF:7:45413695:45413788-45414731:45413904:45414593-45414731:+	-0.142089	0.0879121	1	1	0.207739
1256	ENSMUSG00000074283	ENSMUSG00000074283;AF:7:24234477-24236618:24236632:24234477-24237083:24237225:-	0.666667	0.0549451	1	1	-0.992982
1257	ENSMUSG00000078440	ENSMUSG00000078440;AF:10:81384428:81384578-81385719:81384895:81385097-81385719:+	-0.0592983	0.0999001	1	1	0.883398
1258	ENSMUSG00000078440	ENSMUSG00000078440;AF:10:81384459:81384626-81385719:81384895:81385097-81385719:+	-0.0765704	0.0999001	1	1	0.883398
1259	ENSMUSG00000078440	ENSMUSG00000078440;AF:10:81384467:81384578-81385719:81384895:81385097-81385719:+	NA	1	1	1	0.883398
1260	ENSMUSG00000078503	ENSMUSG00000078503;AF:4:145510791:145510925-145520806:145514884:145515018-145520806:+	-0.286955	0.0979021	1	1	-0.286583
1261	ENSMUSG00000078765	ENSMUSG00000078765;AF:7:30563301:30563349-30563532:30563350:30563408-30563532:+	-0.14188	0.11988	1	1	1.44302
1262	ENSMUSG00000078765	ENSMUSG00000078765;AF:7:30563301:30563349-30563532:30563356:30563399-30563532:+	-0.12621	0.11988	1	1	1.44302
1263	ENSMUSG00000078765	ENSMUSG00000078765;AF:7:30563301:30563349-30563532:30563358:30563399-30563532:+	NA	1	1	1	1.44302
1264	ENSMUSG00000078765	ENSMUSG00000078765;AF:7:30563301:30563349-30563532:30563360:30563399-30563532:+	NA	1	1	1	1.44302
1265	ENSMUSG00000078765	ENSMUSG00000078765;AF:7:30563301:30563349-30563532:30563397:30563399-30563532:+	-0.729515	0.00999001	1	1	1.44302
1266	ENSMUSG00000078765	ENSMUSG00000078765;AF:7:30563307:30563349-30563557:30563358:30563408-30563557:+	0	1	1	1	1.44302
1267	ENSMUSG00000078765	ENSMUSG00000078765;AF:7:30563307:30563349-30563557:30563367:30563408-30563557:+	0	1	1	1	1.44302
1268	ENSMUSG00000078765	ENSMUSG00000078765;AF:7:30563307:30563349-30563557:30563395:30563399-30563557:+	NA	1	1	1	1.44302
1269	ENSMUSG00000078765	ENSMUSG00000078765;AF:7:30563329:30563349-30563532:30563350:30563408-30563532:+	NA	1	1	1	1.44302
1270	ENSMUSG00000078765	ENSMUSG00000078765;AF:7:30563329:30563349-30563532:30563356:30563399-30563532:+	NA	1	1	1	1.44302
1271	ENSMUSG00000078765	ENSMUSG00000078765;AF:7:30563329:30563349-30563532:30563358:30563399-30563532:+	NA	1	1	1	1.44302
1272	ENSMUSG00000078765	ENSMUSG00000078765;AF:7:30563329:30563349-30563532:30563360:30563399-30563532:+	NA	1	1	1	1.44302
1273	ENSMUSG00000078765	ENSMUSG00000078765;AF:7:30563329:30563349-30563532:30563397:30563399-30563532:+	NA	1	1	1	1.44302
1274	ENSMUSG00000078926	ENSMUSG00000078926;AF:13:113035111:113035206-113035714:113035379:113035441-113035714:+	-0.274524	0.0709291	1	1	0.374695
1275	ENSMUSG00000078926	ENSMUSG00000078926;AF:13:113035111:113035206-113035714:113035387:113035441-113035714:+	-0.0963561	0.128372	1	1	0.374695
1276	ENSMUSG00000079330	ENSMUSG00000079330;AF:1:132191431:132191489-132228184:132226314:132226371-132228184:+	-0.0264745	1	1	1	2.36033
1277	ENSMUSG00000079330	ENSMUSG00000079330;AF:1:132191431:132191489-132228184:132226343:132226371-132228184:+	-0.108868	0.0499501	1	1	2.36033
1278	ENSMUSG00000079330	ENSMUSG00000079330;AF:1:132191455:132191489-132228184:132226314:132226371-132228184:+	0.000862275	1	1	1	2.36033
1279	ENSMUSG00000079330	ENSMUSG00000079330;AF:1:132191455:132191489-132228184:132226343:132226371-132228184:+	-0.0176866	1	1	1	2.36033
1280	ENSMUSG00000079330	ENSMUSG00000079330;AF:1:132191457:132191489-132204309:132200963:132201072-132204309:+	NA	1	1	1	2.36033
1281	ENSMUSG00000079330	ENSMUSG00000079330;AF:1:132191457:132191489-132204309:132203852:132204108-132204309:+	NA	1	1	1	2.36033
1282	ENSMUSG00000079330	ENSMUSG00000079330;AF:1:132200963:132201072-132204309:132203852:132204108-132204309:+	NA	1	1	1	2.36033
1283	ENSMUSG00000090523	ENSMUSG00000090523;AF:18:32532784-32535268:32535418:32532784-32559786:32560034:-	-0.284072	0.0799201	1	1	-0.401296
1284	ENSMUSG00000090958	ENSMUSG00000090958;AF:7:98489283:98489394-98494214:98489697:98490097-98494214:+	0.530607	0.0754246	1	1	-0.57158
1285	ENSMUSG00000095304	ENSMUSG00000095304;AF:14:25890855-25902281:25902474:25890855-25902786:25903100:-	0.0543046	0.0799201	1	1	1.39911
1286	ENSMUSG00000095304	ENSMUSG00000095304;AF:14:25890855-25902379:25902476:25890855-25902786:25903100:-	0.0543046	0.0799201	1	1	1.39911
1287	ENSMUSG00000096094	ENSMUSG00000096094;AF:1:75223430-75223623:75223654:75223430-75231975:75232090:-	-0.122559	0.02997	1	1	1.41025
1288	ENSMUSG00000096225	ENSMUSG00000096225;AF:3:154328441-154330021:154330059:154328441-154330272:154330659:-	-0.494877	0.0554446	1	1	-0.401748
1289	ENSMUSG00000096687	ENSMUSG00000096687;AF:10:39894940-39895512:39895821:39894940-39898914:39899238:-	-0.287343	0.0944056	1	1	-0.486722
1290	ENSMUSG00000106864	ENSMUSG00000106864;AF:5:31174495-31179645:31179849:31174495-31179884:31179909:-	NA	1	1	1	1.29238
1291	ENSMUSG00000106864	ENSMUSG00000106864;AF:5:31174495-31179645:31179849:31174495-31179884:31179911:-	NA	1	1	1	1.29238
1292	ENSMUSG00000106864	ENSMUSG00000106864;AF:5:31174495-31179645:31179849:31174495-31179884:31180132:-	NA	1	1	1	1.29238
1293	ENSMUSG00000106864	ENSMUSG00000106864;AF:5:31174495-31179645:31179849:31174495-31179884:31180144:-	-0.0515651	0.0914086	1	1	1.29238
