# Supplementary material for: Gene editing of the multi-copy H2A.B gene and its importance for fertility
Source: Genome Biol. 2019 Jan 31;20:23. doi: 10.1186/s13059-019-1633-3 (PMC6357441; doi:10.1186/s13059-019-1633-3)
Supplement: Supplementary file 25 — Table S13. Results of the differential splicing analysis showing alternative last exon usage comparing wt with H2A.B.3 KO round spermatids. (XLSX 18 kb) [file 13059_2019_1633_MOESM25_ESM.xlsx]

## Sheet: AL_suppa_results
	ensembl_gene_id	Event_id	AL-AL_dPSI	AL-AL_p-val	qval	lfdr	tpm
1	ENSMUSG00000007589	ENSMUSG00000007589;AL:14:55674689:55674905-55679514:55676618:55677281-55679514:-	-0.331057	0.0824176	1	1	1.32522
2	ENSMUSG00000007589	ENSMUSG00000007589;AL:14:55674689:55674905-55679514:55677812:55679409-55679514:-	NA	1	1	1	1.32522
3	ENSMUSG00000007589	ENSMUSG00000007589;AL:14:55674689:55674905-55679514:55677866:55679409-55679514:-	-0.0578521	0.0824176	1	1	1.32522
4	ENSMUSG00000007589	ENSMUSG00000007589;AL:14:55676618:55677281-55679514:55677812:55679409-55679514:-	NA	1	1	1	1.32522
5	ENSMUSG00000007589	ENSMUSG00000007589;AL:14:55676618:55677281-55679514:55677866:55679409-55679514:-	-8.46933e-05	1	1	1	1.32522
6	ENSMUSG00000016128	ENSMUSG00000016128;AL:5:151063442:151063656-151092747:151071264:151073364-151092747:-	NA	1	1	1	0.405871
7	ENSMUSG00000016128	ENSMUSG00000016128;AL:5:151063442:151063656-151092747:151073308:151073364-151092747:-	NA	1	1	1	0.405871
8	ENSMUSG00000016128	ENSMUSG00000016128;AL:5:151063546:151063656-151092747:151071264:151073364-151092747:-	NA	1	1	1	0.405871
9	ENSMUSG00000016128	ENSMUSG00000016128;AL:5:151063546:151063656-151092747:151073308:151073364-151092747:-	0.223641	0.0579421	1	1	0.405871
10	ENSMUSG00000016495	ENSMUSG00000016495;AL:19:29348677:29349005-29358317:29351034:29351174-29358317:-	NA	1	1	1	0.281153
11	ENSMUSG00000016495	ENSMUSG00000016495;AL:19:29348677:29349005-29358317:29351128:29351174-29358317:-	0.345565	0.042957	1	1	0.281153
12	ENSMUSG00000020083	ENSMUSG00000020083;AL:10:62108835:62109123-62134489:62109947:62110012-62134489:-	0.147046	0.0614386	1	1	0.576828
13	ENSMUSG00000020173	ENSMUSG00000020173;AL:11:12267007:12267144-12309614:12296363:12296567-12309614:-	-0.606311	0.0674326	1	1	-0.417807
14	ENSMUSG00000020173	ENSMUSG00000020173;AL:11:12267007:12267144-12309614:12304867:12307128-12309614:-	NA	1	1	1	-0.417807
15	ENSMUSG00000020173	ENSMUSG00000020173;AL:11:12296363:12296567-12309614:12304867:12307128-12309614:-	NA	1	1	1	-0.417807
16	ENSMUSG00000020251	ENSMUSG00000020251;AL:10:82650433:82651518-82652868:82651561:82652070-82652868:-	0.201252	0.0606893	1	1	0.775981
17	ENSMUSG00000020251	ENSMUSG00000020251;AL:10:82650433:82651518-82652868:82652543:82652748-82652868:-	0.0154739	1	1	1	0.775981
18	ENSMUSG00000020251	ENSMUSG00000020251;AL:10:82651308:82651518-82652868:82651561:82652070-82652868:-	NA	1	1	1	0.775981
19	ENSMUSG00000020251	ENSMUSG00000020251;AL:10:82651308:82651518-82652868:82652543:82652748-82652868:-	NA	1	1	1	0.775981
20	ENSMUSG00000020251	ENSMUSG00000020251;AL:10:82651561:82652070-82652868:82652543:82652748-82652868:-	-0.309704	0.0606893	1	1	0.775981
21	ENSMUSG00000020633	ENSMUSG00000020633;AL:12:28437795:28438471-28516647:28516056:28516174-28516647:-	NA	1	1	1	1.06595
22	ENSMUSG00000020633	ENSMUSG00000020633;AL:12:28437795:28438471-28516647:28516284:28516304-28516647:-	-0.248704	0.044955	1	1	1.06595
23	ENSMUSG00000020633	ENSMUSG00000020633;AL:12:28516056:28516174-28516647:28516284:28516304-28516647:-	NA	1	1	1	1.06595
24	ENSMUSG00000020831	ENSMUSG00000020831;AL:11:70235206:70235468-70236024:70235736:70235800-70236024:-	-0.0276603	1	1	1	0.821812
25	ENSMUSG00000020831	ENSMUSG00000020831;AL:11:70235208:70235464-70236024:70235736:70235800-70236024:-	-0.277763	0.0996503	1	1	0.821812
26	ENSMUSG00000020831	ENSMUSG00000020831;AL:11:70235362:70235468-70236024:70235736:70235800-70236024:-	-0.200068	0.0996503	1	1	0.821812
27	ENSMUSG00000020831	ENSMUSG00000020831;AL:11:70235371:70235468-70236024:70235736:70235800-70236024:-	NA	1	1	1	0.821812
28	ENSMUSG00000020831	ENSMUSG00000020831;AL:11:70235379:70235468-70236024:70235736:70235800-70236024:-	NA	1	1	1	0.821812
29	ENSMUSG00000020963	ENSMUSG00000020963;AL:12:91534077-91537171:91540509:91534077-91549315:91549808:+	-0.0601949	0.0969031	1	1	1.00937
30	ENSMUSG00000021139	ENSMUSG00000021139;AL:12:81358860:81359344-81474587:81470603:81472351-81474587:-	0.0857631	0.0749251	1	1	1.35076
31	ENSMUSG00000021820	ENSMUSG00000021820;AL:14:20739328:20739402-20742705:20741430:20741491-20742705:-	-0.55295	0.0684316	1	1	0.421606
32	ENSMUSG00000024059	ENSMUSG00000024059;AL:17:71837758-71849892:71849952:71837758-71856228:71858350:+	-0.0191298	1	1	1	2.65845
33	ENSMUSG00000024059	ENSMUSG00000024059;AL:17:71837758-71849892:71850151:71837758-71856228:71858350:+	-0.00630513	1	1	1	2.65845
34	ENSMUSG00000024059	ENSMUSG00000024059;AL:17:71837758-71849892:71850162:71837758-71856228:71858350:+	-0.133179	0.0511988	1	1	2.65845
35	ENSMUSG00000024059	ENSMUSG00000024059;AL:17:71837758-71849892:71850163:71837758-71856228:71858350:+	-0.133179	0.0511988	1	1	2.65845
36	ENSMUSG00000024059	ENSMUSG00000024059;AL:17:71837758-71849892:71850164:71837758-71856228:71858350:+	-0.0331817	1	1	1	2.65845
37	ENSMUSG00000025142	ENSMUSG00000025142;AL:11:120708709-120708930:120708999:120708709-120709071:120709241:+	0.373142	0.0324675	1	1	2.01699
38	ENSMUSG00000026202	ENSMUSG00000026202;AL:1:75215612:75216593-75217212:75216857:75216975-75217212:-	0	1	1	1	2.26354
39	ENSMUSG00000026202	ENSMUSG00000026202;AL:1:75215612:75216593-75217212:75216889:75216975-75217212:-	-0.407829	0.00599401	1	1	2.26354
40	ENSMUSG00000026202	ENSMUSG00000026202;AL:1:75215612:75216593-75217212:75216913:75216975-75217212:-	0	1	1	1	2.26354
41	ENSMUSG00000027087	ENSMUSG00000027087;AL:2:83736640-83738553:83740738:83736640-83747853:83747944:+	NA	1	1	1	0.0990308
42	ENSMUSG00000027087	ENSMUSG00000027087;AL:2:83736640-83738553:83740738:83736640-83747853:83748372:+	NA	1	1	1	0.0990308
43	ENSMUSG00000027087	ENSMUSG00000027087;AL:2:83803336-83803905:83803985:83803336-83806633:83806916:+	-0.244265	0.0524476	1	1	0.0990308
44	ENSMUSG00000027198	ENSMUSG00000027198;AL:2:93661028:93661681-93730158:93715946:93717811-93730158:-	NA	1	1	1	0.516765
45	ENSMUSG00000027198	ENSMUSG00000027198;AL:2:93702956:93703276-93704483:93703539:93703989-93704483:-	0.203303	0.0639361	1	1	0.516765
46	ENSMUSG00000028497	ENSMUSG00000028497;AL:4:88396144:88398219-88419699:88410341:88414346-88419699:-	0.666643	0.0969031	1	1	-0.0841954
47	ENSMUSG00000028497	ENSMUSG00000028497;AL:4:88396144:88398219-88419699:88412930:88414346-88419699:-	0.0909465	0.1998	1	1	-0.0841954
48	ENSMUSG00000028933	ENSMUSG00000028933;AL:5:25689812:25692828-25698251:25695922:25696207-25698251:-	-0.186246	0.014985	1	1	0.809592
49	ENSMUSG00000029462	ENSMUSG00000029462;AL:5:122360204-122362036:122362186:122360204-122362805:122363270:+	NA	1	1	1	1.45778
50	ENSMUSG00000029462	ENSMUSG00000029462;AL:5:122360204-122362036:122362237:122360204-122362805:122363270:+	NA	1	1	1	1.45778
51	ENSMUSG00000029462	ENSMUSG00000029462;AL:5:122360204-122362036:122362268:122360204-122362805:122363270:+	0.236876	0.0679321	1	1	1.45778
52	ENSMUSG00000029462	ENSMUSG00000029462;AL:5:122360204-122362036:122362492:122360204-122362805:122363270:+	0.103326	0.0844156	1	1	1.45778
53	ENSMUSG00000030852	ENSMUSG00000030852;AL:7:130760035-130761176:130761449:130760035-130764254:130764401:+	-0.503778	0.107892	1	1	-0.27166
54	ENSMUSG00000030852	ENSMUSG00000030852;AL:7:130760035-130761176:130761449:130760035-130764254:130764708:+	-0.902896	0.0999001	1	1	-0.27166
55	ENSMUSG00000030852	ENSMUSG00000030852;AL:7:130760035-130761176:130761449:130760035-130764254:130764709:+	NA	1	1	1	-0.27166
56	ENSMUSG00000030852	ENSMUSG00000030852;AL:7:130760035-130761176:130761449:130760035-130764254:130764724:+	NA	1	1	1	-0.27166
57	ENSMUSG00000030852	ENSMUSG00000030852;AL:7:130760035-130761176:130761449:130760035-130764254:130764763:+	-0.591127	0.107892	1	1	-0.27166
58	ENSMUSG00000030852	ENSMUSG00000030852;AL:7:130760035-130761176:130761449:130760035-130764254:130764784:+	-0.232777	0.153347	1	1	-0.27166
59	ENSMUSG00000030852	ENSMUSG00000030852;AL:7:130760035-130761176:130761449:130760035-130764254:130764785:+	NA	1	1	1	-0.27166
60	ENSMUSG00000031970	ENSMUSG00000031970;AL:8:123504718:123505685-123509842:123505687:123506838-123509842:-	-0.154149	0.0964036	1	1	1.47871
61	ENSMUSG00000032116	ENSMUSG00000032116;AL:9:36732426:36732772-36751182:36749618:36749733-36751182:-	NA	1	1	1	1.45676
62	ENSMUSG00000032116	ENSMUSG00000032116;AL:9:36754860:36754896-36763337:36759203:36759324-36763337:-	0.164349	0.011988	1	1	1.45676
63	ENSMUSG00000032561	ENSMUSG00000032561;AL:9:104288251:104291529-104300816:104299000:104300468-104300816:-	0.666667	0.0814186	1	1	-1.39097
64	ENSMUSG00000032561	ENSMUSG00000032561;AL:9:104291049:104291529-104300816:104299000:104300468-104300816:-	NA	1	1	1	-1.39097
65	ENSMUSG00000033697	ENSMUSG00000033697;AL:15:76751677:76751947-76765485:76758041:76758300-76765485:-	0.262443	0.0849151	1	1	1.19056
66	ENSMUSG00000033697	ENSMUSG00000033697;AL:15:76751677:76751947-76765485:76758045:76758243-76765485:-	-0.00307021	1	1	1	1.19056
67	ENSMUSG00000035545	ENSMUSG00000035545;AL:7:4140043-4141023:4141093:4140043-4142032:4142108:+	-0.238733	0.045954	1	1	1.13319
68	ENSMUSG00000037313	ENSMUSG00000037313;AL:5:33671785-33671982:33672198:33671785-33678620:33678985:+	-0.100391	0.0809191	1	1	1.2069
69	ENSMUSG00000037313	ENSMUSG00000037313;AL:5:33671785-33671982:33672201:33671785-33678620:33678985:+	-0.0932575	0.0809191	1	1	1.2069
70	ENSMUSG00000037529	ENSMUSG00000037529;AL:1:34543968:34544745-34555969:34552334:34552693-34555969:-	-0.0749663	0.0579421	1	1	1.84055
71	ENSMUSG00000037529	ENSMUSG00000037529;AL:1:34543968:34544745-34555969:34552334:34552809-34555969:-	-0.00743392	1	1	1	1.84055
72	ENSMUSG00000037808	ENSMUSG00000037808;AL:9:13839741-13844029:13846541:13839741-13854646:13854987:+	-0.0630889	0.0899101	1	1	0.921821
73	ENSMUSG00000038143	ENSMUSG00000038143;AL:8:47180048:47186572-47191839:47191503:47191686-47191839:-	0.01775	1	1	1	0.843821
74	ENSMUSG00000038143	ENSMUSG00000038143;AL:8:47180048:47186572-47191839:47191616:47191686-47191839:-	0.129469	0.0839161	1	1	0.843821
75	ENSMUSG00000038233	ENSMUSG00000038233;AL:9:121977632-121978222:121978681:121977632-121979122:121980206:+	-0.592274	0.0904096	1	1	-1.41994
76	ENSMUSG00000038233	ENSMUSG00000038233;AL:9:121977632-121978222:121978687:121977632-121979122:121980206:+	-0.592274	0.0904096	1	1	-1.41994
77	ENSMUSG00000038453	ENSMUSG00000038453;AL:11:97509340:97512648-97518610:97512859:97512935-97518610:-	0.0977792	0.0549451	1	1	1.55471
78	ENSMUSG00000039917	ENSMUSG00000039917;AL:5:135632918-135635104:135635615:135632918-135637473:135637618:+	NA	1	1	1	1.05958
79	ENSMUSG00000039917	ENSMUSG00000039917;AL:5:135639240-135640248:135640301:135639240-135643030:135644527:+	NA	1	1	1	1.05958
80	ENSMUSG00000039917	ENSMUSG00000039917;AL:5:135639240-135640248:135640301:135639240-135643030:135646376:+	-0.0762422	0.0619381	1	1	1.05958
81	ENSMUSG00000039917	ENSMUSG00000039917;AL:5:135639240-135640248:135640301:135639240-135643030:135646448:+	-0.110617	0.0619381	1	1	1.05958
82	ENSMUSG00000042184	ENSMUSG00000042184;AL:5:113692422:113692819-113723700:113703697:113703948-113723700:-	-0.0674979	0.0954046	1	1	0.789656
83	ENSMUSG00000042303	ENSMUSG00000042303;AL:15:81003870-81004063:81004185:81003870-81006407:81006493:+	0.549059	0.001998	1	1	2.04765
84	ENSMUSG00000042303	ENSMUSG00000042303;AL:15:81003870-81004063:81004185:81003870-81006407:81006497:+	-0.571581	0.002997	1	1	2.04765
85	ENSMUSG00000042303	ENSMUSG00000042303;AL:15:81003870-81004063:81004185:81003870-81006407:81006515:+	-0.0012319	1	1	1	2.04765
86	ENSMUSG00000042303	ENSMUSG00000042303;AL:15:81003870-81004063:81004185:81003870-81006407:81006532:+	-0.172596	0.110556	1	1	2.04765
87	ENSMUSG00000045994	ENSMUSG00000045994;AL:9:26757793-26759149:26761338:26757793-26762578:26763095:+	0.666667	0.0814186	1	1	-1.39372
88	ENSMUSG00000045994	ENSMUSG00000045994;AL:9:26757793-26759149:26761338:26757793-26762650:26763101:+	NA	1	1	1	-1.39372
89	ENSMUSG00000045994	ENSMUSG00000045994;AL:9:26757793-26759149:26761350:26757793-26762578:26763095:+	NA	1	1	1	-1.39372
90	ENSMUSG00000045994	ENSMUSG00000045994;AL:9:26757793-26759149:26761350:26757793-26762650:26763101:+	NA	1	1	1	-1.39372
91	ENSMUSG00000050315	ENSMUSG00000050315;AL:3:123076519:123080258-123112432:123108683:123109424-123112432:-	-0.666664	0.0814186	1	1	-0.919566
92	ENSMUSG00000052146	ENSMUSG00000052146;AL:17:27630422:27630506-27632279:27630969:27631255-27632279:-	0.183213	0.0779221	1	1	2.23456
93	ENSMUSG00000052584	ENSMUSG00000052584;AL:14:76532814:76533246-76549982:76539570:76540054-76549982:-	NA	1	1	1	1.95066
94	ENSMUSG00000052584	ENSMUSG00000052584;AL:14:76532814:76533246-76556431:76539980:76540054-76556431:-	0.0673622	0.037962	1	1	1.95066
95	ENSMUSG00000054400	ENSMUSG00000054400;AL:8:104257443-104258071:104258496:104257443-104263271:104263443:+	NA	1	1	1	2.11476
96	ENSMUSG00000054400	ENSMUSG00000054400;AL:8:104257443-104258071:104258496:104257443-104263460:104264938:+	-0.335301	0.022977	1	1	2.11476
97	ENSMUSG00000054400	ENSMUSG00000054400;AL:8:104257443-104263271:104263443:104257443-104263460:104264938:+	-0.394989	0.0979021	1	1	2.11476
98	ENSMUSG00000058587	ENSMUSG00000058587;AL:9:75516558:75516595-75529369:75520900:75521378-75529369:-	-0.534665	0.0174825	1	1	0.384881
99	ENSMUSG00000059070	ENSMUSG00000059070;AL:7:45720018-45720294:45720357:45720018-45720714:45720827:+	0.209858	0.0879121	1	1	2.28944
100	ENSMUSG00000059439	ENSMUSG00000059439;AL:11:85495961-85496873:85496993:85495961-85509428:85510991:+	0.625546	0.0394605	1	1	0.747604
101	ENSMUSG00000068600	ENSMUSG00000068600;AL:15:74821384-74823994:74824436:74821384-74834587:74834871:+	0.0520075	0.0784216	1	1	1.15423
102	ENSMUSG00000079018	ENSMUSG00000079018;AL:15:75045013:75045610-75047353:75045793:75045840-75047353:-	-0.167661	0.0709291	1	1	0.841207
103	ENSMUSG00000079018	ENSMUSG00000079018;AL:15:75045017:75045610-75047353:75045793:75045840-75047353:-	-0.167661	0.0709291	1	1	0.841207
104	ENSMUSG00000079018	ENSMUSG00000079018;AL:15:75045324:75045610-75047353:75045793:75045840-75047353:-	-0.167661	0.0709291	1	1	0.841207
105	ENSMUSG00000079018	ENSMUSG00000079018;AL:15:75045465:75045610-75047353:75045793:75045840-75047353:-	NA	1	1	1	0.841207
106	ENSMUSG00000079502	ENSMUSG00000079502;AL:2:28926949:28927951-28955995:28955370:28955624-28955995:-	-0.441406	0.043956	1	1	0.982443
107	ENSMUSG00000079502	ENSMUSG00000079502;AL:2:28926953:28927951-28955995:28955370:28955624-28955995:-	0.0250165	1	1	1	0.982443
108	ENSMUSG00000079502	ENSMUSG00000079502;AL:2:28927834:28927951-28955995:28955370:28955624-28955995:-	NA	1	1	1	0.982443
109	ENSMUSG00000080717	ENSMUSG00000080717;AL:16:98015719-98015842:98015950:98015719-98031243:98031436:+	0.0798777	0.153846	1	1	0.454039
110	ENSMUSG00000080717	ENSMUSG00000080717;AL:16:98015719-98015842:98015950:98015719-98031494:98031801:+	0.0798777	0.153846	1	1	0.454039
111	ENSMUSG00000080717	ENSMUSG00000080717;AL:16:98015719-98015842:98016115:98015719-98031243:98031436:+	0.746159	0.030969	1	1	0.454039
112	ENSMUSG00000080717	ENSMUSG00000080717;AL:16:98015719-98015842:98016115:98015719-98031494:98031801:+	0.746159	0.030969	1	1	0.454039
113	ENSMUSG00000080717	ENSMUSG00000080717;AL:16:98015719-98015842:98016756:98015719-98031243:98031436:+	NA	1	1	1	0.454039
114	ENSMUSG00000080717	ENSMUSG00000080717;AL:16:98015719-98015842:98016756:98015719-98031494:98031801:+	NA	1	1	1	0.454039
115	ENSMUSG00000080717	ENSMUSG00000080717;AL:16:98015719-98031243:98031436:98015719-98031494:98031801:+	NA	1	1	1	0.454039
116	ENSMUSG00000090247	ENSMUSG00000090247;AL:10:128917882:128918138-128920559:128919914:128920107-128920559:-	-0.0245876	1	1	1	1.61662
117	ENSMUSG00000090247	ENSMUSG00000090247;AL:10:128917882:128918138-128920559:128919947:128920107-128920559:-	-0.146582	0.0519481	1	1	1.61662
118	ENSMUSG00000090247	ENSMUSG00000090247;AL:10:128917882:128918138-128920559:128920043:128920107-128920559:-	NA	1	1	1	1.61662
119	ENSMUSG00000098022	ENSMUSG00000098022;AL:7:30056037:30057519-30062229:30059241:30060529-30062229:-	-0.180681	0.0764236	1	1	-0.00466873
120	ENSMUSG00000098022	ENSMUSG00000098022;AL:7:30057395:30057519-30062229:30059241:30060529-30062229:-	NA	1	1	1	-0.00466873
