# Supplementary material for: Gene editing of the multi-copy H2A.B gene and its importance for fertility
Source: Genome Biol. 2019 Jan 31;20:23. doi: 10.1186/s13059-019-1633-3 (PMC6357441; doi:10.1186/s13059-019-1633-3)
Supplement: Supplementary file 26 — Table S14. Results of the differential splicing analysis showing the use of mutually exclusive exons comparing wt with H2A.B.3 KO round spermatids. (XLSX 15 kb) [file 13059_2019_1633_MOESM26_ESM.xlsx]

## Sheet: MX_suppa_results
	ensembl_gene_id	Event_id	MX-MX_dPSI	MX-MX_p-val	qval	lfdr	tpm
1	ENSMUSG00000000037	ENSMUSG00000000037;MX:X:161221749-161223157:161223240-161225877:161221749-161224461:161224544-161225877:+	0.104723	0.0789211	1	1	0.842812
2	ENSMUSG00000001289	ENSMUSG00000001289;MX:15:102326260-102326433:102326535-102328522:102326260-102326818:102326849-102328522:+	-0.211693	0.0394605	1	1	2.6927
3	ENSMUSG00000001542	ENSMUSG00000001542;MX:13:75707797-75724953:75725000-75749925:75707797-75746292:75746413-75749925:+	-0.321675	0.0619381	1	1	1.59588
4	ENSMUSG00000002205	ENSMUSG00000002205;MX:7:44757895-44759700:44759894-44762991:44757895-44760878:44760942-44762991:+	0.093708	0.0819181	1	1	2.15818
5	ENSMUSG00000003363	ENSMUSG00000003363;MX:7:27542904-27545188:27545262-27552998:27542904-27549010:27549093-27552998:-	0.0660934	0.0969031	1	1	1.00906
6	ENSMUSG00000003363	ENSMUSG00000003363;MX:7:27542904-27545188:27545285-27552998:27542904-27549010:27549093-27552998:-	NA	1	1	1	1.00906
7	ENSMUSG00000004127	ENSMUSG00000004127;MX:3:138143995-138145761:138145925-138147375:138143995-138146287:138146393-138147375:+	0.0645389	0.037962	1	1	1.99524
8	ENSMUSG00000004633	ENSMUSG00000004633;MX:6:54286178-54290267:54290440-54298045:54286178-54293038:54293115-54298045:+	-0.494995	0.0589411	1	1	2.82789
9	ENSMUSG00000004633	ENSMUSG00000004633;MX:6:54290440-54293038:54293115-54300073:54290440-54298045:54298150-54300073:+	0.102089	0.0804196	1	1	2.82789
10	ENSMUSG00000005656	ENSMUSG00000005656;MX:12:54768142-54770719:54770840-54784015:54768142-54783403:54783513-54784015:-	0.666667	0.0504496	1	1	0.778364
11	ENSMUSG00000008450	ENSMUSG00000008450;MX:8:105860705-105866398:105866673-105875534:105860705-105870251:105870432-105875534:+	0	1	1	1	1.11212
12	ENSMUSG00000008450	ENSMUSG00000008450;MX:8:105860705-105866398:105866673-105875534:105860705-105874548:105874736-105875534:+	NA	1	1	1	1.11212
13	ENSMUSG00000008450	ENSMUSG00000008450;MX:8:105860705-105870251:105870432-105875534:105860705-105874548:105874736-105875534:+	0.655792	0.00599401	1	1	1.11212
14	ENSMUSG00000014668	ENSMUSG00000014668;MX:5:110136194-110136483:110136652-110140354:110136194-110140117:110140189-110140354:+	-0.0709892	0.0294705	1	1	1.63078
15	ENSMUSG00000020078	ENSMUSG00000020078;MX:10:62470057-62471060:62471135-62486658:62470057-62480558:62480707-62486658:-	0.221533	0.032967	1	1	2.07806
16	ENSMUSG00000020364	ENSMUSG00000020364;MX:11:51059402-51059786:51060041-51060860:51059402-51060072:51060154-51060860:+	0.612016	0.0574426	1	1	-1.13644
17	ENSMUSG00000021668	ENSMUSG00000021668;MX:13:96489278-96490937:96490969-96501519:96489278-96495408:96495532-96501519:-	0.438295	0.013986	1	1	1.35143
18	ENSMUSG00000021668	ENSMUSG00000021668;MX:13:96495532-96496493:96496555-96501519:96495532-96496603:96496842-96501519:-	0.00687778	1	1	1	1.35143
19	ENSMUSG00000022150	ENSMUSG00000022150;MX:15:6424250-6424635:6424697-6430954:6424250-6429296:6429949-6430954:+	-0.332004	0.0829171	1	1	0.215527
20	ENSMUSG00000022160	ENSMUSG00000022160;MX:14:52295093-52296074:52296186-52296664:52295093-52296516:52296581-52296664:-	-0.380352	0.025974	1	1	1.23986
21	ENSMUSG00000025786	ENSMUSG00000025786;MX:9:123084310-123089032:123089156-123100263:123084310-123098923:123098974-123100263:-	NA	1	1	1	0.609162
22	ENSMUSG00000025786	ENSMUSG00000025786;MX:9:123089156-123090636:123091132-123100263:123089156-123098923:123098974-123100263:-	-0.169732	0.0909091	1	1	0.609162
23	ENSMUSG00000025786	ENSMUSG00000025786;MX:9:123089156-123090977:123091132-123100263:123089156-123098923:123098974-123100263:-	-0.169732	0.0909091	1	1	0.609162
24	ENSMUSG00000025958	ENSMUSG00000025958;MX:1:64558649-64559727:64559768-64566217:64558649-64561753:64561865-64566217:+	-0.491348	0.0254745	1	1	0.963302
25	ENSMUSG00000026484	ENSMUSG00000026484;MX:1:151478625-151480955:151481139-151500719:151478625-151487272:151487455-151500719:-	-0.226245	0.018981	1	1	0.887344
26	ENSMUSG00000027630	ENSMUSG00000027630;MX:3:22076954-22089413:22089522-22148942:22076954-22102867:22102947-22148942:+	-0.140255	0.0154845	1	1	1.73991
27	ENSMUSG00000027630	ENSMUSG00000027630;MX:3:22076954-22148942:22149008-22188366:22076954-22179203:22179305-22188366:+	NA	1	1	1	1.73991
28	ENSMUSG00000029203	ENSMUSG00000029203;MX:5:65537546-65565989:65566082-65581386:65537546-65571532:65571590-65581386:+	0.273795	0.00699301	1	1	2.66958
29	ENSMUSG00000029203	ENSMUSG00000029203;MX:5:65537546-65571532:65571590-65591876:65537546-65581386:65581468-65591876:+	0	1	1	1	2.66958
30	ENSMUSG00000029462	ENSMUSG00000029462;MX:5:122354476-122356794:122356805-122360013:122354476-122359652:122359697-122360013:+	-0.0706302	0.0604396	1	1	1.45778
31	ENSMUSG00000029477	ENSMUSG00000029477;MX:5:123037360-123037676:123037860-123041083:123037360-123039257:123039416-123041083:-	0.0528008	0.0509491	1	1	3.00378
32	ENSMUSG00000029920	ENSMUSG00000029920;MX:6:65043445-65043836:65044108-65052620:65043445-65050043:65050129-65052620:+	-0.16589	0.0974026	1	1	0.591817
33	ENSMUSG00000029924	ENSMUSG00000029924;MX:6:39367046-39367644:39367766-39372079:39367046-39371206:39371329-39372079:-	NA	1	1	1	0.208374
34	ENSMUSG00000029924	ENSMUSG00000029924;MX:6:39367046-39367644:39367766-39377619:39367046-39372079:39372137-39377619:-	0.674444	0.00799201	1	1	0.208374
35	ENSMUSG00000030116	ENSMUSG00000030116;MX:6:122520928-122521893:122521928-122525951:122520928-122524487:122524510-122525951:+	0.228418	0.0619381	1	1	0.584757
36	ENSMUSG00000030980	ENSMUSG00000030980;MX:7:118848574-118850621:118850689-118855623:118848574-118852889:118853340-118855623:-	-0.343498	0.0759241	1	1	1.93844
37	ENSMUSG00000031969	ENSMUSG00000031969;MX:9:26990196-26990583:26990692-26992160:26990196-26991240:26991409-26992160:-	-0.261618	0.0809191	1	1	0.28068
38	ENSMUSG00000033029	ENSMUSG00000033029;MX:15:79135765-79136307:79136489-79140881:79135765-79139238:79139300-79140881:-	0.0675579	0.040959	1	1	2.37896
39	ENSMUSG00000034902	ENSMUSG00000034902;MX:10:81315118-81315879:81315956-81317326:81315118-81316692:81316960-81317326:+	-0.385013	0.0624376	1	1	0.0374748
40	ENSMUSG00000035642	ENSMUSG00000035642;MX:7:97550741-97558131:97558226-97579366:97550741-97565151:97565300-97579366:-	NA	1	1	1	1.64377
41	ENSMUSG00000035642	ENSMUSG00000035642;MX:7:97550741-97558131:97558226-97579366:97550741-97575588:97575691-97579366:-	-0.0971341	0.0696803	1	1	1.64377
42	ENSMUSG00000035642	ENSMUSG00000035642;MX:7:97550741-97565151:97565300-97579366:97550741-97575588:97575691-97579366:-	-3.65253e-05	1	1	1	1.64377
43	ENSMUSG00000035642	ENSMUSG00000035642;MX:7:97565300-97568452:97568615-97575588:97565300-97569687:97569774-97575588:-	0.135345	0.0696803	1	1	1.64377
44	ENSMUSG00000036817	ENSMUSG00000036817;MX:5:139200699-139210194:139210327-139215158:139200699-139214111:139214207-139215158:+	NA	1	1	1	1.54301
45	ENSMUSG00000036817	ENSMUSG00000036817;MX:5:139226885-139229753:139229944-139233901:139226885-139233471:139233569-139233901:+	0.156132	0.0774226	1	1	1.54301
46	ENSMUSG00000037686	ENSMUSG00000037686;MX:12:112112300-112112981:112113092-112114380:112112300-112114032:112114167-112114380:+	-0.270823	0.0914086	1	1	-0.0222577
47	ENSMUSG00000037894	ENSMUSG00000037894;MX:3:137865633-137866011:137866049-137866386:137865633-137866080:137866140-137866386:+	-0.268547	0.033966	1	1	2.17863
48	ENSMUSG00000038347	ENSMUSG00000038347;MX:17:13717633-13722420:13722679-13727922:13717633-13724902:13724963-13727922:-	-0.0514421	0.0664336	1	1	2.45919
49	ENSMUSG00000038412	ENSMUSG00000038412;MX:9:121852609-121856438:121856585-121857512:121852609-121856721:121856872-121857512:-	0.0672968	0.032967	1	1	2.44201
50	ENSMUSG00000038777	ENSMUSG00000038777;MX:3:95162663-95163127:95163271-95164339:95162663-95163432:95163521-95164339:+	-0.332876	0.0604396	1	1	0.182237
51	ENSMUSG00000041607	ENSMUSG00000041607;MX:18:82575207-82575601:82575633-82584112:82575207-82578936:82579058-82584112:+	-0.858468	0.033966	1	1	-0.161217
52	ENSMUSG00000043831	ENSMUSG00000043831;MX:7:67223891-67224376:67224401-67225864:67223891-67225026:67225159-67225864:+	0.0597626	0.0924076	1	1	1.41531
53	ENSMUSG00000043943	ENSMUSG00000043943;MX:9:18388194-18398032:18398123-18402869:18388194-18402569:18402794-18402869:-	0.0766107	0.02997	1	1	1.5642
54	ENSMUSG00000052752	ENSMUSG00000052752;MX:17:24514217-24514713:24514829-24518742:24514217-24516505:24516596-24518742:-	NA	1	1	1	0.656211
55	ENSMUSG00000052752	ENSMUSG00000052752;MX:17:24514217-24514713:24514829-24518742:24514217-24516505:24516599-24518742:-	0.302897	0.0894106	1	1	0.656211
56	ENSMUSG00000053205	ENSMUSG00000053205;MX:14:45354978-45356713:45356766-45366599:45354978-45359259:45359356-45366599:+	0.300525	0.0544456	1	1	1.18578
57	ENSMUSG00000055436	ENSMUSG00000055436;MX:3:158022950-158023243:158023359-158026725:158022950-158024123:158024231-158026725:-	-0.149395	0.0304695	1	1	1.26002
58	ENSMUSG00000061937	ENSMUSG00000061937;MX:5:87778983-87780003:87780026-87781763:87778983-87780109:87780153-87781763:+	-0.783089	0.026973	1	1	-0.340808
59	ENSMUSG00000062797	ENSMUSG00000062797;MX:7:89920191-89923564:89923715-89940969:89920191-89935727:89935964-89940969:-	NA	1	1	1	1.13362
60	ENSMUSG00000062797	ENSMUSG00000062797;MX:7:89923715-89930320:89930460-89940969:89923715-89935727:89935964-89940969:-	-0.074768	0.0879121	1	1	1.13362
61	ENSMUSG00000075318	ENSMUSG00000075318;MX:2:65682125-65682503:65682594-65683671:65682125-65682690:65682781-65683671:+	-0.183559	0.0819181	1	1	-0.00245732
62	ENSMUSG00000078713	ENSMUSG00000078713;MX:4:45105644-45106615:45106793-45107913:45105644-45106839:45106888-45107913:-	0.375152	0.0609391	1	1	0.5823
63	ENSMUSG00000079330	ENSMUSG00000079330;MX:1:132229036-132232267:132232337-132256697:132229036-132255355:132255494-132256697:+	-0.0264745	1	1	1	2.36033
64	ENSMUSG00000079330	ENSMUSG00000079330;MX:1:132229036-132232267:132232337-132256697:132229036-132255421:132255494-132256697:+	-0.108868	0.027972	1	1	2.36033
