# Supplementary material for: Gene editing of the multi-copy H2A.B gene and its importance for fertility
Source: Genome Biol. 2019 Jan 31;20:23. doi: 10.1186/s13059-019-1633-3 (PMC6357441; doi:10.1186/s13059-019-1633-3)
Supplement: Supplementary file 28 — Table S16. Results of the differential splicing analysis showing the number of skipped exons comparing wt with H2A.B.3 KO round spermatids. (XLSX 63 kb) [file 13059_2019_1633_MOESM28_ESM.xlsx]

## Sheet: SE_suppa_results
	ensembl_gene_id	Event_id	SE-SE_dPSI	SE-SE_p-val	qval	lfdr	tpm
1	ENSMUSG00000000386	ENSMUSG00000000386;SE:16:97451551-97452773:97452851-97454025:-	0.561387	0.037962	1	1	0.0455937
2	ENSMUSG00000000386	ENSMUSG00000000386;SE:16:97451551-97454025:97454223-97455090:-	-0.465098	0.037962	1	1	0.0455937
3	ENSMUSG00000000386	ENSMUSG00000000386;SE:16:97455228-97455489:97455643-97456222:-	NA	1	1	1	0.0455937
4	ENSMUSG00000000386	ENSMUSG00000000386;SE:16:97460946-97462699:97462770-97462881:-	-0.556574	0.037962	1	1	0.0455937
5	ENSMUSG00000000948	ENSMUSG00000000948;SE:7:59974175-59980492:59981156-59982264:-	0.15185	0.00549451	1	1	1.31419
6	ENSMUSG00000001627	ENSMUSG00000001627;SE:12:40204014-40204297:40204425-40206989:-	-0.203984	0.041958	1	1	0.646603
7	ENSMUSG00000001627	ENSMUSG00000001627;SE:12:40213259-40213978:40214135-40216190:-	-3e-10	1	1	1	0.646603
8	ENSMUSG00000001802	ENSMUSG00000001802;SE:7:35206175-35211435:35211497-35213140:-	-0.666667	0.0739261	1	1	-1.1381
9	ENSMUSG00000002325	ENSMUSG00000002325;SE:14:55604243-55604468:55604553-55605052:+	0.453459	0.0559441	1	1	-0.292298
10	ENSMUSG00000002870	ENSMUSG00000002870;SE:6:88893513-88897287:88897516-88898645:-	0.127424	0.0754246	1	1	0.400556
11	ENSMUSG00000002968	ENSMUSG00000002968;SE:7:44880470-44880567:44880638-44880923:-	-0.00944289	1	1	1	1.51329
12	ENSMUSG00000002968	ENSMUSG00000002968;SE:7:44886270-44889287:44889466-44891783:-	0.00104212	1	1	1	1.51329
13	ENSMUSG00000002968	ENSMUSG00000002968;SE:7:44886270-44889287:44889517-44891783:-	-0.000768934	1	1	1	1.51329
14	ENSMUSG00000002968	ENSMUSG00000002968;SE:7:44886270-44891783:44891907-44892099:-	0.127192	0.035964	1	1	1.51329
15	ENSMUSG00000003131	ENSMUSG00000003131;SE:9:45973064-45975081:45975197-45976041:-	-0.0018491	1	1	1	2.82954
16	ENSMUSG00000003131	ENSMUSG00000003131;SE:9:45978729-45983851:45984039-45984705:-	-0.0628694	0.030969	1	1	2.82954
17	ENSMUSG00000003282	ENSMUSG00000003282;SE:4:3904947-3905447:3905805-3908906:-	0.208102	0.0959041	1	1	0.024295
18	ENSMUSG00000003282	ENSMUSG00000003282;SE:4:3909002-3912420:3912511-3915621:-	0.246269	0.0959041	1	1	0.024295
19	ENSMUSG00000003458	ENSMUSG00000003458;SE:1:172075036-172075405:172075528-172081212:-	0.127408	0.046953	1	1	0.81303
20	ENSMUSG00000003458	ENSMUSG00000003458;SE:1:172075528-172075626:172075740-172081212:-	-0.127408	0.046953	1	1	0.81303
21	ENSMUSG00000004018	ENSMUSG00000004018;SE:11:26399709-26403322:26403378-26407548:+	-0.0538337	0.0949051	1	1	0.912684
22	ENSMUSG00000004018	ENSMUSG00000004018;SE:11:26434500-26459686:26459836-26468335:+	NA	1	1	1	0.912684
23	ENSMUSG00000004285	ENSMUSG00000004285;SE:6:29468167-29468967:29469226-29470067:+	0.0548186	0.025974	1	1	2.24862
24	ENSMUSG00000004317	ENSMUSG00000004317;SE:X:7316823-7318384:7318488-7319106:-	NA	1	1	1	-0.723977
25	ENSMUSG00000004317	ENSMUSG00000004317;SE:X:7316823-7318425:7318488-7319106:-	-0.385813	0.0864136	1	1	-0.723977
26	ENSMUSG00000004633	ENSMUSG00000004633;SE:6:54194081-54215662:54215693-54218524:+	NA	1	1	1	2.82789
27	ENSMUSG00000004633	ENSMUSG00000004633;SE:6:54286178-54290267:54290440-54293038:+	-0.000138307	1	1	1	2.82789
28	ENSMUSG00000004633	ENSMUSG00000004633;SE:6:54290440-54293038:54293115-54298045:+	0.653539	0.045954	1	1	2.82789
29	ENSMUSG00000004633	ENSMUSG00000004633;SE:6:54293115-54295784:54295921-54298045:+	-0.000949347	1	1	1	2.82789
30	ENSMUSG00000004633	ENSMUSG00000004633;SE:6:54293115-54298045:54298150-54300073:+	0.166157	0.0959041	1	1	2.82789
31	ENSMUSG00000004880	ENSMUSG00000004880;SE:1:181838556-181839700:181839802-181842288:-	0.268017	0.0337163	1	1	0.666134
32	ENSMUSG00000004880	ENSMUSG00000004880;SE:1:181838556-181839700:181839802-181842809:-	0.0245788	1	1	1	0.666134
33	ENSMUSG00000004880	ENSMUSG00000004880;SE:1:181839802-181840500:181840610-181842288:-	-0.494192	0.0337163	1	1	0.666134
34	ENSMUSG00000005262	ENSMUSG00000005262;SE:16:18811883-18812259:18812417-18814830:+	NA	1	1	1	2.42481
35	ENSMUSG00000005262	ENSMUSG00000005262;SE:16:18815361-18815852:18816016-18817903:+	NA	1	1	1	2.42481
36	ENSMUSG00000005262	ENSMUSG00000005262;SE:16:18815361-18817903:18818024-18821039:+	0.0712148	0.0114885	1	1	2.42481
37	ENSMUSG00000005803	ENSMUSG00000005803;SE:2:122765439-122766669:122766790-122784944:+	0.0674907	0.0374625	1	1	2.80311
38	ENSMUSG00000005803	ENSMUSG00000005803;SE:2:122799971-122803922:122804105-122807573:+	0.00751891	1	1	1	2.80311
39	ENSMUSG00000005803	ENSMUSG00000005803;SE:2:122807640-122807954:122808132-122809281:+	0.00347395	1	1	1	2.80311
40	ENSMUSG00000006219	ENSMUSG00000006219;SE:4:141595948-141601567:141601709-141605921:-	-0.371899	0.041958	1	1	0.13466
41	ENSMUSG00000006219	ENSMUSG00000006219;SE:4:141601709-141601983:141602090-141605921:-	NA	1	1	1	0.13466
42	ENSMUSG00000009894	ENSMUSG00000009894;SE:11:59438513-59442792:59442841-59449915:-	-0.182605	0.0669331	1	1	0.783144
43	ENSMUSG00000009894	ENSMUSG00000009894;SE:11:59438513-59442792:59442912-59449915:-	1e-10	1	1	1	0.783144
44	ENSMUSG00000010086	ENSMUSG00000010086;SE:11:61452913-61453428:61453496-61453619:-	0.128444	0.0869131	1	1	0.206279
45	ENSMUSG00000010086	ENSMUSG00000010086;SE:11:61452947-61453428:61453496-61453619:-	NA	1	1	1	0.206279
46	ENSMUSG00000010453	ENSMUSG00000010453;SE:1:36346029-36347217:36347294-36348525:-	0.0645603	0.0334665	1	1	1.37949
47	ENSMUSG00000012296	ENSMUSG00000012296;SE:17:46260202-46260880:46260909-46261136:-	0.0161936	1	1	1	1.48514
48	ENSMUSG00000012296	ENSMUSG00000012296;SE:17:46263810-46264094:46264190-46264883:-	-0.20574	0.00599401	1	1	1.48514
49	ENSMUSG00000012296	ENSMUSG00000012296;SE:17:46263813-46264094:46264190-46264883:-	NA	1	1	1	1.48514
50	ENSMUSG00000012296	ENSMUSG00000012296;SE:17:46264978-46271800:46271929-46282346:-	NA	1	1	1	1.48514
51	ENSMUSG00000012296	ENSMUSG00000012296;SE:17:46264978-46282346:46282439-46282960:-	NA	1	1	1	1.48514
52	ENSMUSG00000012296	ENSMUSG00000012296;SE:17:46271929-46280416:46280544-46282346:-	NA	1	1	1	1.48514
53	ENSMUSG00000012296	ENSMUSG00000012296;SE:17:46271929-46282346:46282439-46282960:-	NA	1	1	1	1.48514
54	ENSMUSG00000015461	ENSMUSG00000015461;SE:17:34647316-34647660:34647739-34648219:+	0.128542	0.0654346	1	1	0.588817
55	ENSMUSG00000015748	ENSMUSG00000015748;SE:3:95849061-95849695:95849790-95851563:-	-0.0882785	0.0929071	1	1	0.712885
56	ENSMUSG00000015790	ENSMUSG00000015790;SE:2:26915769-26915955:26916006-26916257:-	-0.134656	0.0964036	1	1	0.604903
57	ENSMUSG00000015804	ENSMUSG00000015804;SE:5:45520484-45522436:45522502-45525153:+	0.231211	0.042957	1	1	2.12008
58	ENSMUSG00000015804	ENSMUSG00000015804;SE:5:45522502-45523422:45523534-45525153:+	NA	1	1	1	2.12008
59	ENSMUSG00000017146	ENSMUSG00000017146;SE:11:101532159-101533939:101534027-101535528:-	0.130162	0.0669331	1	1	0.417219
60	ENSMUSG00000017764	ENSMUSG00000017764;SE:2:164823200-164824284:164824359-164824682:+	0.113841	0.0324675	1	1	0.994332
61	ENSMUSG00000018379	ENSMUSG00000018379;SE:11:88049215-88049412:88049598-88049977:+	-0.25113	0.0954046	1	1	1.4291
62	ENSMUSG00000018449	ENSMUSG00000018449;SE:11:70970587-70970853:70971094-70971764:+	NA	1	1	1	1.91997
63	ENSMUSG00000018449	ENSMUSG00000018449;SE:11:70971934-70973015:70973075-70977658:+	-0.0786185	0.0959041	1	1	1.91997
64	ENSMUSG00000018449	ENSMUSG00000018449;SE:11:70973075-70973802:70973913-70974069:+	NA	1	1	1	1.91997
65	ENSMUSG00000018449	ENSMUSG00000018449;SE:11:70974132-70974900:70975040-70977658:+	-0.0118341	1	1	1	1.91997
66	ENSMUSG00000018449	ENSMUSG00000018449;SE:11:70974132-70974994:70975040-70977658:+	0.00638108	1	1	1	1.91997
67	ENSMUSG00000018750	ENSMUSG00000018750;SE:11:69766637-69771241:69771287-69775376:+	-0.188921	0.0894106	1	1	0.228523
68	ENSMUSG00000018899	ENSMUSG00000018899;SE:11:53770278-53771284:53771375-53773656:+	NA	1	1	1	0.153834
69	ENSMUSG00000018899	ENSMUSG00000018899;SE:11:53771375-53772839:53772938-53773656:+	0.145048	0.0984016	1	1	0.153834
70	ENSMUSG00000018899	ENSMUSG00000018899;SE:11:53774194-53774346:53774468-53775054:+	NA	1	1	1	0.153834
71	ENSMUSG00000018900	ENSMUSG00000018900;SE:11:53867705-53869222:53869436-53871568:-	0.131847	0.0539461	1	1	0.602752
72	ENSMUSG00000019054	ENSMUSG00000019054;SE:5:136953590-136962999:136963131-136965093:+	0.111124	0.0464535	1	1	1.68757
73	ENSMUSG00000019054	ENSMUSG00000019054;SE:5:136963131-136964209:136964395-136965093:+	NA	1	1	1	1.68757
74	ENSMUSG00000019179	ENSMUSG00000019179;SE:5:135778801-135783305:135783473-135784184:+	NA	1	1	1	1.10124
75	ENSMUSG00000019179	ENSMUSG00000019179;SE:5:135778801-135783374:135783473-135784184:+	0.393614	0.0819181	1	1	1.10124
76	ENSMUSG00000019179	ENSMUSG00000019179;SE:5:135783473-135784184:135784267-135785929:+	0	1	1	1	1.10124
77	ENSMUSG00000019794	ENSMUSG00000019794;SE:10:7741565-7743556:7743736-7748776:+	-0.00736725	1	1	1	1.01706
78	ENSMUSG00000019794	ENSMUSG00000019794;SE:10:7760869-7761243:7761369-7762790:+	-0.0886661	0.0909091	1	1	1.01706
79	ENSMUSG00000019888	ENSMUSG00000019888;SE:10:101864030-101889303:101889429-102011733:+	NA	1	1	1	0.048061
80	ENSMUSG00000019888	ENSMUSG00000019888;SE:10:102011844-102091491:102091555-102350935:+	NA	1	1	1	0.048061
81	ENSMUSG00000019888	ENSMUSG00000019888;SE:10:102244770-102256490:102256568-102273364:+	NA	1	1	1	0.048061
82	ENSMUSG00000019888	ENSMUSG00000019888;SE:10:102350984-102370289:102370393-102378152:+	NA	1	1	1	0.048061
83	ENSMUSG00000019888	ENSMUSG00000019888;SE:10:102350984-102370333:102370393-102378152:+	0.269587	0.0529471	1	1	0.048061
84	ENSMUSG00000019933	ENSMUSG00000019933;SE:10:70204759-70215761:70215797-70216952:+	-0.187503	0.0394605	1	1	0.287661
85	ENSMUSG00000019960	ENSMUSG00000019960;SE:10:99264091-99264544:99264981-99265992:+	0.372989	0.0584416	1	1	-0.417699
86	ENSMUSG00000020137	ENSMUSG00000020137;SE:10:115372946-115376352:115376547-115384205:-	0.157621	0.0529471	1	1	0.86946
87	ENSMUSG00000020166	ENSMUSG00000020166;SE:10:116504114-116506229:116506411-116507041:-	NA	1	1	1	1.46934
88	ENSMUSG00000020166	ENSMUSG00000020166;SE:10:116507188-116517317:116517383-116527827:-	NA	1	1	1	1.46934
89	ENSMUSG00000020166	ENSMUSG00000020166;SE:10:116507188-116517317:116517383-116549033:-	-0.129857	0.0709291	1	1	1.46934
90	ENSMUSG00000020166	ENSMUSG00000020166;SE:10:116517383-116527827:116527949-116549033:-	NA	1	1	1	1.46934
91	ENSMUSG00000020166	ENSMUSG00000020166;SE:10:116527949-116537221:116537278-116549033:-	NA	1	1	1	1.46934
92	ENSMUSG00000020166	ENSMUSG00000020166;SE:10:116527949-116537221:116537448-116549033:-	NA	1	1	1	1.46934
93	ENSMUSG00000020166	ENSMUSG00000020166;SE:10:116527949-116549033:116549105-116581453:-	NA	1	1	1	1.46934
94	ENSMUSG00000020166	ENSMUSG00000020166;SE:10:116527949-116549033:116549175-116581453:-	NA	1	1	1	1.46934
95	ENSMUSG00000020224	ENSMUSG00000020224;SE:10:120228203-120230410:120230562-120231203:+	-0.0733985	0.0774226	1	1	0.882446
96	ENSMUSG00000020251	ENSMUSG00000020251;SE:10:82662283-82664625:82664796-82670278:-	0.180111	0.01998	1	1	0.775981
97	ENSMUSG00000020289	ENSMUSG00000020289;SE:11:32237406-32238989:32239290-32239797:-	NA	1	1	1	0.423639
98	ENSMUSG00000020289	ENSMUSG00000020289;SE:11:32241935-32248145:32248226-32250125:-	NA	1	1	1	0.423639
99	ENSMUSG00000020289	ENSMUSG00000020289;SE:11:32250278-32253875:32253949-32255439:-	NA	1	1	1	0.423639
100	ENSMUSG00000020289	ENSMUSG00000020289;SE:11:32250278-32253875:32253949-32263025:-	-0.506181	0.0659341	1	1	0.423639
101	ENSMUSG00000020289	ENSMUSG00000020289;SE:11:32250278-32255439:32255568-32263025:-	NA	1	1	1	0.423639
102	ENSMUSG00000020289	ENSMUSG00000020289;SE:11:32253949-32255439:32255568-32263025:-	0.151531	0.0801698	1	1	0.423639
103	ENSMUSG00000020289	ENSMUSG00000020289;SE:11:32255568-32259217:32259255-32263025:-	0.0244027	1	1	1	0.423639
104	ENSMUSG00000020454	ENSMUSG00000020454;SE:11:3230101-3233988:3234059-3234462:+	-0.0696135	0.0889111	1	1	0.8758
105	ENSMUSG00000020798	ENSMUSG00000020798;SE:11:72540551-72545888:72545953-72549998:-	0.375713	0.0734266	1	1	-0.54177
106	ENSMUSG00000020812	ENSMUSG00000020812;SE:11:116671756-116672164:116672355-116672664:+	-0.195492	0.0314685	1	1	0.787333
107	ENSMUSG00000020829	ENSMUSG00000020829;SE:11:78466005-78466351:78467203-78468625:+	0.448555	0.0694306	1	1	-0.638629
108	ENSMUSG00000020831	ENSMUSG00000020831;SE:11:70235464-70235696:70235760-70236024:-	NA	1	1	1	0.821812
109	ENSMUSG00000020831	ENSMUSG00000020831;SE:11:70235464-70235696:70235800-70236024:-	0.361399	0.0719281	1	1	0.821812
110	ENSMUSG00000020831	ENSMUSG00000020831;SE:11:70235468-70235696:70235800-70236024:-	NA	1	1	1	0.821812
111	ENSMUSG00000020831	ENSMUSG00000020831;SE:11:70236211-70236877:70236978-70237531:-	-0.00574912	1	1	1	0.821812
112	ENSMUSG00000020831	ENSMUSG00000020831;SE:11:70236211-70236888:70236978-70237531:-	NA	1	1	1	0.821812
113	ENSMUSG00000020843	ENSMUSG00000020843;SE:11:76407442-76409642:76409838-76411127:+	-0.109825	0.0874126	1	1	0.550512
114	ENSMUSG00000021033	ENSMUSG00000021033;SE:12:87157944-87159078:87159145-87159640:+	-0.0591731	0.035964	1	1	1.39101
115	ENSMUSG00000021048	ENSMUSG00000021048;SE:12:76255544-76270418:76270502-76279404:+	-0.170834	0.0849151	1	1	0.125459
116	ENSMUSG00000021090	ENSMUSG00000021090;SE:12:72506426-72508971:72509042-72510336:+	-0.0525195	0.0214785	1	1	1.92469
117	ENSMUSG00000021094	ENSMUSG00000021094;SE:12:72656539-72657328:72657434-72659344:-	0.217755	0.0954046	1	1	-0.265078
118	ENSMUSG00000021103	ENSMUSG00000021103;SE:12:73168152-73170594:73170667-73179205:+	0.228431	0.011988	1	1	0.701114
119	ENSMUSG00000021376	ENSMUSG00000021376;SE:13:47027296-47028882:47028967-47032418:-	0.44559	0.0644356	1	1	0.155797
120	ENSMUSG00000021458	ENSMUSG00000021458;SE:13:63068285-63156546:63156735-63170941:+	0	1	1	1	1.27434
121	ENSMUSG00000021458	ENSMUSG00000021458;SE:13:63240331-63282142:63282258-63296858:+	-0.0570384	0.0981518	1	1	1.27434
122	ENSMUSG00000021458	ENSMUSG00000021458;SE:13:63282258-63296824:63296836-63296858:+	NA	1	1	1	1.27434
123	ENSMUSG00000021458	ENSMUSG00000021458;SE:13:63298856-63300605:63300793-63301122:+	-0.232623	0.0254745	1	1	1.27434
124	ENSMUSG00000021458	ENSMUSG00000021458;SE:13:63298856-63301122:63301306-63301779:+	NA	1	1	1	1.27434
125	ENSMUSG00000021539	ENSMUSG00000021539;SE:13:56542871-56542969:56543050-56545619:-	-1	0.000499501	1	1	-1.07624
126	ENSMUSG00000021615	ENSMUSG00000021615;SE:13:90071689-90077003:90077092-90089497:-	0.0534728	0.0669331	1	1	1.37928
127	ENSMUSG00000021619	ENSMUSG00000021619;SE:13:91022667-91040850:91040988-91154217:-	-0.23801	0.0699301	1	1	-0.146598
128	ENSMUSG00000021636	ENSMUSG00000021636;SE:13:100607812-100611433:100612584-100616605:-	-0.2998	0.0924076	1	1	-0.306403
129	ENSMUSG00000021796	ENSMUSG00000021796;SE:14:34460612-34486205:34486341-34502395:-	-0.263536	0.0194805	1	1	0.666241
130	ENSMUSG00000021810	ENSMUSG00000021810;SE:14:20338496-20342663:20342766-20343256:-	NA	1	1	1	1.15382
131	ENSMUSG00000021810	ENSMUSG00000021810;SE:14:20338496-20343256:20343373-20346611:-	0.0619398	0.0584416	1	1	1.15382
132	ENSMUSG00000021810	ENSMUSG00000021810;SE:14:20343373-20346611:20346821-20347794:-	NA	1	1	1	1.15382
133	ENSMUSG00000022139	ENSMUSG00000022139;SE:14:120389163-120395712:120395765-120396451:+	0.0348075	1	1	1	0.13165
134	ENSMUSG00000022139	ENSMUSG00000022139;SE:14:120396604-120403336:120403371-120404638:+	-0.227504	0.0819181	1	1	0.13165
135	ENSMUSG00000022139	ENSMUSG00000022139;SE:14:120396604-120404638:120404732-120428935:+	NA	1	1	1	0.13165
136	ENSMUSG00000022214	ENSMUSG00000022214;SE:14:55560121-55560441:55560627-55561075:+	-0.149944	0.0939061	1	1	0.992902
137	ENSMUSG00000022214	ENSMUSG00000022214;SE:14:55563499-55563720:55563784-55564053:+	NA	1	1	1	0.992902
138	ENSMUSG00000022292	ENSMUSG00000022292;SE:15:37944592-37945039:37945172-37946735:-	-0.297782	0.0984016	1	1	0.139302
139	ENSMUSG00000022292	ENSMUSG00000022292;SE:15:37946851-37953599:37953754-37960844:-	-0.387352	0.0984016	1	1	0.139302
140	ENSMUSG00000022329	ENSMUSG00000022329;SE:15:35114657-35114938:35114958-35115565:-	-0.60517	0.002997	1	1	0.56327
141	ENSMUSG00000022359	ENSMUSG00000022359;SE:15:58150656-58152597:58152745-58153580:+	NA	1	1	1	-0.100887
142	ENSMUSG00000022359	ENSMUSG00000022359;SE:15:58150656-58153580:58153704-58157902:+	-0.274975	0.0994006	1	1	-0.100887
143	ENSMUSG00000022372	ENSMUSG00000022372;SE:15:66801528-66812529:66812797-66831570:-	-0.644182	0.0649351	1	1	-0.66692
144	ENSMUSG00000022537	ENSMUSG00000022537;SE:16:30514822-30517153:30517458-30518300:-	-0.656854	0.036963	1	1	-0.485896
145	ENSMUSG00000022537	ENSMUSG00000022537;SE:16:30514822-30518300:30518332-30529412:-	NA	1	1	1	-0.485896
146	ENSMUSG00000022537	ENSMUSG00000022537;SE:16:30547469-30548118:30548328-30550363:-	NA	1	1	1	-0.485896
147	ENSMUSG00000022537	ENSMUSG00000022537;SE:16:30547469-30549393:30549457-30550363:-	NA	1	1	1	-0.485896
148	ENSMUSG00000022537	ENSMUSG00000022537;SE:16:30547469-30549393:30549461-30550363:-	NA	1	1	1	-0.485896
149	ENSMUSG00000022678	ENSMUSG00000022678;SE:16:14170491-14175291:14175439-14183476:+	0.194459	0.023976	1	1	0.623527
150	ENSMUSG00000022779	ENSMUSG00000022779;SE:16:16870829-16875069:16875155-16877832:+	NA	1	1	1	1.61154
151	ENSMUSG00000022779	ENSMUSG00000022779;SE:16:16870829-16875072:16875155-16877832:+	NA	1	1	1	1.61154
152	ENSMUSG00000022779	ENSMUSG00000022779;SE:16:16870898-16875069:16875155-16877832:+	0.233138	0.00649351	1	1	1.61154
153	ENSMUSG00000022779	ENSMUSG00000022779;SE:16:16871055-16875069:16875155-16877832:+	NA	1	1	1	1.61154
154	ENSMUSG00000022779	ENSMUSG00000022779;SE:16:16871055-16875072:16875155-16877832:+	NA	1	1	1	1.61154
155	ENSMUSG00000022779	ENSMUSG00000022779;SE:16:16891556-16892116:16892151-16892415:+	NA	1	1	1	1.61154
156	ENSMUSG00000022861	ENSMUSG00000022861;SE:16:22571763-22572600:22572716-22575312:-	0.487906	0.0894106	1	1	-1.04169
157	ENSMUSG00000022897	ENSMUSG00000022897;SE:16:94570534-94611419:94611504-94659497:+	0.181859	0.0549451	1	1	0.590356
158	ENSMUSG00000022964	ENSMUSG00000022964;SE:16:91583388-91585598:91585696-91586942:-	0.0642295	0.0174825	1	1	1.68726
159	ENSMUSG00000023015	ENSMUSG00000023015;SE:15:99642967-99643393:99643523-99651507:-	-0.320878	0.00649351	1	1	1.36362
160	ENSMUSG00000023015	ENSMUSG00000023015;SE:15:99642971-99643393:99643523-99651507:-	NA	1	1	1	1.36362
161	ENSMUSG00000023015	ENSMUSG00000023015;SE:15:99642971-99643422:99643523-99651507:-	NA	1	1	1	1.36362
162	ENSMUSG00000023055	ENSMUSG00000023055;SE:15:102707546-102708281:102708352-102708546:-	0.00318819	1	1	1	0.328996
163	ENSMUSG00000023055	ENSMUSG00000023055;SE:15:102711168-102711343:102711498-102713856:-	NA	1	1	1	0.328996
164	ENSMUSG00000023055	ENSMUSG00000023055;SE:15:102717993-102718974:102719076-102719542:-	-0.226048	0.0529471	1	1	0.328996
165	ENSMUSG00000023235	ENSMUSG00000023235;SE:8:4327893-4347714:4348340-4348503:+	0.16182	0.0644356	1	1	0.839792
166	ENSMUSG00000023452	ENSMUSG00000023452;SE:5:32737454-32737986:32738032-32738388:-	NA	1	1	1	0.863422
167	ENSMUSG00000023452	ENSMUSG00000023452;SE:5:32737454-32737986:32738146-32738388:-	0.0032314	1	1	1	0.863422
168	ENSMUSG00000023452	ENSMUSG00000023452;SE:5:32739373-32740624:32740789-32742210:-	0.322081	0.0284715	1	1	0.863422
169	ENSMUSG00000023452	ENSMUSG00000023452;SE:5:32740789-32741045:32741132-32742210:-	NA	1	1	1	0.863422
170	ENSMUSG00000023452	ENSMUSG00000023452;SE:5:32742475-32745469:32745682-32746183:-	0	1	1	1	0.863422
171	ENSMUSG00000023452	ENSMUSG00000023452;SE:5:32764948-32774396:32774466-32785549:-	NA	1	1	1	0.863422
172	ENSMUSG00000023791	ENSMUSG00000023791;SE:16:32085337-32087294:32087507-32092344:-	NA	1	1	1	0.5289
173	ENSMUSG00000023791	ENSMUSG00000023791;SE:16:32092485-32095553:32095708-32097000:-	NA	1	1	1	0.5289
174	ENSMUSG00000023791	ENSMUSG00000023791;SE:16:32092485-32097000:32097063-32099476:-	NA	1	1	1	0.5289
175	ENSMUSG00000023791	ENSMUSG00000023791;SE:16:32097063-32098701:32098796-32099476:-	-0.283367	0.0504496	1	1	0.5289
176	ENSMUSG00000023905	ENSMUSG00000023905;SE:17:23676273-23676519:23676623-23677327:-	0.35004	0.0749251	1	1	-0.516553
177	ENSMUSG00000024277	ENSMUSG00000024277;SE:18:23804221-23832853:23832980-23853654:+	-0.499683	0.00649351	1	1	0.566667
178	ENSMUSG00000024378	ENSMUSG00000024378;SE:18:33203815-33205051:33205165-33206120:-	-0.144953	0.0794206	1	1	0.168625
179	ENSMUSG00000024378	ENSMUSG00000024378;SE:18:33203815-33205221:33205325-33206120:-	-0.627667	0.0794206	1	1	0.168625
180	ENSMUSG00000024691	ENSMUSG00000024691;SE:19:12577170-12583923:12584122-12586835:+	0.666667	0.0729271	1	1	-1.12042
181	ENSMUSG00000024743	ENSMUSG00000024743;SE:19:10389513-10413340:10413443-10417963:+	NA	1	1	1	-0.127955
182	ENSMUSG00000024743	ENSMUSG00000024743;SE:19:10418042-10421757:10421888-10426299:+	-0.649467	0.0649351	1	1	-0.127955
183	ENSMUSG00000024743	ENSMUSG00000024743;SE:19:10418042-10421757:10421888-10435550:+	NA	1	1	1	-0.127955
184	ENSMUSG00000024743	ENSMUSG00000024743;SE:19:10421888-10422785:10423012-10426299:+	NA	1	1	1	-0.127955
185	ENSMUSG00000024883	ENSMUSG00000024883;SE:19:5051254-5051354:5051468-5051558:+	0.150841	0.024975	1	1	1.04764
186	ENSMUSG00000025089	ENSMUSG00000025089;SE:19:58239307-58257728:58257813-58263912:-	0	1	1	1	-0.0380462
187	ENSMUSG00000025089	ENSMUSG00000025089;SE:19:58300578-58392573:58392587-58451969:-	0.354403	0.0939061	1	1	-0.0380462
188	ENSMUSG00000025212	ENSMUSG00000025212;SE:19:45049914-45050228:45050326-45050650:+	0.43039	0.0519481	1	1	-0.402571
189	ENSMUSG00000025221	ENSMUSG00000025221;SE:19:45794303-45794480:45794587-45794740:-	NA	1	1	1	1.70537
190	ENSMUSG00000025221	ENSMUSG00000025221;SE:19:45794587-45794740:45794810-45794978:-	NA	1	1	1	1.70537
191	ENSMUSG00000025221	ENSMUSG00000025221;SE:19:45795704-45796279:45796332-45797091:-	-0.287347	0.0849151	1	1	1.70537
192	ENSMUSG00000025221	ENSMUSG00000025221;SE:19:45795704-45796279:45797186-45815731:-	NA	1	1	1	1.70537
193	ENSMUSG00000025221	ENSMUSG00000025221;SE:19:45795704-45797091:45797186-45815731:-	0.207162	0.0849151	1	1	1.70537
194	ENSMUSG00000025237	ENSMUSG00000025237;SE:9:59617408-59618468:59618707-59622349:+	NA	1	1	1	1.30384
195	ENSMUSG00000025237	ENSMUSG00000025237;SE:9:59640149-59641024:59641096-59648830:+	0.0781599	0.0804196	1	1	1.30384
196	ENSMUSG00000025237	ENSMUSG00000025237;SE:9:59640149-59641024:59641810-59648830:+	NA	1	1	1	1.30384
197	ENSMUSG00000025237	ENSMUSG00000025237;SE:9:59641096-59641741:59641810-59648830:+	-0.0925669	0.0804196	1	1	1.30384
198	ENSMUSG00000025283	ENSMUSG00000025283;SE:X:155214134-155215121:155215230-155215601:-	0.11418	0.0889111	1	1	0.327035
199	ENSMUSG00000025326	ENSMUSG00000025326;SE:7:59229271-59240967:59241033-59243350:+	NA	1	1	1	1.72331
200	ENSMUSG00000025326	ENSMUSG00000025326;SE:7:59229271-59240967:59241033-59247173:+	NA	1	1	1	1.72331
201	ENSMUSG00000025326	ENSMUSG00000025326;SE:7:59229271-59243350:59243469-59247173:+	NA	1	1	1	1.72331
202	ENSMUSG00000025326	ENSMUSG00000025326;SE:7:59241033-59243350:59243469-59247173:+	NA	1	1	1	1.72331
203	ENSMUSG00000025326	ENSMUSG00000025326;SE:7:59286259-59286868:59287032-59288406:+	-0.0801172	0.0659341	1	1	1.72331
204	ENSMUSG00000025326	ENSMUSG00000025326;SE:7:59287032-59288406:59288561-59288707:+	-0.0427296	1	1	1	1.72331
205	ENSMUSG00000025353	ENSMUSG00000025353;SE:10:128820105-128820261:128820435-128821542:-	-0.0501324	0.0979021	1	1	1.42251
206	ENSMUSG00000025353	ENSMUSG00000025353;SE:10:128820105-128820261:128820514-128821542:-	-0.0501324	0.0979021	1	1	1.42251
207	ENSMUSG00000025353	ENSMUSG00000025353;SE:10:128820105-128820261:128820560-128821542:-	-0.0501324	0.0979021	1	1	1.42251
208	ENSMUSG00000025420	ENSMUSG00000025420;SE:18:77002800-77004723:77004821-77007508:-	NA	1	1	1	1.50219
209	ENSMUSG00000025420	ENSMUSG00000025420;SE:18:77011045-77011990:77012104-77047174:-	NA	1	1	1	1.50219
210	ENSMUSG00000025420	ENSMUSG00000025420;SE:18:77017627-77019185:77019255-77047174:-	0.0162442	1	1	1	1.50219
211	ENSMUSG00000025420	ENSMUSG00000025420;SE:18:77019255-77044680:77044805-77047174:-	-0.0697946	0.0679321	1	1	1.50219
212	ENSMUSG00000025505	ENSMUSG00000025505;SE:7:141328266-141331418:141331561-141332910:+	NA	1	1	1	0.462355
213	ENSMUSG00000025505	ENSMUSG00000025505;SE:7:141333731-141334011:141334103-141335845:+	0.145027	0.0549451	1	1	0.462355
214	ENSMUSG00000025532	ENSMUSG00000025532;SE:5:130029407-130034912:130034948-130037820:+	NA	1	1	1	1.86616
215	ENSMUSG00000025532	ENSMUSG00000025532;SE:5:130037918-130042206:130042300-130048926:+	NA	1	1	1	1.86616
216	ENSMUSG00000025532	ENSMUSG00000025532;SE:5:130037918-130048926:130048983-130059705:+	-0.0794227	0.0944056	1	1	1.86616
217	ENSMUSG00000025558	ENSMUSG00000025558;SE:14:121543625-121544576:121544583-121545966:-	NA	1	1	1	0.044667
218	ENSMUSG00000025558	ENSMUSG00000025558;SE:14:121559133-121559925:121559960-121560395:-	0.805031	0.0869131	1	1	0.044667
219	ENSMUSG00000025558	ENSMUSG00000025558;SE:14:121559133-121560395:121560400-121560590:-	NA	1	1	1	0.044667
220	ENSMUSG00000025558	ENSMUSG00000025558;SE:14:121576019-121577347:121577424-121578155:-	NA	1	1	1	0.044667
221	ENSMUSG00000025558	ENSMUSG00000025558;SE:14:121591948-121592394:121592427-121594336:-	0.158992	0.0884116	1	1	0.044667
222	ENSMUSG00000025958	ENSMUSG00000025958;SE:1:64533020-64550849:64550970-64558503:+	NA	1	1	1	0.963302
223	ENSMUSG00000025958	ENSMUSG00000025958;SE:1:64558649-64559727:64559768-64566217:+	NA	1	1	1	0.963302
224	ENSMUSG00000025958	ENSMUSG00000025958;SE:1:64558649-64561753:64561865-64566217:+	NA	1	1	1	0.963302
225	ENSMUSG00000025958	ENSMUSG00000025958;SE:1:64574255-64575196:64575259-64576179:+	0.0687053	0.0684316	1	1	0.963302
226	ENSMUSG00000026004	ENSMUSG00000026004;SE:1:66726808-66728444:66728575-66735637:-	-0.0676798	0.0894106	1	1	1.06386
227	ENSMUSG00000026028	ENSMUSG00000026028;SE:1:58904182-58906706:58906811-58908523:-	-0.00527361	1	1	1	0.0120524
228	ENSMUSG00000026028	ENSMUSG00000026028;SE:1:58926727-58935746:58935940-58946247:-	0.257466	0.0919081	1	1	0.0120524
229	ENSMUSG00000026082	ENSMUSG00000026082;SE:1:38074443-38074899:38075023-38079290:-	-0.00638733	1	1	1	0.981773
230	ENSMUSG00000026082	ENSMUSG00000026082;SE:1:38108467-38121133:38121209-38128252:-	NA	1	1	1	0.981773
231	ENSMUSG00000026082	ENSMUSG00000026082;SE:1:38108467-38128252:38128315-38129462:-	-0.171161	0.03996	1	1	0.981773
232	ENSMUSG00000026317	ENSMUSG00000026317;SE:8:14889118-14890492:14890623-14894572:+	-0.272285	0.0879121	1	1	-0.196046
233	ENSMUSG00000026335	ENSMUSG00000026335;SE:1:97853232-97864203:97864520-97884126:-	-0.0924568	0.0999001	1	1	0.596106
234	ENSMUSG00000026377	ENSMUSG00000026377;SE:1:118321997-118323582:118323725-118327625:+	-0.146416	0.033966	1	1	0.739598
235	ENSMUSG00000026439	ENSMUSG00000026439;SE:1:132484801-132485448:132485505-132489588:+	0.134229	0.0924076	1	1	0.302723
236	ENSMUSG00000026484	ENSMUSG00000026484;SE:1:151473344-151476140:151476355-151476872:-	0	1	1	1	0.887344
237	ENSMUSG00000026484	ENSMUSG00000026484;SE:1:151478625-151480955:151481139-151500719:-	-0.226245	0.0599401	1	1	0.887344
238	ENSMUSG00000026484	ENSMUSG00000026484;SE:1:151478625-151487272:151487455-151500719:-	0	1	1	1	0.887344
239	ENSMUSG00000026617	ENSMUSG00000026617;SE:1:185332263-185338106:185338232-185341223:+	NA	1	1	1	0.600632
240	ENSMUSG00000026617	ENSMUSG00000026617;SE:1:185348835-185349837:185349881-185352182:+	0.128672	0.0704296	1	1	0.600632
241	ENSMUSG00000026632	ENSMUSG00000026632;SE:1:191049362-191052860:191052972-191054856:-	-0.108383	0.0914086	1	1	0.81134
242	ENSMUSG00000026650	ENSMUSG00000026650;SE:2:3412011-3413361:3413506-3418971:-	0	1	1	1	3.79349
243	ENSMUSG00000026650	ENSMUSG00000026650;SE:2:3412011-3413361:3413506-3422391:-	-0.0514295	0.034965	1	1	3.79349
244	ENSMUSG00000027244	ENSMUSG00000027244;SE:2:91679429-91679920:91679997-91680343:-	NA	1	1	1	0.991226
245	ENSMUSG00000027244	ENSMUSG00000027244;SE:2:91681695-91682026:91682136-91684669:-	-0.07085	0.0624376	1	1	0.991226
246	ENSMUSG00000027244	ENSMUSG00000027244;SE:2:91682136-91682803:91682901-91684669:-	NA	1	1	1	0.991226
247	ENSMUSG00000027244	ENSMUSG00000027244;SE:2:91692547-91693651:91693741-91693925:-	NA	1	1	1	0.991226
248	ENSMUSG00000027405	ENSMUSG00000027405;SE:2:130276653-130277032:130277314-130277476:+	0.199238	0.0849151	1	1	0.711167
249	ENSMUSG00000027405	ENSMUSG00000027405;SE:2:130276858-130277032:130277132-130277476:+	NA	1	1	1	0.711167
250	ENSMUSG00000027405	ENSMUSG00000027405;SE:2:130278290-130278413:130278531-130278897:+	NA	1	1	1	0.711167
251	ENSMUSG00000027429	ENSMUSG00000027429;SE:2:144556342-144557808:144557908-144559207:+	0.0540525	0.0924076	1	1	0.951575
252	ENSMUSG00000027522	ENSMUSG00000027522;SE:2:174077189-174077338:174077352-174090621:+	-0.348583	0.0434565	1	1	0.777361
253	ENSMUSG00000027522	ENSMUSG00000027522;SE:2:174077189-174084646:174084657-174090621:+	-0.131885	0.0591908	1	1	0.777361
254	ENSMUSG00000027522	ENSMUSG00000027522;SE:2:174093525-174093929:174094072-174095060:+	0	1	1	1	0.777361
255	ENSMUSG00000027620	ENSMUSG00000027620;SE:2:156150816-156152463:156152513-156154239:-	0.00764326	1	1	1	1.76438
256	ENSMUSG00000027620	ENSMUSG00000027620;SE:2:156159241-156161568:156161633-156161828:-	0	1	1	1	1.76438
257	ENSMUSG00000027620	ENSMUSG00000027620;SE:2:156167591-156167685:156167750-156172828:-	NA	1	1	1	1.76438
258	ENSMUSG00000027620	ENSMUSG00000027620;SE:2:156167750-156167929:156168167-156172828:-	NA	1	1	1	1.76438
259	ENSMUSG00000027620	ENSMUSG00000027620;SE:2:156173022-156174097:156174168-156176403:-	0.0961922	0.0657676	1	1	1.76438
260	ENSMUSG00000027620	ENSMUSG00000027620;SE:2:156173022-156174097:156174168-156177336:-	NA	1	1	1	1.76438
261	ENSMUSG00000027620	ENSMUSG00000027620;SE:2:156173022-156176403:156176457-156177336:-	NA	1	1	1	1.76438
262	ENSMUSG00000027620	ENSMUSG00000027620;SE:2:156174168-156176403:156176457-156177336:-	NA	1	1	1	1.76438
263	ENSMUSG00000027620	ENSMUSG00000027620;SE:2:156177385-156177633:156177906-156178880:-	NA	1	1	1	1.76438
264	ENSMUSG00000027620	ENSMUSG00000027620;SE:2:156177385-156177752:156177906-156179177:-	-0.0740827	0.0657676	1	1	1.76438
265	ENSMUSG00000027620	ENSMUSG00000027620;SE:2:156177385-156178880:156178952-156179177:-	NA	1	1	1	1.76438
266	ENSMUSG00000027620	ENSMUSG00000027620;SE:2:156177906-156178880:156178952-156179177:-	0.0928253	0.0657676	1	1	1.76438
267	ENSMUSG00000027646	ENSMUSG00000027646;SE:2:157424414-157424828:157424935-157455591:+	NA	1	1	1	-0.30434
268	ENSMUSG00000027646	ENSMUSG00000027646;SE:2:157424414-157431610:157431715-157439201:+	NA	1	1	1	-0.30434
269	ENSMUSG00000027646	ENSMUSG00000027646;SE:2:157424414-157439201:157439277-157455591:+	NA	1	1	1	-0.30434
270	ENSMUSG00000027646	ENSMUSG00000027646;SE:2:157458633-157458843:157458860-157462710:+	0.2182	0.0964036	1	1	-0.30434
271	ENSMUSG00000027804	ENSMUSG00000027804;SE:3:79593750-79593857:79593945-79595202:+	NA	1	1	1	1.18037
272	ENSMUSG00000027804	ENSMUSG00000027804;SE:3:79595308-79596092:79596198-79597685:+	-0.0712245	0.0384615	1	1	1.18037
273	ENSMUSG00000027955	ENSMUSG00000027955;SE:3:79884690-79885988:79887130-79908589:+	-0.0598565	0.0334665	1	1	1.69446
274	ENSMUSG00000027973	ENSMUSG00000027973;SE:3:124419385-124419756:124419934-124421377:-	-0.135011	0.00649351	1	1	1.27574
275	ENSMUSG00000027985	ENSMUSG00000027985;SE:3:131115546-131156484:131156575-131184643:+	NA	1	1	1	0.859162
276	ENSMUSG00000027985	ENSMUSG00000027985;SE:3:131189425-131191023:131191106-131193129:+	NA	1	1	1	0.859162
277	ENSMUSG00000027985	ENSMUSG00000027985;SE:3:131204304-131204933:131204973-131223076:+	-0.0710755	0.0839161	1	1	0.859162
278	ENSMUSG00000028019	ENSMUSG00000028019;SE:3:81037554-81131018:81131076-81141405:+	0.0692077	0.0394605	1	1	1.26074
279	ENSMUSG00000028138	ENSMUSG00000028138;SE:3:138445391-138447083:138447224-138447852:+	0.116454	0.0829171	1	1	0.335226
280	ENSMUSG00000028180	ENSMUSG00000028180;SE:3:157536386-157536448:157536586-157537587:+	NA	1	1	1	1.56315
281	ENSMUSG00000028180	ENSMUSG00000028180;SE:3:157536386-157536478:157536586-157537587:+	-0.0456014	1	1	1	1.56315
282	ENSMUSG00000028180	ENSMUSG00000028180;SE:3:157536386-157536483:157536586-157537587:+	-0.131747	0.0669331	1	1	1.56315
283	ENSMUSG00000028180	ENSMUSG00000028180;SE:3:157545122-157546075:157546149-157546675:+	NA	1	1	1	1.56315
284	ENSMUSG00000028298	ENSMUSG00000028298;SE:4:34893861-34895371:34895493-34903993:+	NA	1	1	1	-0.66653
285	ENSMUSG00000028298	ENSMUSG00000028298;SE:4:34893861-34895371:34895637-34903993:+	-0.666667	0.0604396	1	1	-0.66653
286	ENSMUSG00000028382	ENSMUSG00000028382;SE:4:59501474-59546149:59546182-59549148:-	NA	1	1	1	0.749006
287	ENSMUSG00000028382	ENSMUSG00000028382;SE:4:59514420-59517586:59517755-59524395:-	0.0528336	0.17033	1	1	0.749006
288	ENSMUSG00000028382	ENSMUSG00000028382;SE:4:59514420-59517586:59517755-59524404:-	0.44079	0.0254745	1	1	0.749006
289	ENSMUSG00000028382	ENSMUSG00000028382;SE:4:59524476-59546149:59546182-59549148:-	-0.0553229	0.17033	1	1	0.749006
290	ENSMUSG00000028698	ENSMUSG00000028698;SE:4:116286198-116286823:116286999-116291675:+	-0.0625488	0.0789211	1	1	1.0419
291	ENSMUSG00000028771	ENSMUSG00000028771;SE:5:21011744-21014694:21014765-21015711:-	-0.0910062	0.104396	1	1	0.341328
292	ENSMUSG00000028771	ENSMUSG00000028771;SE:5:21022094-21029776:21029884-21055649:-	-0.182012	0.0819181	1	1	0.341328
293	ENSMUSG00000028843	ENSMUSG00000028843;SE:4:134127806-134127918:134128085-134128616:-	0.0847235	0.033966	1	1	1.16944
294	ENSMUSG00000029004	ENSMUSG00000029004;SE:5:23434783-23446526:23446598-23450152:+	0.00562531	1	1	1	0.61373
295	ENSMUSG00000029004	ENSMUSG00000029004;SE:5:23478744-23478853:23478983-23482402:+	NA	1	1	1	0.61373
296	ENSMUSG00000029004	ENSMUSG00000029004;SE:5:23478983-23481209:23481326-23482402:+	0.0112506	1	1	1	0.61373
297	ENSMUSG00000029004	ENSMUSG00000029004;SE:5:23486400-23491447:23491613-23492268:+	-0.00173133	1	1	1	0.61373
298	ENSMUSG00000029004	ENSMUSG00000029004;SE:5:23498294-23498888:23499002-23499282:+	-0.30168	0.0499501	1	1	0.61373
299	ENSMUSG00000029106	ENSMUSG00000029106;SE:5:34573913-34598169:34598447-34601324:+	NA	1	1	1	0.484405
300	ENSMUSG00000029106	ENSMUSG00000029106;SE:5:34573913-34598270:34598447-34601324:+	NA	1	1	1	0.484405
301	ENSMUSG00000029106	ENSMUSG00000029106;SE:5:34620134-34620832:34620918-34625279:+	NA	1	1	1	0.484405
302	ENSMUSG00000029106	ENSMUSG00000029106;SE:5:34628513-34629136:34629172-34630470:+	NA	1	1	1	0.484405
303	ENSMUSG00000029106	ENSMUSG00000029106;SE:5:34628513-34629139:34629172-34630470:+	NA	1	1	1	0.484405
304	ENSMUSG00000029106	ENSMUSG00000029106;SE:5:34629172-34630235:34630284-34630470:+	-0.443204	0.0324675	1	1	0.484405
305	ENSMUSG00000029177	ENSMUSG00000029177;SE:5:30667113-30667581:30667687-30669692:+	0.158817	0.0524476	1	1	0.918319
306	ENSMUSG00000029177	ENSMUSG00000029177;SE:5:30667113-30668999:30669052-30669692:+	0.212509	0.0524476	1	1	0.918319
307	ENSMUSG00000029177	ENSMUSG00000029177;SE:5:30667113-30669692:30669828-30672464:+	NA	1	1	1	0.918319
308	ENSMUSG00000029177	ENSMUSG00000029177;SE:5:30673059-30673267:30673443-30674038:+	NA	1	1	1	0.918319
309	ENSMUSG00000029177	ENSMUSG00000029177;SE:5:30673059-30673293:30673443-30674038:+	NA	1	1	1	0.918319
310	ENSMUSG00000029203	ENSMUSG00000029203;SE:5:65537546-65565989:65566082-65571532:+	0.00456041	1	1	1	2.66958
311	ENSMUSG00000029203	ENSMUSG00000029203;SE:5:65537546-65565989:65566082-65581386:+	0.185247	0.011988	1	1	2.66958
312	ENSMUSG00000029203	ENSMUSG00000029203;SE:5:65537546-65571532:65571590-65581386:+	-0.0159431	1	1	1	2.66958
313	ENSMUSG00000029203	ENSMUSG00000029203;SE:5:65566082-65571532:65571590-65581386:+	-0.00931488	1	1	1	2.66958
314	ENSMUSG00000029203	ENSMUSG00000029203;SE:5:65571590-65581386:65581468-65591876:+	0	1	1	1	2.66958
315	ENSMUSG00000029203	ENSMUSG00000029203;SE:5:65571590-65591876:65591975-65594420:+	0	1	1	1	2.66958
316	ENSMUSG00000029203	ENSMUSG00000029203;SE:5:65591975-65594420:65594548-65594875:+	NA	1	1	1	2.66958
317	ENSMUSG00000029207	ENSMUSG00000029207;SE:5:66313429-66323602:66323607-66362718:-	NA	1	1	1	-0.189913
318	ENSMUSG00000029207	ENSMUSG00000029207;SE:5:66391857-66392273:66392335-66400076:-	-0.114906	0.161339	1	1	-0.189913
319	ENSMUSG00000029207	ENSMUSG00000029207;SE:5:66391857-66400076:66400281-66451468:-	NA	1	1	1	-0.189913
320	ENSMUSG00000029207	ENSMUSG00000029207;SE:5:66391857-66400076:66400284-66451468:-	NA	1	1	1	-0.189913
321	ENSMUSG00000029207	ENSMUSG00000029207;SE:5:66462166-66492058:66492172-66514791:-	NA	1	1	1	-0.189913
322	ENSMUSG00000029207	ENSMUSG00000029207;SE:5:66462166-66492058:66492172-66543462:-	NA	1	1	1	-0.189913
323	ENSMUSG00000029207	ENSMUSG00000029207;SE:5:66492172-66543399:66543617-66618568:-	0.647547	0.0839161	1	1	-0.189913
324	ENSMUSG00000029207	ENSMUSG00000029207;SE:5:66492172-66543462:66543617-66618568:-	NA	1	1	1	-0.189913
325	ENSMUSG00000029217	ENSMUSG00000029217;SE:5:72773885-72779421:72779486-72782003:-	0.556074	0.038961	1	1	0.02426
326	ENSMUSG00000029217	ENSMUSG00000029217;SE:5:72823641-72825044:72825130-72868394:-	NA	1	1	1	0.02426
327	ENSMUSG00000029370	ENSMUSG00000029370;SE:5:90617785-90622147:90622287-90631508:-	-0.390878	0.0604396	1	1	-0.207443
328	ENSMUSG00000029388	ENSMUSG00000029388;SE:5:124576914-124577016:124577152-124578437:-	-0.141922	0.0519481	1	1	0.590233
329	ENSMUSG00000029538	ENSMUSG00000029538;SE:5:115327499-115328347:115328704-115330498:+	-0.0587068	0.0869131	1	1	1.20095
330	ENSMUSG00000029538	ENSMUSG00000029538;SE:5:115327698-115328347:115328704-115330498:+	NA	1	1	1	1.20095
331	ENSMUSG00000029538	ENSMUSG00000029538;SE:5:115330658-115331450:115331539-115332117:+	NA	1	1	1	1.20095
332	ENSMUSG00000029538	ENSMUSG00000029538;SE:5:115330658-115331461:115331539-115332117:+	NA	1	1	1	1.20095
333	ENSMUSG00000029608	ENSMUSG00000029608;SE:5:121009099-121009238:121009445-121009834:-	0.437971	0.0344655	1	1	0.0114616
334	ENSMUSG00000029650	ENSMUSG00000029650;SE:5:147894045-147894481:147894596-147894709:-	-0.275946	0.0444555	1	1	0.087583
335	ENSMUSG00000029699	ENSMUSG00000029699;SE:5:135961208-135961889:135961966-135962200:-	-0.309939	0.0949051	1	1	-0.563535
336	ENSMUSG00000029699	ENSMUSG00000029699;SE:5:135964696-135965571:135965885-135966075:-	NA	1	1	1	-0.563535
337	ENSMUSG00000029848	ENSMUSG00000029848;SE:6:34921054-34927719:34927853-34930361:+	-0.114938	0.0924076	1	1	0.855253
338	ENSMUSG00000029848	ENSMUSG00000029848;SE:6:34921054-34927719:34927916-34930361:+	-0.0726395	0.0924076	1	1	0.855253
339	ENSMUSG00000029924	ENSMUSG00000029924;SE:6:39352750-39354977:39355122-39357400:-	-0.144584	0.162338	1	1	0.208374
340	ENSMUSG00000029924	ENSMUSG00000029924;SE:6:39367046-39367644:39367766-39372079:-	NA	1	1	1	0.208374
341	ENSMUSG00000029924	ENSMUSG00000029924;SE:6:39367046-39367644:39367766-39377619:-	0.49089	0.035298	1	1	0.208374
342	ENSMUSG00000029924	ENSMUSG00000029924;SE:6:39367046-39371206:39371329-39372079:-	0.850369	0.035298	1	1	0.208374
343	ENSMUSG00000029924	ENSMUSG00000029924;SE:6:39367046-39372079:39372137-39377619:-	-0.508524	0.035298	1	1	0.208374
344	ENSMUSG00000029924	ENSMUSG00000029924;SE:6:39367766-39372079:39372137-39377235:-	NA	1	1	1	0.208374
345	ENSMUSG00000029924	ENSMUSG00000029924;SE:6:39372137-39372847:39372927-39377619:-	NA	1	1	1	0.208374
346	ENSMUSG00000030041	ENSMUSG00000030041;SE:6:83026404-83028392:83028532-83029770:+	0.0515459	0.026973	1	1	1.97833
347	ENSMUSG00000030083	ENSMUSG00000030083;SE:6:88836452-88836525:88836725-88838118:-	0	1	1	1	1.23431
348	ENSMUSG00000030083	ENSMUSG00000030083;SE:6:88839771-88840710:88840765-88840838:-	0.151837	0.0909091	1	1	1.23431
349	ENSMUSG00000030083	ENSMUSG00000030083;SE:6:88839771-88840710:88840781-88840838:-	NA	1	1	1	1.23431
350	ENSMUSG00000030173	ENSMUSG00000030173;SE:6:129909951-129911350:129911484-129913140:-	0.119201	0.0899101	1	1	0.17942
351	ENSMUSG00000030265	ENSMUSG00000030265;SE:6:145220724-145225074:145225197-145232095:-	0.0117449	1	1	1	0.986615
352	ENSMUSG00000030265	ENSMUSG00000030265;SE:6:145220724-145232095:145232254-145246695:-	NA	1	1	1	0.986615
353	ENSMUSG00000030265	ENSMUSG00000030265;SE:6:145232254-145234248:145234426-145246695:-	0	1	1	1	0.986615
354	ENSMUSG00000030265	ENSMUSG00000030265;SE:6:145246816-145247197:145247310-145250049:-	0.166781	0.0524476	1	1	0.986615
355	ENSMUSG00000030386	ENSMUSG00000030386;SE:7:12481026-12481118:12481181-12489570:+	-0.253158	0.0654346	1	1	-0.0668621
356	ENSMUSG00000030469	ENSMUSG00000030469;SE:7:43579766-43584068:43584296-43586354:+	0.196413	0.045954	1	1	0.212391
357	ENSMUSG00000030598	ENSMUSG00000030598;SE:7:28736203-28737339:28737546-28737665:+	-0.346673	0.0959041	1	1	-0.483318
358	ENSMUSG00000030680	ENSMUSG00000030680;SE:7:127016282-127016558:127016927-127017277:-	0.176124	0.0404595	1	1	0.582468
359	ENSMUSG00000030946	ENSMUSG00000030946;SE:7:132610830-132617210:132617326-132630482:+	-0.219277	0.0939061	1	1	0.159306
360	ENSMUSG00000030946	ENSMUSG00000030946;SE:7:132610830-132630482:132630669-132634001:+	0	1	1	1	0.159306
361	ENSMUSG00000030946	ENSMUSG00000030946;SE:7:132620943-132622032:132622192-132630482:+	NA	1	1	1	0.159306
362	ENSMUSG00000030946	ENSMUSG00000030946;SE:7:132642579-132650258:132650349-132705592:+	NA	1	1	1	0.159306
363	ENSMUSG00000030970	ENSMUSG00000030970;SE:7:132999345-133025713:133025872-133081757:-	-0.124946	0.00949051	1	1	1.48966
364	ENSMUSG00000030970	ENSMUSG00000030970;SE:7:133015190-133025713:133025872-133081757:-	NA	1	1	1	1.48966
365	ENSMUSG00000030970	ENSMUSG00000030970;SE:7:133025872-133029471:133029629-133081757:-	NA	1	1	1	1.48966
366	ENSMUSG00000030970	ENSMUSG00000030970;SE:7:133025872-133052852:133053021-133081757:-	NA	1	1	1	1.48966
367	ENSMUSG00000030986	ENSMUSG00000030986;SE:7:133742801-133748843:133749036-133759400:-	NA	1	1	1	0.959713
368	ENSMUSG00000030986	ENSMUSG00000030986;SE:7:133749036-133759400:133759913-133776602:-	-0.133225	0.0534466	1	1	0.959713
369	ENSMUSG00000031284	ENSMUSG00000031284;SE:X:143518763-143528540:143528699-143693287:+	-0.218733	0.224775	1	1	1.28678
370	ENSMUSG00000031284	ENSMUSG00000031284;SE:X:143664614-143665544:143665603-143665733:+	0.124281	0.0599401	1	1	1.28678
371	ENSMUSG00000031284	ENSMUSG00000031284;SE:X:143664614-143665733:143665843-143693287:+	-0.144541	0.0599401	1	1	1.28678
372	ENSMUSG00000031284	ENSMUSG00000031284;SE:X:143665843-143671562:143671708-143693287:+	0.124281	0.0599401	1	1	1.28678
373	ENSMUSG00000031284	ENSMUSG00000031284;SE:X:143709748-143712278:143712340-143713894:+	-0.197554	0.224775	1	1	1.28678
374	ENSMUSG00000031284	ENSMUSG00000031284;SE:X:143709748-143713894:143713938-143715136:+	-5.59276e-05	1	1	1	1.28678
375	ENSMUSG00000031422	ENSMUSG00000031422;SE:X:136734501-136735546:136735622-136739805:-	-0.21179	0.00999001	1	1	1.19758
376	ENSMUSG00000031422	ENSMUSG00000031422;SE:X:136734501-136739805:136739894-136742824:-	NA	1	1	1	1.19758
377	ENSMUSG00000031422	ENSMUSG00000031422;SE:X:136735622-136739805:136739894-136743593:-	0	1	1	1	1.19758
378	ENSMUSG00000031422	ENSMUSG00000031422;SE:X:136739894-136740946:136741119-136741210:-	NA	1	1	1	1.19758
379	ENSMUSG00000031492	ENSMUSG00000031492;SE:8:27385196-27386782:27386826-27393300:+	-0.333333	0.0809191	1	1	-0.566118
380	ENSMUSG00000031521	ENSMUSG00000031521;SE:8:53517868-53518616:53518695-53518916:+	-0.382429	0.0514486	1	1	-0.256499
381	ENSMUSG00000031816	ENSMUSG00000031816;SE:8:121101536-121102914:121103004-121104392:-	NA	1	1	1	1.37715
382	ENSMUSG00000031816	ENSMUSG00000031816;SE:8:121106973-121107522:121107642-121108194:-	0.0657799	0.0779221	1	1	1.37715
383	ENSMUSG00000031860	ENSMUSG00000031860;SE:8:69859153-69864312:69864550-69864824:+	NA	1	1	1	1.61905
384	ENSMUSG00000031860	ENSMUSG00000031860;SE:8:69859153-69864898:69865014-69866468:+	0.0346877	1	1	1	1.61905
385	ENSMUSG00000031860	ENSMUSG00000031860;SE:8:69859153-69866468:69866603-69870029:+	-0.149515	0.0487013	1	1	1.61905
386	ENSMUSG00000031860	ENSMUSG00000031860;SE:8:69859153-69870029:69870182-69870578:+	0.598184	0.02997	1	1	1.61905
387	ENSMUSG00000031860	ENSMUSG00000031860;SE:8:69866603-69870029:69870182-69870578:+	NA	1	1	1	1.61905
388	ENSMUSG00000031901	ENSMUSG00000031901;SE:8:106030443-106031698:106031741-106033723:+	-0.105019	0.0649351	1	1	0.734772
389	ENSMUSG00000032116	ENSMUSG00000032116;SE:9:36754896-36758722:36758867-36763337:-	-0.226444	0.0154845	1	1	1.45676
390	ENSMUSG00000032116	ENSMUSG00000032116;SE:9:36758867-36759203:36759324-36763337:-	NA	1	1	1	1.45676
391	ENSMUSG00000032116	ENSMUSG00000032116;SE:9:36763397-36765054:36765180-36767550:-	NA	1	1	1	1.45676
392	ENSMUSG00000032192	ENSMUSG00000032192;SE:9:75314383-75324954:75325147-75327133:+	-0.263452	0.046953	1	1	0.0112502
393	ENSMUSG00000032232	ENSMUSG00000032232;SE:9:71656252-71705148:71705360-71715323:-	-0.0539948	0.0889111	1	1	1.0859
394	ENSMUSG00000032252	ENSMUSG00000032252;SE:9:62070613-62088429:62088519-62122485:-	-0.201973	0.0519481	1	1	0.352399
395	ENSMUSG00000032312	ENSMUSG00000032312;SE:9:57631443-57633995:57634045-57644995:-	0.2447	0.026973	1	1	0.663907
396	ENSMUSG00000032312	ENSMUSG00000032312;SE:9:57651992-57652567:57652702-57653277:-	NA	1	1	1	0.663907
397	ENSMUSG00000032372	ENSMUSG00000032372;SE:9:92276013-92281241:92281783-92282112:+	-0.610323	0.0719281	1	1	-0.438418
398	ENSMUSG00000032480	ENSMUSG00000032480;SE:9:110084646-110084729:110084868-110084950:-	NA	1	1	1	1.63866
399	ENSMUSG00000032480	ENSMUSG00000032480;SE:9:110084646-110084781:110084868-110084950:-	-0.333333	0.0619381	1	1	1.63866
400	ENSMUSG00000032480	ENSMUSG00000032480;SE:9:110093159-110097089:110097199-110098729:-	NA	1	1	1	1.63866
401	ENSMUSG00000032480	ENSMUSG00000032480;SE:9:110098859-110107941:110107969-110109026:-	NA	1	1	1	1.63866
402	ENSMUSG00000032480	ENSMUSG00000032480;SE:9:110113025-110115036:110115161-110115491:-	0.00523136	1	1	1	1.63866
403	ENSMUSG00000032480	ENSMUSG00000032480;SE:9:110115582-110116678:110116755-110117358:-	NA	1	1	1	1.63866
404	ENSMUSG00000032480	ENSMUSG00000032480;SE:9:110115582-110116678:110116792-110117358:-	NA	1	1	1	1.63866
405	ENSMUSG00000032537	ENSMUSG00000032537;SE:9:101923594-101927495:101927650-101929267:-	NA	1	1	1	0.555654
406	ENSMUSG00000032537	ENSMUSG00000032537;SE:9:101971338-101984082:101984204-101995909:-	-0.169541	0.040959	1	1	0.555654
407	ENSMUSG00000032540	ENSMUSG00000032540;SE:9:122351839-122363815:122363864-122365136:+	NA	1	1	1	2.46482
408	ENSMUSG00000032540	ENSMUSG00000032540;SE:9:122351839-122365136:122365221-122367889:+	0.00426067	1	1	1	2.46482
409	ENSMUSG00000032540	ENSMUSG00000032540;SE:9:122351839-122365136:122365237-122367889:+	NA	1	1	1	2.46482
410	ENSMUSG00000032540	ENSMUSG00000032540;SE:9:122351839-122367889:122368261-122375906:+	-0.124063	0.0919081	1	1	2.46482
411	ENSMUSG00000032551	ENSMUSG00000032551;SE:9:122948108-122948925:122949069-122950805:-	-0.089429	0.0629371	1	1	0.801103
412	ENSMUSG00000032633	ENSMUSG00000032633;SE:11:59807915-59809365:59809485-59809660:-	-0.21408	0.0629371	1	1	0.187626
413	ENSMUSG00000032657	ENSMUSG00000032657;SE:3:89183948-89184055:89184208-89184413:+	-0.232428	0.175325	1	1	0.117089
414	ENSMUSG00000032657	ENSMUSG00000032657;SE:3:89183948-89184152:89184208-89184413:+	-0.501307	0.0884116	1	1	0.117089
415	ENSMUSG00000032657	ENSMUSG00000032657;SE:3:89185609-89185734:89185833-89186779:+	0.0324659	1	1	1	0.117089
416	ENSMUSG00000032673	ENSMUSG00000032673;SE:11:29513676-29514432:29514522-29514917:-	-0.150598	0.0884116	1	1	0.0831572
417	ENSMUSG00000032898	ENSMUSG00000032898;SE:5:117990939-117994482:117994661-117995370:+	0.17661	0.040959	1	1	0.309006
418	ENSMUSG00000033287	ENSMUSG00000033287;SE:15:78435710-78436901:78436963-78437584:+	NA	1	1	1	-0.356133
419	ENSMUSG00000033287	ENSMUSG00000033287;SE:15:78435710-78436901:78436994-78437158:+	NA	1	1	1	-0.356133
420	ENSMUSG00000033287	ENSMUSG00000033287;SE:15:78435710-78436901:78436994-78437584:+	NA	1	1	1	-0.356133
421	ENSMUSG00000033287	ENSMUSG00000033287;SE:15:78435710-78436901:78436994-78438487:+	-0.507945	0.0689311	1	1	-0.356133
422	ENSMUSG00000033287	ENSMUSG00000033287;SE:15:78435710-78436901:78437099-78438487:+	NA	1	1	1	-0.356133
423	ENSMUSG00000033287	ENSMUSG00000033287;SE:15:78435710-78437158:78437232-78437584:+	NA	1	1	1	-0.356133
424	ENSMUSG00000033287	ENSMUSG00000033287;SE:15:78435710-78437584:78437671-78438487:+	NA	1	1	1	-0.356133
425	ENSMUSG00000033287	ENSMUSG00000033287;SE:15:78436994-78437584:78437671-78438487:+	NA	1	1	1	-0.356133
426	ENSMUSG00000033313	ENSMUSG00000033313;SE:8:105267165-105267665:105267866-105268010:+	-0.309896	0.0904096	1	1	-0.435773
427	ENSMUSG00000033429	ENSMUSG00000033429;SE:7:64392843-64400169:64400344-64411835:+	-0.278628	0.0819181	1	1	0.0765338
428	ENSMUSG00000033429	ENSMUSG00000033429;SE:7:64392843-64400169:64400506-64411835:+	-0.207303	0.0819181	1	1	0.0765338
429	ENSMUSG00000034059	ENSMUSG00000034059;SE:2:84736965-84737064:84737107-84737420:+	0.157353	0.0499501	1	1	0.508936
430	ENSMUSG00000034107	ENSMUSG00000034107;SE:1:93402227-93402641:93402760-93402950:+	-0.341982	0.0804196	1	1	-0.345898
431	ENSMUSG00000034109	ENSMUSG00000034109;SE:3:75898132-75902401:75902484-75903247:-	0.369612	0.0494505	1	1	-0.386504
432	ENSMUSG00000034617	ENSMUSG00000034617;SE:13:68572700-68575018:68575390-68577588:-	-0.00262803	1	1	1	0.70755
433	ENSMUSG00000034617	ENSMUSG00000034617;SE:13:68577705-68579543:68579696-68580551:-	0.281269	0.0499501	1	1	0.70755
434	ENSMUSG00000034667	ENSMUSG00000034667;SE:10:121593723-121596184:121596255-121599587:-	-0.185854	0.01998	1	1	0.737949
435	ENSMUSG00000034795	ENSMUSG00000034795;SE:14:77068949-77088932:77088973-77091668:+	0.149548	0.0474525	1	1	0.629716
436	ENSMUSG00000034813	ENSMUSG00000034813;SE:10:119454422-119897715:119897795-119929901:+	-0.661074	0.0894106	1	1	2.08135
437	ENSMUSG00000034813	ENSMUSG00000034813;SE:10:119819634-119897715:119897795-119929901:+	NA	1	1	1	2.08135
438	ENSMUSG00000034813	ENSMUSG00000034813;SE:10:119978607-119985474:119985629-119986332:+	NA	1	1	1	2.08135
439	ENSMUSG00000034813	ENSMUSG00000034813;SE:10:119978607-119985474:119986484-119999752:+	NA	1	1	1	2.08135
440	ENSMUSG00000034813	ENSMUSG00000034813;SE:10:119978607-119986332:119986484-119999752:+	NA	1	1	1	2.08135
441	ENSMUSG00000034813	ENSMUSG00000034813;SE:10:120038430-120038599:120038793-120049351:+	NA	1	1	1	2.08135
442	ENSMUSG00000034813	ENSMUSG00000034813;SE:10:120050116-120050232:120050276-120054833:+	NA	1	1	1	2.08135
443	ENSMUSG00000034850	ENSMUSG00000034850;SE:2:127248084-127248492:127248809-127256005:+	0.0751694	0.0809191	1	1	1.17111
444	ENSMUSG00000034850	ENSMUSG00000034850;SE:2:127248809-127256005:127256169-127256957:+	-0.000271699	1	1	1	1.17111
445	ENSMUSG00000035171	ENSMUSG00000035171;SE:19:21598868-21619109:21619215-21652607:-	-0.10546	0.023976	1	1	1.4146
446	ENSMUSG00000035171	ENSMUSG00000035171;SE:19:21619215-21630510:21630796-21652607:-	-0.00928016	1	1	1	1.4146
447	ENSMUSG00000035673	ENSMUSG00000035673;SE:10:80070051-80072357:80072518-80082615:-	NA	1	1	1	0.0840185
448	ENSMUSG00000035673	ENSMUSG00000035673;SE:10:80072518-80079953:80081382-80082615:-	-0.141192	0.0964036	1	1	0.0840185
449	ENSMUSG00000035773	ENSMUSG00000035773;SE:10:79920830-79921015:79921247-79921552:+	0.585427	0.0969031	1	1	-1.22515
450	ENSMUSG00000036062	ENSMUSG00000036062;SE:4:42916829-42922567:42922693-42933616:+	0.764266	0.020979	1	1	0.0617587
451	ENSMUSG00000036062	ENSMUSG00000036062;SE:4:42917414-42922567:42922693-42933616:+	0	1	1	1	0.0617587
452	ENSMUSG00000036062	ENSMUSG00000036062;SE:4:42938775-42939086:42939181-42939505:+	0.0813844	0.261489	1	1	0.0617587
453	ENSMUSG00000036109	ENSMUSG00000036109;SE:X:51123911-51126126:51126161-51128921:-	NA	1	1	1	0.0138105
454	ENSMUSG00000036109	ENSMUSG00000036109;SE:X:51139368-51164418:51164664-51205774:-	0.15207	0.0974026	1	1	0.0138105
455	ENSMUSG00000036208	ENSMUSG00000036208;SE:16:44724468-44727028:44727182-44729242:+	-0.143647	0.0599401	1	1	0.283788
456	ENSMUSG00000036208	ENSMUSG00000036208;SE:16:44730197-44731332:44731696-44732058:+	NA	1	1	1	0.283788
457	ENSMUSG00000036461	ENSMUSG00000036461;SE:14:79560927-79565462:79565572-79567150:+	-0.209963	0.041958	1	1	0.20171
458	ENSMUSG00000036499	ENSMUSG00000036499;SE:10:95974078-95978161:95978286-95989562:+	NA	1	1	1	0.299007
459	ENSMUSG00000036499	ENSMUSG00000036499;SE:10:95974078-95989562:95989689-95990255:+	-0.352666	0.010989	1	1	0.299007
460	ENSMUSG00000036561	ENSMUSG00000036561;SE:15:89242288-89243305:89243459-89246258:+	NA	1	1	1	1.17959
461	ENSMUSG00000036561	ENSMUSG00000036561;SE:15:89242288-89246258:89246340-89253019:+	-0.178901	0.0154845	1	1	1.17959
462	ENSMUSG00000036561	ENSMUSG00000036561;SE:15:89278784-89279273:89279353-89279720:+	NA	1	1	1	1.17959
463	ENSMUSG00000036882	ENSMUSG00000036882;SE:7:30533032-30534103:30534185-30534926:-	0.0793776	0.0739261	1	1	1.10133
464	ENSMUSG00000036882	ENSMUSG00000036882;SE:7:30533032-30534103:30534212-30534926:-	0.0793773	0.0739261	1	1	1.10133
465	ENSMUSG00000036934	ENSMUSG00000036934;SE:8:85412295-85426860:85426956-85432659:-	0.130886	0.0294705	1	1	1.03205
466	ENSMUSG00000036934	ENSMUSG00000036934;SE:8:85426956-85427671:85427762-85432659:-	NA	1	1	1	1.03205
467	ENSMUSG00000037313	ENSMUSG00000037313;SE:5:33671785-33671982:33672076-33678620:+	-0.100391	0.0424575	1	1	1.2069
468	ENSMUSG00000037339	ENSMUSG00000037339;SE:5:33608227-33608331:33608489-33610432:-	0.109539	0.0704296	1	1	1.25264
469	ENSMUSG00000037339	ENSMUSG00000037339;SE:5:33614834-33628849:33628977-33629337:-	NA	1	1	1	1.25264
470	ENSMUSG00000037339	ENSMUSG00000037339;SE:5:33614834-33628853:33628977-33629337:-	-0.135865	0.0704296	1	1	1.25264
471	ENSMUSG00000037466	ENSMUSG00000037466;SE:12:113156753-113157161:113157363-113157578:+	0.0773145	0.0929071	1	1	0.765416
472	ENSMUSG00000037552	ENSMUSG00000037552;SE:7:28370497-28370878:28371042-28371115:-	0.0574233	0.0779221	1	1	1.18997
473	ENSMUSG00000037847	ENSMUSG00000037847;SE:19:18636142-18638918:18639399-18639518:+	0.0788317	0.040959	1	1	1.12401
474	ENSMUSG00000037933	ENSMUSG00000037933;SE:13:49383253-49384338:49384425-49384971:+	-0.0710704	0.0794206	1	1	0.929984
475	ENSMUSG00000037994	ENSMUSG00000037994;SE:3:135307781-135309998:135310087-135317054:+	-0.547918	0.0809191	1	1	-0.71886
476	ENSMUSG00000037994	ENSMUSG00000037994;SE:3:135307781-135315881:135315950-135317054:+	NA	1	1	1	-0.71886
477	ENSMUSG00000037994	ENSMUSG00000037994;SE:3:135323771-135324509:135324636-135326094:+	NA	1	1	1	-0.71886
478	ENSMUSG00000037996	ENSMUSG00000037996;SE:4:87032291-87049884:87049934-87073188:-	0.706592	0.0869131	1	1	-1.37301
479	ENSMUSG00000037996	ENSMUSG00000037996;SE:4:87073296-87076119:87076157-87176162:-	NA	1	1	1	-1.37301
480	ENSMUSG00000037996	ENSMUSG00000037996;SE:4:87073296-87076119:87076157-87226883:-	NA	1	1	1	-1.37301
481	ENSMUSG00000037996	ENSMUSG00000037996;SE:4:87073296-87176162:87176347-87226883:-	NA	1	1	1	-1.37301
482	ENSMUSG00000037996	ENSMUSG00000037996;SE:4:87076157-87176162:87176347-87226883:-	-1	0	0	0.00101619	-1.37301
483	ENSMUSG00000038011	ENSMUSG00000038011;SE:5:124746737-124747603:124747773-124748391:+	0.0921009	0.0824176	1	1	0.649655
484	ENSMUSG00000038121	ENSMUSG00000038121;SE:18:68276274-68279267:68279428-68300074:-	0.103722	0.0724276	1	1	0.633042
485	ENSMUSG00000038143	ENSMUSG00000038143;SE:8:47186572-47191633:47191686-47191839:-	-0.0203949	1	1	1	0.843821
486	ENSMUSG00000038143	ENSMUSG00000038143;SE:8:47194104-47198227:47198328-47203121:-	-0.127321	0.0649351	1	1	0.843821
487	ENSMUSG00000038301	ENSMUSG00000038301;SE:6:51575989-51579850:51579950-51580302:+	-0.155629	0.0499501	1	1	0.420194
488	ENSMUSG00000038412	ENSMUSG00000038412;SE:9:121852609-121856438:121856585-121857512:-	-0.000256088	1	1	1	2.44201
489	ENSMUSG00000038412	ENSMUSG00000038412;SE:9:121852609-121856450:121856585-121856721:-	-0.000265378	1	1	1	2.44201
490	ENSMUSG00000038412	ENSMUSG00000038412;SE:9:121852609-121856721:121856872-121857512:-	-0.0677246	0.043956	1	1	2.44201
491	ENSMUSG00000038412	ENSMUSG00000038412;SE:9:121856585-121856721:121856872-121857512:-	-0.000389374	1	1	1	2.44201
492	ENSMUSG00000038774	ENSMUSG00000038774;SE:10:50604882-50607920:50608070-50617712:+	0.0891258	0.0684316	1	1	0.862734
493	ENSMUSG00000038777	ENSMUSG00000038777;SE:3:95160702-95162615:95162663-95164339:+	NA	1	1	1	0.182237
494	ENSMUSG00000038777	ENSMUSG00000038777;SE:3:95162663-95163127:95163271-95164339:+	NA	1	1	1	0.182237
495	ENSMUSG00000038777	ENSMUSG00000038777;SE:3:95162663-95163432:95163521-95164339:+	NA	1	1	1	0.182237
496	ENSMUSG00000038777	ENSMUSG00000038777;SE:3:95167120-95167413:95167476-95167624:+	-0.330295	0.044955	1	1	0.182237
497	ENSMUSG00000038777	ENSMUSG00000038777;SE:3:95168389-95168587:95168706-95168809:+	NA	1	1	1	0.182237
498	ENSMUSG00000038777	ENSMUSG00000038777;SE:3:95171602-95171791:95171886-95172255:+	NA	1	1	1	0.182237
499	ENSMUSG00000038827	ENSMUSG00000038827;SE:4:56804283-56805314:56805397-56805682:+	0.0887953	0.0814186	1	1	0.741591
500	ENSMUSG00000039103	ENSMUSG00000039103;SE:3:152244023-152247086:152247274-152247933:-	-0.00715363	1	1	1	0.599111
501	ENSMUSG00000039103	ENSMUSG00000039103;SE:3:152248368-152249660:152249701-152252808:-	-0.325079	0.0464535	1	1	0.599111
502	ENSMUSG00000039103	ENSMUSG00000039103;SE:3:152252956-152253051:152253129-152255285:-	NA	1	1	1	0.599111
503	ENSMUSG00000039103	ENSMUSG00000039103;SE:3:152253129-152253612:152253803-152255285:-	0.0464887	1	1	1	0.599111
504	ENSMUSG00000039219	ENSMUSG00000039219;SE:13:14132515-14136168:14136259-14142980:+	-0.0184976	1	1	1	0.621854
505	ENSMUSG00000039219	ENSMUSG00000039219;SE:13:14164942-14169919:14170071-14181220:+	NA	1	1	1	0.621854
506	ENSMUSG00000039219	ENSMUSG00000039219;SE:13:14164942-14169919:14170179-14181220:+	-0.00697828	1	1	1	0.621854
507	ENSMUSG00000039219	ENSMUSG00000039219;SE:13:14191256-14191949:14192101-14193366:+	0.203232	0.0659341	1	1	0.621854
508	ENSMUSG00000039342	ENSMUSG00000039342;SE:1:72690383-72698421:72698596-72700452:-	0.605408	0.042957	1	1	1.09722
509	ENSMUSG00000039342	ENSMUSG00000039342;SE:1:72690383-72698421:72699056-72700452:-	0.0310147	1	1	1	1.09722
510	ENSMUSG00000039956	ENSMUSG00000039956;SE:16:90738669-90746642:90746726-90747524:+	-0.557289	0.03996	1	1	-0.3012
511	ENSMUSG00000039985	ENSMUSG00000039985;SE:6:148928635-148930551:148930650-148933002:-	-0.168721	0.0324675	1	1	0.614986
512	ENSMUSG00000039985	ENSMUSG00000039985;SE:6:148933148-148941933:148942022-148946292:-	NA	1	1	1	0.614986
513	ENSMUSG00000040564	ENSMUSG00000040564;SE:7:19689636-19691888:19692035-19692411:-	-0.181999	0.042957	1	1	0.318719
514	ENSMUSG00000040613	ENSMUSG00000040613;SE:6:122581750-122588145:122588172-122591087:-	-0.547798	0.0514486	1	1	-0.0624633
515	ENSMUSG00000040613	ENSMUSG00000040613;SE:6:122591204-122596632:122596777-122600058:-	NA	1	1	1	-0.0624633
516	ENSMUSG00000040761	ENSMUSG00000040761;SE:4:141479389-141480746:141480814-141483725:-	-0.0902548	0.0779221	1	1	0.71423
517	ENSMUSG00000040913	ENSMUSG00000040913;SE:19:45579262-45579653:45579793-45591729:-	0.214779	0.0314685	1	1	0.324851
518	ENSMUSG00000040913	ENSMUSG00000040913;SE:19:45579793-45582716:45582801-45591729:-	NA	1	1	1	0.324851
519	ENSMUSG00000040943	ENSMUSG00000040943;SE:3:133476635-133479342:133479365-133480133:-	0.66387	0.0939061	1	1	-0.713117
520	ENSMUSG00000041132	ENSMUSG00000041132;SE:5:150576767-150577172:150577299-150594264:-	0.449876	0.0594406	1	1	-0.169462
521	ENSMUSG00000041220	ENSMUSG00000041220;SE:3:129532768-129548828:129548920-129605041:+	0.214836	0.0619381	1	1	0.469501
522	ENSMUSG00000041220	ENSMUSG00000041220;SE:3:129605172-129628283:129628434-129633060:+	0	1	1	1	0.469501
523	ENSMUSG00000041308	ENSMUSG00000041308;SE:8:107001706-107009781:107009965-107011292:+	-0.0618279	0.0784216	1	1	0.963972
524	ENSMUSG00000041355	ENSMUSG00000041355;SE:3:88575980-88576239:88576381-88576500:+	-0.285121	0.0144855	1	1	1.4266
525	ENSMUSG00000041355	ENSMUSG00000041355;SE:3:88576603-88577095:88577196-88579880:+	-0.285121	0.0144855	1	1	1.4266
526	ENSMUSG00000041536	ENSMUSG00000041536;SE:12:104112923-104115953:104116612-104118421:+	0.41473	0.0759241	1	1	-0.442184
527	ENSMUSG00000041912	ENSMUSG00000041912;SE:3:94422951-94423695:94423801-94424501:+	0.0891476	0.0464535	1	1	1.01294
528	ENSMUSG00000042029	ENSMUSG00000042029;SE:12:116405461-116405702:116405877-116407198:+	-0.0572142	0.0974026	1	1	0.91519
529	ENSMUSG00000042197	ENSMUSG00000042197;SE:1:33783191-33783853:33783964-33805339:-	-0.263011	0.00799201	1	1	2.08278
530	ENSMUSG00000042197	ENSMUSG00000042197;SE:1:33783964-33786407:33786532-33805339:-	NA	1	1	1	2.08278
531	ENSMUSG00000042198	ENSMUSG00000042198;SE:4:3938962-3939379:3939526-3941246:+	0	1	1	1	1.82218
532	ENSMUSG00000042198	ENSMUSG00000042198;SE:4:3938962-3939424:3939526-3941246:+	-0.0266823	1	1	1	1.82218
533	ENSMUSG00000042198	ENSMUSG00000042198;SE:4:3939526-3940779:3940883-3941246:+	NA	1	1	1	1.82218
534	ENSMUSG00000042198	ENSMUSG00000042198;SE:4:3942819-3942988:3943026-3943388:+	-0.0661183	0.0434565	1	1	1.82218
535	ENSMUSG00000042198	ENSMUSG00000042198;SE:4:3943492-3945638:3945972-3947121:+	NA	1	1	1	1.82218
536	ENSMUSG00000042198	ENSMUSG00000042198;SE:4:3947188-3949056:3949127-3949612:+	NA	1	1	1	1.82218
537	ENSMUSG00000042269	ENSMUSG00000042269;SE:8:120171989-120172076:120172144-120174710:-	-0.16588	0.045954	1	1	0.313655
538	ENSMUSG00000042269	ENSMUSG00000042269;SE:8:120172144-120174710:120174944-120177314:-	NA	1	1	1	0.313655
539	ENSMUSG00000042671	ENSMUSG00000042671;SE:1:153665916-153667825:153667953-153670783:+	-0.666514	0.0404595	1	1	-0.604648
540	ENSMUSG00000042726	ENSMUSG00000042726;SE:5:121384104-121384745:121384845-121385525:-	0.0514423	0.042957	1	1	2.08357
541	ENSMUSG00000042726	ENSMUSG00000042726;SE:5:121384104-121384757:121384845-121385525:-	0.0241771	1	1	1	2.08357
542	ENSMUSG00000042870	ENSMUSG00000042870;SE:8:75033827-75047993:75048077-75051508:+	0	1	1	1	1.64584
543	ENSMUSG00000042870	ENSMUSG00000042870;SE:8:75033827-75051508:75051657-75051923:+	NA	1	1	1	1.64584
544	ENSMUSG00000042870	ENSMUSG00000042870;SE:8:75048077-75050190:75050268-75051508:+	0.125583	0.023976	1	1	1.64584
545	ENSMUSG00000042870	ENSMUSG00000042870;SE:8:75050268-75051508:75051657-75051923:+	-0.0014671	1	1	1	1.64584
546	ENSMUSG00000042870	ENSMUSG00000042870;SE:8:75058906-75059189:75059260-75060433:+	0.00203827	1	1	1	1.64584
547	ENSMUSG00000042997	ENSMUSG00000042997;SE:3:53458685-53461632:53461779-53462312:-	-0.233425	0.0859141	1	1	-0.281467
548	ENSMUSG00000043067	ENSMUSG00000043067;SE:9:24475453-24477649:24477827-24481929:-	-0.0540194	0.0924076	1	1	1.01222
549	ENSMUSG00000043289	ENSMUSG00000043289;SE:9:81863917-81890122:81890367-81927098:+	-0.284783	0.0984016	1	1	-0.578791
550	ENSMUSG00000043549	ENSMUSG00000043549;SE:X:94359090-94359446:94359540-94361649:-	0.110941	0.0694306	1	1	0.511145
551	ENSMUSG00000044150	ENSMUSG00000044150;SE:X:159559953-159566428:159566542-159567919:+	0.225657	0.0394605	1	1	0.520608
552	ENSMUSG00000044164	ENSMUSG00000044164;SE:13:43616067-43665758:43665822-43667760:+	0.144054	0.0704296	1	1	0.275508
553	ENSMUSG00000044252	ENSMUSG00000044252;SE:18:12788395-12819505:12819661-12862107:-	0.167056	0.0734266	1	1	1.80506
554	ENSMUSG00000044252	ENSMUSG00000044252;SE:18:12819661-12841184:12841346-12862107:-	0	1	1	1	1.80506
555	ENSMUSG00000044252	ENSMUSG00000044252;SE:18:12819661-12841184:12841346-12863143:-	0	1	1	1	1.80506
556	ENSMUSG00000044252	ENSMUSG00000044252;SE:18:12933702-12938003:12938092-12941632:-	NA	1	1	1	1.80506
557	ENSMUSG00000045482	ENSMUSG00000045482;SE:5:144807391-144810151:144810204-144811895:+	NA	1	1	1	0.328297
558	ENSMUSG00000045482	ENSMUSG00000045482;SE:5:144810204-144810332:144810352-144811895:+	0.288488	0.0789211	1	1	0.328297
559	ENSMUSG00000045587	ENSMUSG00000045587;SE:7:24709297-24709912:24710028-24710117:+	0.104146	0.0384615	1	1	1.01848
560	ENSMUSG00000045763	ENSMUSG00000045763;SE:15:25364918-25388214:25388367-25413552:-	-0.185623	0.0944056	1	1	-0.0476004
561	ENSMUSG00000045802	ENSMUSG00000045802;SE:X:96307812-96311717:96311777-96313028:-	0.666667	0.0879121	1	1	-1.46348
562	ENSMUSG00000045802	ENSMUSG00000045802;SE:X:96322370-96322769:96322819-96329514:-	NA	1	1	1	-1.46348
563	ENSMUSG00000046311	ENSMUSG00000046311;SE:11:49203538-49203996:49204168-49212695:+	NA	1	1	1	1.06727
564	ENSMUSG00000046311	ENSMUSG00000046311;SE:11:49203538-49212695:49212776-49215064:+	0	1	1	1	1.06727
565	ENSMUSG00000046311	ENSMUSG00000046311;SE:11:49212776-49213590:49213642-49215064:+	-0.297971	0.03996	1	1	1.06727
566	ENSMUSG00000046311	ENSMUSG00000046311;SE:11:49213642-49214223:49214654-49215064:+	-0.165445	0.0724276	1	1	1.06727
567	ENSMUSG00000046311	ENSMUSG00000046311;SE:11:49213642-49214526:49214654-49215064:+	-0.210812	0.0724276	1	1	1.06727
568	ENSMUSG00000046311	ENSMUSG00000046311;SE:11:49213642-49214555:49214654-49215064:+	0	1	1	1	1.06727
569	ENSMUSG00000046836	ENSMUSG00000046836;SE:1:183292003-183292475:183292581-183294334:-	NA	1	1	1	1.18624
570	ENSMUSG00000046836	ENSMUSG00000046836;SE:1:183292003-183292475:183292625-183294334:-	-0.142885	0.020979	1	1	1.18624
571	ENSMUSG00000046879	ENSMUSG00000046879;SE:11:48867003-48868562:48868780-48871094:-	-0.333333	0.0949051	1	1	-0.674485
572	ENSMUSG00000049038	ENSMUSG00000049038;SE:10:85126486-85127115:85127208-85127962:-	-0.0875309	0.0944056	1	1	0.933031
573	ENSMUSG00000049092	ENSMUSG00000049092;SE:14:45220418-45222896:45222957-45223228:+	-0.257509	0.0649351	1	1	0.324997
574	ENSMUSG00000049764	ENSMUSG00000049764;SE:10:76032749-76032953:76033075-76038234:+	0.0917459	0.0984016	1	1	0.432215
575	ENSMUSG00000050079	ENSMUSG00000050079;SE:8:94602430-94622834:94623335-94629056:+	0.115983	0.0284715	1	1	1.37652
576	ENSMUSG00000051890	ENSMUSG00000051890;SE:12:69263221-69264790:69264972-69268242:+	0.0693909	0.0944056	1	1	0.797747
577	ENSMUSG00000052151	ENSMUSG00000052151;SE:10:79530772-79530877:79530981-79533624:-	NA	1	1	1	0.0456667
578	ENSMUSG00000052151	ENSMUSG00000052151;SE:10:79530772-79530877:79531028-79533624:-	-0.240875	0.0559441	1	1	0.0456667
579	ENSMUSG00000052151	ENSMUSG00000052151;SE:10:79530772-79530877:79531028-79533665:-	NA	1	1	1	0.0456667
580	ENSMUSG00000052593	ENSMUSG00000052593;SE:12:21345710-21346017:21346073-21347297:-	0.0449182	1	1	1	0.257694
581	ENSMUSG00000052593	ENSMUSG00000052593;SE:12:21354013-21355608:21355706-21361659:-	0	1	1	1	0.257694
582	ENSMUSG00000052593	ENSMUSG00000052593;SE:12:21354013-21361659:21361791-21373336:-	-0.368147	0.0434565	1	1	0.257694
583	ENSMUSG00000052752	ENSMUSG00000052752;SE:17:24513084-24513193:24513376-24513899:-	-0.0144008	1	1	1	0.656211
584	ENSMUSG00000052752	ENSMUSG00000052752;SE:17:24514217-24514713:24514829-24516505:-	0.0564842	0.181693	1	1	0.656211
585	ENSMUSG00000052752	ENSMUSG00000052752;SE:17:24514217-24514713:24514866-24516505:-	0.324721	0.0974026	1	1	0.656211
586	ENSMUSG00000052752	ENSMUSG00000052752;SE:17:24514829-24516505:24516596-24518742:-	-0.125226	0.0974026	1	1	0.656211
587	ENSMUSG00000052752	ENSMUSG00000052752;SE:17:24514829-24516505:24516599-24518742:-	-0.304476	0.0974026	1	1	0.656211
588	ENSMUSG00000053198	ENSMUSG00000053198;SE:7:27508103-27515251:27515447-27516040:+	-0.623955	0.0564436	1	1	-0.559276
589	ENSMUSG00000053852	ENSMUSG00000053852;SE:X:56872620-56894253:56894867-56913143:+	NA	1	1	1	-1.83717
590	ENSMUSG00000053852	ENSMUSG00000053852;SE:X:56942317-56949458:56949592-56954388:+	NA	1	1	1	-1.83717
591	ENSMUSG00000053852	ENSMUSG00000053852;SE:X:56968400-56973381:56973482-56977587:+	0.666667	0.0864136	1	1	-1.83717
592	ENSMUSG00000054169	ENSMUSG00000054169;SE:7:24777339-24778126:24778261-24780870:+	-0.175089	0.0849151	1	1	0.217855
593	ENSMUSG00000054169	ENSMUSG00000054169;SE:7:24777339-24778126:24778485-24780870:+	-0.275437	0.0849151	1	1	0.217855
594	ENSMUSG00000054196	ENSMUSG00000054196;SE:15:39077159-39080483:39080704-39084266:+	-0.616782	0.046953	1	1	-0.715472
595	ENSMUSG00000054611	ENSMUSG00000054611;SE:19:4331269-4332441:4332485-4333643:-	0.365324	0.0869131	1	1	1.14557
596	ENSMUSG00000055730	ENSMUSG00000055730;SE:8:104737550-104738654:104738752-104739030:+	0.666667	0.0894106	1	1	-1.26125
597	ENSMUSG00000055805	ENSMUSG00000055805;SE:11:103182169-103182642:103182767-103185621:+	NA	1	1	1	0.59154
598	ENSMUSG00000055805	ENSMUSG00000055805;SE:11:103182767-103183016:103183033-103185621:+	-0.173838	0.043956	1	1	0.59154
599	ENSMUSG00000055805	ENSMUSG00000055805;SE:11:103197778-103198135:103198233-103198483:+	NA	1	1	1	0.59154
600	ENSMUSG00000055835	ENSMUSG00000055835;SE:8:111666204-111667732:111667838-111669491:+	0.132508	0.0839161	1	1	0.238405
601	ENSMUSG00000056698	ENSMUSG00000056698;SE:6:72595020-72596436:72596466-72598322:-	0.0050593	1	1	1	1.31786
602	ENSMUSG00000056698	ENSMUSG00000056698;SE:6:72596466-72597624:72597645-72598322:-	0.22053	0.010989	1	1	1.31786
603	ENSMUSG00000056832	ENSMUSG00000056832;SE:6:38385525-38387597:38387711-38389982:+	-0.191082	0.0734266	1	1	0.620362
604	ENSMUSG00000056832	ENSMUSG00000056832;SE:6:38387711-38389100:38389290-38389982:+	0.000612831	1	1	1	0.620362
605	ENSMUSG00000056832	ENSMUSG00000056832;SE:6:38406000-38409415:38409503-38410774:+	-0.00034098	1	1	1	0.620362
606	ENSMUSG00000057110	ENSMUSG00000057110;SE:2:35132413-35132969:35133112-35133958:+	-0.313077	0.0949051	1	1	0.7598
607	ENSMUSG00000057110	ENSMUSG00000057110;SE:2:35160661-35160791:35160917-35161929:+	0	1	1	1	0.7598
608	ENSMUSG00000057469	ENSMUSG00000057469;SE:12:16811315-16812249:16812372-16813847:+	0.290214	0.027972	1	1	0.700103
609	ENSMUSG00000057469	ENSMUSG00000057469;SE:12:16811315-16812289:16812372-16813847:+	0.118217	0.0824176	1	1	0.700103
610	ENSMUSG00000057469	ENSMUSG00000057469;SE:12:16811315-16813847:16813912-16816400:+	NA	1	1	1	0.700103
611	ENSMUSG00000057530	ENSMUSG00000057530;SE:4:137862381-137905070:137905155-137913768:+	-0.192666	0.0619381	1	1	0.12519
612	ENSMUSG00000058028	ENSMUSG00000058028;SE:7:6222336-6224586:6224759-6230072:+	-0.146144	0.0954046	1	1	0.168849
613	ENSMUSG00000058470	ENSMUSG00000058470;SE:19:11492135-11493095:11493228-11502159:+	NA	1	1	1	0.6637
614	ENSMUSG00000058470	ENSMUSG00000058470;SE:19:11504855-11506156:11506288-11508291:+	0.0967153	0.0764236	1	1	0.6637
615	ENSMUSG00000059142	ENSMUSG00000059142;SE:17:22861561-22861732:22861852-22865247:-	-0.298689	0.0194805	1	1	0.25911
616	ENSMUSG00000059423	ENSMUSG00000059423;SE:4:147828796-147833215:147833246-147848278:-	0.124215	0.0424575	1	1	0.77633
617	ENSMUSG00000059518	ENSMUSG00000059518;SE:5:136985049-136986126:136986255-136986811:-	-0.00359628	1	1	1	2.33428
618	ENSMUSG00000059518	ENSMUSG00000059518;SE:5:136985049-136986126:136986255-136987489:-	0.27785	0.02997	1	1	2.33428
619	ENSMUSG00000060538	ENSMUSG00000060538;SE:7:126886315-126888891:126889060-126891603:-	0.0638187	0.0729271	1	1	1.09645
620	ENSMUSG00000060538	ENSMUSG00000060538;SE:7:126896938-126897026:126897224-126898224:-	NA	1	1	1	1.09645
621	ENSMUSG00000060538	ENSMUSG00000060538;SE:7:126896938-126897026:126897227-126898224:-	NA	1	1	1	1.09645
622	ENSMUSG00000060579	ENSMUSG00000060579;SE:14:10421613-10729725:10729795-11009891:-	NA	1	1	1	-0.0353061
623	ENSMUSG00000060579	ENSMUSG00000060579;SE:14:10729795-10751585:10751694-11125547:-	0.284771	0.0549451	1	1	-0.0353061
624	ENSMUSG00000060579	ENSMUSG00000060579;SE:14:10729795-10991482:10991596-11125547:-	NA	1	1	1	-0.0353061
625	ENSMUSG00000060579	ENSMUSG00000060579;SE:14:10729795-11009891:11009956-11125547:-	NA	1	1	1	-0.0353061
626	ENSMUSG00000060961	ENSMUSG00000060961;SE:5:89228987-89232764:89232860-89234797:+	0.456333	0.0994006	1	1	-0.949696
627	ENSMUSG00000061461	ENSMUSG00000061461;SE:5:53267358-53268023:53268070-53277143:+	-0.0857732	0.0899101	1	1	0.644706
628	ENSMUSG00000061461	ENSMUSG00000061461;SE:5:53267358-53268023:53268331-53277143:+	-0.0857732	0.0899101	1	1	0.644706
629	ENSMUSG00000061877	ENSMUSG00000061877;SE:7:81495780-81496143:81496160-81496850:-	-0.214805	0.0304695	1	1	0.186266
630	ENSMUSG00000061894	ENSMUSG00000061894;SE:4:128604712-128609030:128609162-128609898:-	0.209668	0.0114885	1	1	1.15447
631	ENSMUSG00000062345	ENSMUSG00000062345;SE:1:107524611-107529011:107529091-107532363:+	0.311191	0.034965	1	1	0.122824
632	ENSMUSG00000063063	ENSMUSG00000063063;SE:6:76882837-76902287:76902430-76915734:-	0.0244934	1	1	1	0.0286228
633	ENSMUSG00000063063	ENSMUSG00000063063;SE:6:77845584-77914406:77914507-77979420:-	-0.478735	0.031968	1	1	0.0286228
634	ENSMUSG00000064179	ENSMUSG00000064179;SE:7:4512283-4513581:4513613-4513811:-	0.999822	0.0594406	1	1	-0.4688
635	ENSMUSG00000064179	ENSMUSG00000064179;SE:7:4512286-4513581:4513613-4513811:-	NA	1	1	1	-0.4688
636	ENSMUSG00000064330	ENSMUSG00000064330;SE:6:136959394-136961165:136961205-136963193:+	-0.223995	0.0334665	1	1	0.397138
637	ENSMUSG00000066829	ENSMUSG00000066829;SE:9:22279280-22280453:22280559-22283168:-	0.154457	0.0894106	1	1	-0.0517339
638	ENSMUSG00000066979	ENSMUSG00000066979;SE:7:131561606-131562298:131562362-131563334:+	0.0759058	0.0569431	1	1	1.07534
639	ENSMUSG00000066979	ENSMUSG00000066979;SE:7:131563485-131563633:131563705-131566193:+	NA	1	1	1	1.07534
640	ENSMUSG00000066979	ENSMUSG00000066979;SE:7:131563485-131566193:131566351-131568184:+	NA	1	1	1	1.07534
641	ENSMUSG00000068220	ENSMUSG00000068220;SE:15:78928049-78928565:78928667-78929633:+	-0.0556369	0.0204795	1	1	1.79264
642	ENSMUSG00000068762	ENSMUSG00000068762;SE:3:107941284-107942133:107942233-107942333:-	0.138576	0.0884116	1	1	0.353175
643	ENSMUSG00000068762	ENSMUSG00000068762;SE:3:107941284-107942333:107942414-107942702:-	-0.193484	0.0884116	1	1	0.353175
644	ENSMUSG00000068917	ENSMUSG00000068917;SE:3:89165106-89166682:89166814-89167035:+	NA	1	1	1	1.27011
645	ENSMUSG00000068917	ENSMUSG00000068917;SE:3:89168923-89169615:89169702-89170049:+	0.0833398	0.0869131	1	1	1.27011
646	ENSMUSG00000068917	ENSMUSG00000068917;SE:3:89168923-89169618:89169702-89170049:+	0.10377	0.0869131	1	1	1.27011
647	ENSMUSG00000069372	ENSMUSG00000069372;SE:18:57468836-57472612:57472696-57477014:+	0.208213	0.0184815	1	1	0.761394
648	ENSMUSG00000070509	ENSMUSG00000070509;SE:7:73375888-73391381:73391496-73409232:+	-0.14995	0.0809191	1	1	0.124841
649	ENSMUSG00000071302	ENSMUSG00000071302;SE:8:129217749-129220102:129220151-129221544:-	-0.112741	0.0969031	1	1	0.365868
650	ENSMUSG00000071369	ENSMUSG00000071369;SE:10:20000705-20019558:20019581-20023608:+	-0.164235	0.0959041	1	1	-0.198766
651	ENSMUSG00000073609	ENSMUSG00000073609;SE:1:93829896-93832596:93832789-93835287:+	-0.191935	0.0554446	1	1	0.152195
652	ENSMUSG00000073609	ENSMUSG00000073609;SE:1:93829896-93835287:93835455-93837940:+	NA	1	1	1	0.152195
653	ENSMUSG00000074165	ENSMUSG00000074165;SE:7:41633694-41634680:41634710-41647491:+	-0.31762	0.153596	1	1	0.768324
654	ENSMUSG00000074165	ENSMUSG00000074165;SE:7:41634710-41643333:41643432-41647483:+	0	1	1	1	0.768324
655	ENSMUSG00000074165	ENSMUSG00000074165;SE:7:41634710-41643333:41643432-41647491:+	0.257801	0.0554446	1	1	0.768324
656	ENSMUSG00000074272	ENSMUSG00000074272;SE:7:25464880-25465468:25465520-25466317:-	-0.529419	0.0564436	1	1	-0.653609
657	ENSMUSG00000074272	ENSMUSG00000074272;SE:7:25465520-25466317:25466437-25471798:-	NA	1	1	1	-0.653609
658	ENSMUSG00000074272	ENSMUSG00000074272;SE:7:25472073-25473798:25474052-25474520:-	NA	1	1	1	-0.653609
659	ENSMUSG00000074272	ENSMUSG00000074272;SE:7:25472073-25474520:25474804-25476344:-	NA	1	1	1	-0.653609
660	ENSMUSG00000074283	ENSMUSG00000074283;SE:7:24234477-24236618:24236675-24237083:-	0.666667	0.0759241	1	1	-0.992982
661	ENSMUSG00000074305	ENSMUSG00000074305;SE:9:56260762-56318663:56318820-56374376:-	-0.0682369	0.0789211	1	1	1.07722
662	ENSMUSG00000075229	ENSMUSG00000075229;SE:16:36072137-36082691:36082816-36085017:+	NA	1	1	1	1.03829
663	ENSMUSG00000075229	ENSMUSG00000075229;SE:16:36072137-36085017:36085163-36089901:+	-0.177863	0.044955	1	1	1.03829
664	ENSMUSG00000078503	ENSMUSG00000078503;SE:4:145520885-145528691:145528864-145530812:+	-0.286955	0.0919081	1	1	-0.286583
665	ENSMUSG00000078765	ENSMUSG00000078765;SE:7:30563619-30563885:30563996-30564203:+	-0.0335698	1	1	1	1.44302
666	ENSMUSG00000078765	ENSMUSG00000078765;SE:7:30563619-30563930:30563996-30564203:+	0.473935	0.00499501	1	1	1.44302
667	ENSMUSG00000078765	ENSMUSG00000078765;SE:7:30563996-30564082:30564101-30564203:+	NA	1	1	1	1.44302
668	ENSMUSG00000078765	ENSMUSG00000078765;SE:7:30563996-30564082:30564131-30564203:+	NA	1	1	1	1.44302
669	ENSMUSG00000078765	ENSMUSG00000078765;SE:7:30564131-30564203:30564228-30564474:+	NA	1	1	1	1.44302
670	ENSMUSG00000078765	ENSMUSG00000078765;SE:7:30564131-30564203:30564301-30564474:+	NA	1	1	1	1.44302
671	ENSMUSG00000078765	ENSMUSG00000078765;SE:7:30564301-30564474:30564607-30565095:+	NA	1	1	1	1.44302
672	ENSMUSG00000078765	ENSMUSG00000078765;SE:7:30564607-30564703:30564798-30565095:+	NA	1	1	1	1.44302
673	ENSMUSG00000079330	ENSMUSG00000079330;SE:1:132229036-132232267:132232337-132255421:+	-0.0798262	0.0524476	1	1	2.36033
674	ENSMUSG00000079330	ENSMUSG00000079330;SE:1:132229036-132232267:132232337-132256697:+	-0.0656837	0.203546	1	1	2.36033
675	ENSMUSG00000079330	ENSMUSG00000079330;SE:1:132229036-132255355:132255494-132256697:+	-0.000862275	1	1	1	2.36033
676	ENSMUSG00000079330	ENSMUSG00000079330;SE:1:132229036-132255421:132255494-132256697:+	0.0176866	1	1	1	2.36033
677	ENSMUSG00000079330	ENSMUSG00000079330;SE:1:132232337-132255421:132255494-132256697:+	0.0304485	1	1	1	2.36033
678	ENSMUSG00000079502	ENSMUSG00000079502;SE:2:28985901-28990488:28990580-29054814:-	-0.0851119	0.047952	1	1	0.982443
679	ENSMUSG00000079629	ENSMUSG00000079629;SE:X:37639342-37641157:37641202-37642786:-	-0.608354	0.0769231	1	1	-0.748504
680	ENSMUSG00000079636	ENSMUSG00000079636;SE:X:37470668-37472538:37472583-37473729:+	-0.241095	0.0724276	1	1	-0.10618
681	ENSMUSG00000080717	ENSMUSG00000080717;SE:16:98008755-98008944:98009004-98015666:+	-0.187842	0.0454545	1	1	0.454039
682	ENSMUSG00000080717	ENSMUSG00000080717;SE:16:98009004-98010119:98010168-98015666:+	0.739691	0.017982	1	1	0.454039
683	ENSMUSG00000085601	ENSMUSG00000085601;SE:7:19105846-19106934:19107045-19111682:-	0.0976728	0.03996	1	1	0.966649
684	ENSMUSG00000089862	ENSMUSG00000089862;SE:6:8270581-8373906:8373967-8426971:+	-0.186004	0.0699301	1	1	0.582365
685	ENSMUSG00000089862	ENSMUSG00000089862;SE:6:8373967-8401077:8401154-8426971:+	-0.06619	0.124376	1	1	0.582365
686	ENSMUSG00000090626	ENSMUSG00000090626;SE:9:72461990-72472105:72472641-72473658:-	NA	1	1	1	1.31112
687	ENSMUSG00000090626	ENSMUSG00000090626;SE:9:72461990-72473658:72473792-72478340:-	NA	1	1	1	1.31112
688	ENSMUSG00000090626	ENSMUSG00000090626;SE:9:72473792-72476048:72476146-72477737:-	-0.00368061	1	1	1	1.31112
689	ENSMUSG00000090626	ENSMUSG00000090626;SE:9:72473792-72477737:72477910-72478340:-	NA	1	1	1	1.31112
690	ENSMUSG00000090626	ENSMUSG00000090626;SE:9:72478422-72479924:72480001-72480597:-	-0.0618199	0.0839161	1	1	1.31112
691	ENSMUSG00000090626	ENSMUSG00000090626;SE:9:72480775-72482447:72482523-72484069:-	NA	1	1	1	1.31112
692	ENSMUSG00000090626	ENSMUSG00000090626;SE:9:72480775-72482447:72482529-72484069:-	NA	1	1	1	1.31112
693	ENSMUSG00000090935	ENSMUSG00000090935;SE:12:81504639-81510829:81510965-81532716:-	0.0508445	0.0224775	1	1	1.88975
694	ENSMUSG00000092165	ENSMUSG00000092165;SE:14:44561944-44562673:44562803-44627594:-	-0.373372	0.0514486	1	1	-0.193441
695	ENSMUSG00000094445	ENSMUSG00000094445;SE:7:52011838-52013482:52013547-52014856:-	-0.108045	0.025974	1	1	3.54964
696	ENSMUSG00000094445	ENSMUSG00000094445;SE:7:52011838-52013482:52013586-52014856:-	-0.0018554	1	1	1	3.54964
697	ENSMUSG00000095026	ENSMUSG00000095026;SE:8:70718632-70720420:70720728-70721777:+	-0.34778	0.0924076	1	1	-0.61884
698	ENSMUSG00000095510	ENSMUSG00000095510;SE:X:37582152-37584026:37584071-37585261:+	0.165904	0.0824176	1	1	0.0728657
699	ENSMUSG00000096472	ENSMUSG00000096472;SE:9:21289332-21290425:21290476-21290809:-	0.100906	0.015984	1	1	1.24471
700	ENSMUSG00000098950	ENSMUSG00000098950;SE:2:156079242-156079339:156079464-156098230:-	-0.146767	0.0659341	1	1	0.366369
701	ENSMUSG00000101026	ENSMUSG00000101026;SE:15:74772329-74775359:74775457-74778787:-	0.231612	0.0569431	1	1	-0.0507286
702	ENSMUSG00000108841	ENSMUSG00000108841;SE:14:33471832-33483501:33483682-33495575:+	0.231907	0.031968	1	1	0.292343
703	ENSMUSG00000109324	ENSMUSG00000109324;SE:7:44978970-44979383:44979525-44981587:-	-0.0192743	1	1	1	0.88764
704	ENSMUSG00000109324	ENSMUSG00000109324;SE:7:44983587-44983735:44983875-44984080:-	-0.332152	0.0404595	1	1	0.88764
705	ENSMUSG00000109324	ENSMUSG00000109324;SE:7:44983587-44983771:44984133-44986283:-	NA	1	1	1	0.88764
706	ENSMUSG00000109324	ENSMUSG00000109324;SE:7:44983587-44984080:44984133-44986283:-	0.079634	0.137862	1	1	0.88764
707	ENSMUSG00000111187	ENSMUSG00000111187;SE:7:112351427-112353899:112353954-112364963:+	-0.261879	0.045954	1	1	0.0645906
708	ENSMUSG00000112148	ENSMUSG00000112148;SE:10:51491232-51491434:51491718-51491861:+	0.252967	0.0759241	1	1	0.186606
709	ENSMUSG00000112148	ENSMUSG00000112148;SE:10:51493205-51494062:51494178-51494793:+	-0.00653697	1	1	1	0.186606
710	ENSMUSG00000113949	ENSMUSG00000113949;SE:10:80602949-80603239:80603313-80608803:+	0.155967	0.010989	1	1	1.39891
711	ENSMUSG00000113949	ENSMUSG00000113949;SE:10:80609458-80609641:80609797-80611028:+	0.180566	0.012987	1	1	1.39891
712	ENSMUSG00000116048	ENSMUSG00000116048;SE:1:93479068-93489128:93489154-93491157:+	-0.0615494	0.0614386	1	1	1.17962
713	ENSMUSG00000116673	ENSMUSG00000116673;SE:16:98021000-98066544:98066665-98067755:-	NA	1	1	1	-0.166609
714	ENSMUSG00000116673	ENSMUSG00000116673;SE:16:98068130-98069311:98069351-98082346:-	-0.316842	0.0599401	1	1	-0.166609
715	ENSMUSG00000116895	ENSMUSG00000116895;SE:17:15016286-15017141:15017277-15018085:+	0.14488	0.0574426	1	1	0.556658
